# Supplementary material for: The First Proteomic Study of Nostoc sp. PCC 7120 Exposed to Cyanotoxin BMAA under Nitrogen Starvation
Source: Toxins (Basel). 2020 May 9;12(5):310. doi: 10.3390/toxins12050310 (PMC7290344; doi:10.3390/toxins12050310)
Supplement: Supplementary file 1 [file toxins-12-00310-s001.zip]

Archive with 3 entries (2 files):
- toxins-787861-supple-author revised/
- toxins-787861-supple-author revised/MDPI_Toxins-787861_Revised_Supplementary Table S1.xls
- toxins-787861-supple-author revised/toxins-787861-supplementary_corrected_ more small corrections.pdf
