# Supplementary material for: The First Proteomic Study of Nostoc sp. PCC 7120 Exposed to Cyanotoxin BMAA under Nitrogen Starvation
Source: Toxins (Basel). 2020 May 9;12(5):310. doi: 10.3390/toxins12050310 (PMC7290344; doi:10.3390/toxins12050310)
Supplement: Supplementary file 1 [file toxins-12-00310-s001.zip › toxins-787861-supple-author revised/MDPI_Toxins-787861_Revised_Supplementary Table S1.xls]

## Sheet: Original proteomics data
BG110 - starve - Control / BG110 - starve - BMAA
Protein IDs	Welch's t-test p-value	Benjamini-Yekutieli "adjusted p-value"	Difference significant at 5% FDR	At least 2 unique peptides on average	Fold change	SD	+/- 95% confidence interval	g - if greater than 0.05, use CI95% endpoints (Fieller, 1954)	Lower CI95% endpoint	Upper CI95% endpoint	Peptides (starve_normal)	Razor and unique peptides (starve_normal)	Unique peptides (starve_normal)	Median unique peptides (starve_normal)	Identification type (starve_normal)	Sequence coverage, %, (starve_normal)	Reported intensity (starve_normal)	Reported LFQ intensity (starve_normal)	MS/MS count (starve_normal)	Peptides (starve_bmaa)	Razor and unique peptides (starve_bmaa)	Unique peptides (starve_bmaa)	Median unique peptides (starve_bmaa)	Identification type (starve_bmaa)	Sequence coverage, %, (starve_bmaa)	Reported intensity (starve_bmaa)	Reported LFQ intensity (starve_bmaa)	MS/MS count (starve_bmaa)
alr0599	1.09848e-05	0.148206	FALSE	TRUTH	Infinity	#N/A	#N/A	#N/A	#N/A	#N/A	2; 4; 1; 2; 2; 5; 3; 0; 0	2; 4; 1; 2; 2; 5; 3; 0; 0	2; 4; 1; 2; 2; 5; 3; 0; 0	2	By MS/MS; By MS/MS; By MS/MS; By MS/MS; By MS/MS; By MS/MS; By MS/MS; By matching; By matching	5; 11; 2.7; 4.4; 5.8; 12.3; 8.5; 0; 0	8415.9; 19330; 0; 17684; 269.24; 41172; 17751; 0; 0	13640; 14197; 0; 18437; 0; 15576; 0; 0; 0	0; 3; 2; 2; 1; 5; 1; 0; 0	0; 1; 1; 2; 2; 1; 3; 2; 3	0; 1; 1; 2; 2; 1; 3; 2; 3	0; 1; 1; 2; 2; 1; 3; 2; 3	2	By matching; By MS/MS; By matching; By matching; By MS/MS; By matching; By matching; By matching; By matching	0; 2.8; 3.3; 5.8; 5.8; 2.5; 6.1; 5.2; 6.9	0; 42475; 3662.2; 13130; 11821; 1443.6; 46095; 27651; 39533	0; 0; 0; 0; 0; 0; 0; 0; 0	0; 1; 0; 0; 1; 0; 0; 0; 0
alr0051	0.000130476	0.880181	FALSE	TRUTH	0.572058	0.160499	0.0934042	0.0144229	0.485973	0.674887	10; 10; 9; 9; 10; 12; 8; 5; 7	10; 10; 9; 9; 10; 12; 8; 5; 7	10; 10; 9; 9; 10; 12; 8; 5; 7	9	By MS/MS; By MS/MS; By MS/MS; By MS/MS; By MS/MS; By MS/MS; By MS/MS; By MS/MS; By MS/MS	50.4; 43.9; 43.7; 39.8; 44.7; 56.8; 36.2; 23; 40.6	30979; 32886; 58837; 56350; 142020; 34559; 71148; 35062; 37207	59248; 49652; 49609; 62140; 78431; 56281; 58410; 44767; 32121	9; 5; 4; 5; 7; 10; 6; 3; 3	12; 10; 9; 8; 12; 9; 4; 10; 8	12; 10; 9; 8; 12; 9; 4; 10; 8	12; 10; 9; 8; 12; 9; 4; 10; 8	9	By MS/MS; By MS/MS; By MS/MS; By MS/MS; By MS/MS; By MS/MS; By MS/MS; By MS/MS; By MS/MS	51.7; 50.6; 42.9; 34.9; 61.5; 43.4; 18.9; 44.7; 40.6	128700; 178570; 121570; 130650; 257570; 181160; 68655; 94764; 81610	107190; 98278; 73291; 56529; 109430; 94048; 123640; 104770; 78574	10; 14; 10; 7; 11; 10; 1; 12; 10
all0004	0.99464	1	FALSE	TRUTH	1.00055	0.242607	0.141188	0.0148827	0.872618	1.15872	11; 10; 9; 7; 8; 10; 8; 6; 7	11; 10; 9; 7; 8; 10; 8; 6; 7	11; 10; 9; 7; 8; 10; 8; 6; 7	8	By MS/MS; By MS/MS; By MS/MS; By MS/MS; By MS/MS; By MS/MS; By MS/MS; By MS/MS; By MS/MS	46; 43.2; 42.9; 33; 33; 40.3; 31.7; 24.4; 27.6	91342; 98486; 83674; 94943; 108830; 150120; 71984; 61791; 43712	44147; 40147; 49138; 60618; 72371; 52076; 39339; 52894; 46377	20; 17; 10; 14; 8; 20; 18; 6; 10	8; 10; 8; 7; 10; 10; 6; 10; 6	8; 10; 8; 7; 10; 10; 6; 10; 6	8; 10; 8; 7; 10; 10; 6; 10; 6	8	By MS/MS; By MS/MS; By MS/MS; By MS/MS; By MS/MS; By MS/MS; By MS/MS; By MS/MS; By MS/MS	36.2; 48.3; 35.6; 28.6; 38.7; 40.3; 29.2; 39.7; 33	67686; 97439; 91749; 69082; 118340; 92135; 32935; 44006; 42397	43317; 47011; 59935; 53892; 53226; 41312; 35959; 65917; 45704	20; 21; 14; 8; 10; 16; 5; 13; 3
all0005	0.182507	1	FALSE	TRUTH	0.754262	0.395859	0.230375	0.0823023	0.572091	1.07172	11; 14; 13; 13; 11; 14; 11; 10; 13	11; 14; 13; 13; 11; 14; 11; 10; 13	11; 14; 13; 13; 11; 14; 11; 10; 13	13	By MS/MS; By MS/MS; By MS/MS; By MS/MS; By MS/MS; By MS/MS; By MS/MS; By MS/MS; By MS/MS	37.9; 45.3; 36.4; 40.5; 38.1; 45.5; 33.8; 31; 44.7	497830; 506740; 511640; 769310; 1034800; 1175500; 697310; 538560; 655900	371320; 254430; 276350; 491750; 637250; 418370; 403810; 362870; 356840	43; 30; 22; 24; 14; 42; 31; 15; 33	11; 11; 13; 11; 11; 13; 8; 12; 11	11; 11; 13; 11; 11; 13; 8; 12; 11	11; 11; 13; 11; 11; 13; 8; 12; 11	11	By MS/MS; By MS/MS; By MS/MS; By MS/MS; By MS/MS; By MS/MS; By MS/MS; By MS/MS; By MS/MS	32.8; 38.1; 40.9; 38.1; 37.9; 42.5; 28.3; 44.3; 41.7	499310; 662030; 753120; 1127800; 1056800; 860590; 423210; 472880; 687890	392850; 375340; 217120; 622450; 497090; 415780; 568350; 530160; 874400	41; 39; 48; 27; 16; 31; 11; 22; 10
all0006	0.543944	1	FALSE	TRUTH	1.06147	0.30135	0.175374	0.00831608	0.894036	1.2467	7; 8; 9; 6; 6; 6; 5; 4; 7	7; 8; 9; 6; 6; 6; 5; 4; 7	7; 8; 9; 6; 6; 6; 5; 4; 7	6	By MS/MS; By MS/MS; By MS/MS; By MS/MS; By MS/MS; By MS/MS; By MS/MS; By MS/MS; By MS/MS	42.6; 48.6; 54.6; 42.6; 35.5; 36.6; 26.2; 24.6; 38.3	207590; 237610; 250500; 138600; 255020; 298690; 72927; 118620; 89710	133110; 128740; 87660; 153240; 151560; 151780; 86410; 137580; 80831	16; 18; 9; 9; 8; 15; 13; 8; 10	8; 8; 8; 6; 7; 6; 3; 8; 4	8; 8; 8; 6; 7; 6; 3; 8; 4	8; 8; 8; 6; 7; 6; 3; 8; 4	7	By MS/MS; By MS/MS; By MS/MS; By MS/MS; By MS/MS; By MS/MS; By MS/MS; By MS/MS; By MS/MS	48.6; 57.4; 48.6; 41; 43.2; 42.1; 22.4; 43.2; 29.5	246290; 187710; 255480; 167010; 274270; 220480; 77993; 63581; 66874	132210; 107170; 106040; 103670; 135200; 144230; 96147; 129080; 85150	17; 10; 20; 5; 6; 11; 3; 9; 4
all0007	0.4533	1	FALSE	TRUTH	1.24824	1.03005	0.618001	0.113405	0.732424	2.08338	3; 4; 2; 4; 3; 4; 3; 3; 2	3; 4; 2; 4; 3; 4; 3; 3; 2	3; 4; 2; 4; 3; 4; 3; 3; 2	3	By MS/MS; By MS/MS; By MS/MS; By MS/MS; By MS/MS; By MS/MS; By MS/MS; By MS/MS; By MS/MS	28.3; 33.7; 20.3; 33.7; 28.3; 33.7; 28.3; 28.3; 20.3	11324; 12612; 23891; 77579; 32031; 91217; 64722; 34313; 27047	13112; 16867; 18988; 38842; 32773; 82590; 41171; 20652; 30272	16; 12; 6; 7; 9; 12; 12; 1; 5	3; 3; 3; 2; 3; 3; 3; 4; 2	3; 3; 3; 2; 3; 3; 3; 4; 2	3; 3; 3; 2; 3; 3; 3; 4; 2	3	By MS/MS; By MS/MS; By MS/MS; By MS/MS; By MS/MS; By MS/MS; By MS/MS; By MS/MS; By MS/MS	21.4; 28.3; 28.3; 16; 28.3; 28.3; 21.4; 33.7; 16	9618.5; 28993; 62996; 73476; 74294; 27358; 51472; 15282; 7382.2	8908.8; 14178; 19387; 47428; 41508; 23302; 48011; 13492; 0	13; 15; 5; 9; 9; 12; 5; 3; 4
all0008	0.455922	1	FALSE	TRUTH	1.62353	1.75301	2.13537	0.810539	0.0656971	17.0727	1; 3; 2; 3; 3; 4; 2; 3; 2	1; 3; 2; 3; 3; 4; 2; 3; 2	1; 3; 2; 3; 3; 4; 2; 3; 2	3	By MS/MS; By MS/MS; By MS/MS; By MS/MS; By MS/MS; By MS/MS; By MS/MS; By MS/MS; By MS/MS	9.2; 27; 17.2; 22.7; 24.5; 27.6; 17.2; 25.2; 17.8	7582; 67610; 102370; 2297; 13146; 40580; 15902; 7655.3; 6573.6	0; 51002; 81907; 0; 9166.1; 14962; 0; 0; 0	1; 3; 2; 2; 1; 3; 2; 0; 2	1; 2; 2; 2; 2; 3; 1; 2; 2	1; 2; 2; 2; 2; 3; 1; 2; 2	1; 2; 2; 2; 2; 3; 1; 2; 2	2	By MS/MS; By MS/MS; By MS/MS; By matching; By MS/MS; By MS/MS; By matching; By MS/MS; By matching	9.2; 19; 17.2; 19; 17.8; 27; 8; 17.8; 19	29780; 52789; 3220.9; 4279.5; 4082.8; 16771; 8482.5; 3499.5; 9203	0; 33608; 0; 0; 0; 15496; 0; 0; 0	1; 2; 1; 0; 2; 2; 0; 1; 0
all0010	0.368288	1	FALSE	TRUTH	0.772997	0.490715	0.35109	0.144292	0.502045	1.30464	2; 3; 1; 3; 2; 2; 1; 2; 2	2; 3; 1; 3; 2; 2; 1; 2; 2	2; 3; 1; 3; 2; 2; 1; 2; 2	2	By MS/MS; By MS/MS; By MS/MS; By MS/MS; By MS/MS; By MS/MS; By MS/MS; By matching; By MS/MS	12.4; 19.9; 5.6; 19.9; 13.1; 9.6; 5.6; 13.1; 12.4	85787; 57185; 48681; 104450; 81026; 57455; 49523; 11436; 39674	56008; 31354; 32543; 64986; 0; 30841; 29925; 0; 25246	3; 2; 4; 5; 2; 4; 2; 0; 2	1; 1; 2; 1; 2; 2; 2; 1; 1	1; 1; 2; 1; 2; 2; 2; 1; 1	1; 1; 2; 1; 2; 2; 2; 1; 1	1	By MS/MS; By MS/MS; By MS/MS; By MS/MS; By MS/MS; By MS/MS; By MS/MS; By MS/MS; By MS/MS	5.6; 5.6; 13.1; 5.6; 12.4; 12.4; 12.4; 5.6; 5.6	119600; 90476; 73520; 52934; 56490; 47087; 68011; 0; 0	74774; 53972; 41264; 0; 26282; 21469; 92000; 0; 0	3; 4; 6; 2; 1; 1; 1; 1; 1
all0065	0.00242279	1	FALSE	TRUTH	1.56802	0.0485142	#N/A	#N/A	#N/A	#N/A	2; 3; 2; 1; 2; 3; 2; 2; 0	2; 3; 2; 1; 2; 3; 2; 2; 0	2; 3; 2; 1; 2; 3; 2; 2; 0	2	By MS/MS; By MS/MS; By matching; By matching; By matching; By MS/MS; By MS/MS; By matching; By matching	19; 28.4; 19; 11.2; 19; 28.4; 17.2; 17.2; 0	9975.8; 27926; 10417; 6267.2; 8099.8; 5819.3; 14871; 8672.7; 0	8323.1; 7887; 0; 0; 0; 0; 9209.4; 0; 0	1; 1; 0; 0; 0; 2; 2; 0; 0	1; 2; 3; 1; 1; 2; 1; 1; 1	1; 2; 3; 1; 1; 2; 1; 1; 1	1; 2; 3; 1; 1; 2; 1; 1; 1	1	By MS/MS; By matching; By MS/MS; By matching; By MS/MS; By MS/MS; By matching; By matching; By matching	9.5; 17.2; 28.4; 7.8; 11.2; 17.2; 9.5; 7.8; 7.8	0; 5027.7; 20903; 1280.7; 0; 10089; 4570.1; 2636.7; 765.19	0; 0; 5915.9; 0; 0; 0; 0; 0; 0	1; 0; 3; 0; 1; 2; 0; 0; 0
all0070	0.00286288	1	FALSE	TRUTH	0	#N/A	#N/A	#N/A	#N/A	#N/A	3; 3; 4; 2; 1; 0; 2; 2; 0	3; 3; 4; 2; 1; 0; 2; 2; 0	3; 3; 4; 2; 1; 0; 2; 2; 0	2	By MS/MS; By MS/MS; By MS/MS; By matching; By MS/MS; By matching; By matching; By matching; By matching	20; 20; 20.4; 13; 14.1; 0; 11.5; 13; 0	12008; 27098; 15591; 13208; 8169.9; 0; 17422; 8419; 0	0; 0; 0; 0; 0; 0; 0; 0; 0	3; 1; 2; 0; 1; 0; 0; 0; 0	3; 3; 4; 2; 1; 1; 1; 1; 2	3; 3; 4; 2; 1; 1; 1; 1; 2	3; 3; 4; 2; 1; 1; 1; 1; 2	2	By MS/MS; By MS/MS; By MS/MS; By MS/MS; By matching; By MS/MS; By MS/MS; By MS/MS; By MS/MS	13.3; 15.9; 17; 11.5; 7.8; 7.8; 3.7; 3.7; 14.8	22762; 26957; 63517; 1672.9; 11309; 0; 15872; 11876; 1951.9	17168; 15681; 14954; 0; 0; 0; 0; 0; 0	2; 2; 4; 1; 0; 1; 1; 1; 1
all0087	0.813423	1	FALSE	TRUTH	0.954498	0.493802	0.329286	0.0509641	0.663879	1.34763	4; 5; 5; 4; 7; 8; 7; 5; 4	4; 5; 5; 4; 7; 8; 7; 5; 4	4; 5; 5; 4; 7; 8; 7; 5; 4	5	By MS/MS; By MS/MS; By MS/MS; By MS/MS; By MS/MS; By MS/MS; By MS/MS; By MS/MS; By MS/MS	16.1; 21; 21; 16.1; 29.1; 36; 27.4; 20.2; 14.7	24951; 2898.2; 43356; 26747; 41279; 71814; 43430; 23966; 41846	11304; 0; 15732; 12620; 6971.2; 24503; 19875; 9331.8; 20322	5; 10; 1; 2; 3; 8; 4; 4; 3	6; 5; 6; 3; 6; 4; 3; 6; 1	6; 5; 6; 3; 6; 4; 3; 6; 1	6; 5; 6; 3; 6; 4; 3; 6; 1	5	By MS/MS; By MS/MS; By MS/MS; By MS/MS; By MS/MS; By MS/MS; By matching; By MS/MS; By matching	23.9; 19.9; 23.9; 13.3; 24.8; 14.1; 13; 22.8; 4.3	50773; 34670; 20406; 4270.2; 50598; 18747; 12057; 9849.2; 3624.7	16796; 14610; 8742.5; 0; 19516; 23286; 0; 11835; 0	9; 4; 5; 3; 4; 3; 0; 2; 0
all0107	0.921472	1	FALSE	TRUTH	1.01987	0.601194	0.349872	0.0595033	0.717903	1.45089	4; 4; 4; 4; 4; 4; 5; 4; 4	4; 4; 4; 4; 4; 4; 5; 4; 4	4; 4; 4; 4; 4; 4; 5; 4; 4	4	By MS/MS; By MS/MS; By MS/MS; By MS/MS; By MS/MS; By MS/MS; By MS/MS; By MS/MS; By MS/MS	30.8; 30.8; 30.8; 30.8; 30.8; 30.8; 35.5; 30.8; 30.8	325180; 328240; 277010; 50533; 345530; 161000; 403860; 246390; 327830	184270; 167580; 180370; 40340; 270510; 228740; 315050; 348030; 284630	13; 11; 5; 8; 6; 11; 13; 13; 9	4; 4; 4; 4; 4; 5; 3; 4; 3	4; 4; 4; 4; 4; 5; 3; 4; 3	4; 4; 4; 4; 4; 5; 3; 4; 3	4	By MS/MS; By MS/MS; By MS/MS; By MS/MS; By MS/MS; By MS/MS; By MS/MS; By MS/MS; By MS/MS	30.8; 30.8; 30.8; 30.8; 30.8; 35.5; 20.3; 30.8; 20.3	328560; 231460; 319630; 168610; 258210; 162840; 387390; 465930; 302680	185880; 185830; 194770; 169910; 192860; 80220; 372940; 376320; 228770	10; 10; 15; 5; 6; 8; 5; 9; 6
all0109	0.0412206	1	FALSE	TRUTH	1.63604	0.976702	0.568403	0.051588	1.13463	2.31543	4; 3; 4; 3; 2; 3; 4; 3; 3	4; 3; 4; 3; 2; 3; 4; 3; 3	4; 3; 4; 3; 2; 3; 4; 3; 3	3	By MS/MS; By MS/MS; By MS/MS; By MS/MS; By MS/MS; By MS/MS; By MS/MS; By MS/MS; By MS/MS	35.4; 23.2; 35.4; 23.2; 17.7; 23.2; 35.4; 23.2; 23.2	706800; 457790; 440240; 193180; 380120; 185940; 1162000; 750580; 833910	424700; 226580; 268900; 122350; 279440; 240560; 448070; 471770; 554970	11; 11; 8; 3; 3; 7; 9; 7; 5	4; 2; 4; 3; 3; 3; 3; 3; 3	4; 2; 4; 3; 3; 3; 3; 3; 3	4; 2; 4; 3; 3; 3; 3; 3; 3	3	By MS/MS; By MS/MS; By MS/MS; By MS/MS; By MS/MS; By MS/MS; By MS/MS; By MS/MS; By MS/MS	35.4; 17.7; 35.4; 23.2; 23.2; 23.2; 23.2; 23.2; 23.2	610050; 546670; 407820; 290760; 239640; 414730; 123230; 250520; 208580	358780; 210700; 185940; 162350; 144210; 297650; 117160; 216530; 168410	15; 9; 12; 1; 3; 3; 2; 4; 2
all0120	0.930539	1	FALSE	TRUTH	0.976565	0.686195	0.628609	0.155435	0.449062	1.86353	3; 1; 1; 2; 2; 3; 2; 2; 2	3; 1; 1; 2; 2; 3; 2; 2; 2	3; 1; 1; 2; 2; 3; 2; 2; 2	2	By MS/MS; By MS/MS; By matching; By MS/MS; By MS/MS; By MS/MS; By MS/MS; By MS/MS; By MS/MS	15.4; 6.5; 4.3; 10.8; 10.8; 15.4; 11.1; 8.9; 10.8	34498; 11499; 10281; 10434; 21919; 33331; 19699; 23254; 15918	26790; 0; 0; 8216.7; 7416.9; 13787; 15039; 27818; 0	5; 2; 0; 2; 0; 3; 2; 1; 2	2; 2; 2; 2; 2; 3; 1; 1; 1	2; 2; 2; 2; 2; 3; 1; 1; 1	2; 2; 2; 2; 2; 3; 1; 1; 1	2	By MS/MS; By MS/MS; By MS/MS; By MS/MS; By MS/MS; By MS/MS; By matching; By MS/MS; By MS/MS	10.8; 11.1; 10.8; 11.1; 11.1; 15.4; 6.5; 4.6; 6.5	28599; 34224; 21185; 1351.7; 21243; 43748; 2252.7; 12330; 11263	0; 18919; 0; 0; 0; 14232; 0; 0; 0	3; 3; 3; 1; 1; 1; 0; 1; 0
all0121	0.964809	1	FALSE	TRUTH	1.00806	0.513257	0.317268	0.0436473	0.726396	1.38174	5; 6; 3; 8; 8; 5; 6; 6; 5	5; 6; 3; 8; 8; 5; 6; 6; 5	5; 6; 3; 8; 8; 5; 6; 6; 5	6	By MS/MS; By MS/MS; By MS/MS; By MS/MS; By MS/MS; By MS/MS; By MS/MS; By MS/MS; By MS/MS	15.6; 20.7; 9.1; 25.5; 24.1; 18.6; 17.5; 18.6; 16.2	14923; 38246; 25327; 103570; 84149; 39365; 46763; 51011; 47256	19957; 16198; 12271; 18684; 29879; 19483; 46062; 23016; 29722	5; 3; 1; 5; 6; 3; 6; 2; 4	5; 5; 3; 7; 6; 4; 1; 2; 2	5; 5; 3; 7; 6; 4; 1; 2; 2	5; 5; 3; 7; 6; 4; 1; 2; 2	4	By MS/MS; By MS/MS; By MS/MS; By MS/MS; By MS/MS; By MS/MS; By MS/MS; By MS/MS; By MS/MS	15.2; 15.2; 10.8; 20.7; 17.7; 11.4; 2.3; 5.3; 6.3	38844; 26791; 23135; 69175; 54414; 17543; 0; 52937; 23897	22914; 13410; 16774; 29315; 30434; 19348; 0; 0; 27544	6; 4; 1; 4; 3; 4; 1; 1; 1
all0122	0.196823	1	FALSE	TRUTH	0.824104	0.334806	0.194844	0.0393913	0.656247	1.05955	7; 7; 7; 8; 3; 9; 6; 7; 5	7; 7; 7; 8; 3; 9; 6; 7; 5	7; 7; 7; 8; 3; 9; 6; 7; 5	7	By MS/MS; By MS/MS; By MS/MS; By MS/MS; By MS/MS; By MS/MS; By MS/MS; By MS/MS; By MS/MS	30; 30.3; 33; 33; 11.6; 37.9; 22.3; 28.4; 21.4	75676; 79016; 115600; 61719; 81321; 144660; 219830; 136390; 121680	62559; 50218; 54853; 43201; 68837; 66986; 59807; 52963; 35096	6; 7; 8; 6; 4; 9; 5; 3; 3	6; 5; 7; 6; 6; 7; 7; 7; 4	6; 5; 7; 6; 6; 7; 7; 7; 4	6; 5; 7; 6; 6; 7; 7; 7; 4	6	By MS/MS; By MS/MS; By MS/MS; By MS/MS; By MS/MS; By MS/MS; By MS/MS; By MS/MS; By MS/MS	25.4; 22.3; 30; 26; 22; 24.8; 27.8; 29.1; 15.9	103290; 96640; 39978; 117080; 183550; 170990; 69230; 107230; 45444	55649; 79904; 37722; 66937; 94295; 62979; 38141; 75184; 78619	6; 5; 11; 9; 8; 12; 1; 4; 2
all0136	0.492846	1	FALSE	TRUTH	1.19594	0.678037	0.519296	0.0511552	0.723423	1.79741	7; 5; 2; 6; 4; 5; 4; 6; 5	7; 5; 2; 6; 4; 5; 4; 6; 5	7; 5; 2; 6; 4; 5; 4; 6; 5	5	By MS/MS; By MS/MS; By MS/MS; By MS/MS; By MS/MS; By MS/MS; By MS/MS; By MS/MS; By MS/MS	27.7; 19; 10.2; 22.4; 19.2; 16.3; 14.3; 20.7; 19.8	46651; 40008; 22163; 28026; 16080; 67503; 12583; 16576; 7131.6	25846; 29641; 18628; 14320; 0; 42937; 0; 11192; 0	8; 4; 1; 5; 6; 5; 3; 2; 3	7; 5; 5; 4; 5; 4; 2; 2; 2	7; 5; 5; 4; 5; 4; 2; 2; 2	7; 5; 5; 4; 5; 4; 2; 2; 2	4	By MS/MS; By MS/MS; By MS/MS; By MS/MS; By MS/MS; By MS/MS; By MS/MS; By MS/MS; By MS/MS	25.4; 20.4; 19.8; 13.1; 18.4; 16.6; 6.4; 6.4; 6.4	49895; 28960; 56134; 49897; 37132; 35506; 64333; 12132; 10338	15742; 13681; 0; 31486; 23466; 22780; 0; 0; 0	8; 2; 2; 6; 8; 5; 3; 3; 1
all0138	0.430341	1	FALSE	TRUTH	0.878362	0.410851	0.239099	0.0485507	0.673995	1.17237	10; 10; 11; 9; 7; 10; 11; 8; 10	10; 10; 11; 9; 7; 10; 11; 8; 10	10; 10; 11; 9; 7; 10; 11; 8; 10	10	By MS/MS; By MS/MS; By MS/MS; By MS/MS; By MS/MS; By MS/MS; By MS/MS; By MS/MS; By MS/MS	21.8; 28.9; 24.8; 19.4; 13.6; 20.8; 25; 13.8; 20.8	378440; 245660; 226250; 308310; 359190; 323930; 332220; 347920; 407450	287380; 158630; 175280; 257690; 184410; 180560; 178700; 273450; 232260	30; 27; 43; 20; 13; 25; 26; 20; 23	9; 10; 13; 8; 9; 8; 7; 9; 9	9; 10; 13; 8; 9; 8; 7; 9; 9	9; 10; 13; 8; 9; 8; 7; 9; 9	9	By MS/MS; By MS/MS; By MS/MS; By MS/MS; By MS/MS; By MS/MS; By MS/MS; By MS/MS; By MS/MS	20.6; 21.8; 29.1; 20.8; 18.1; 13.9; 13.6; 17.9; 17.9	470210; 432930; 383100; 257180; 367770; 227620; 238650; 379080; 283810	246280; 218360; 170070; 160560; 199270; 203440; 282290; 318490; 348500	32; 25; 49; 30; 16; 15; 12; 20; 17
all0147	0.540763	1	FALSE	TRUTH	1.18587	0.701708	0.588013	0.132225	0.709991	2.02315	2; 1; 2; 2; 2; 2; 1; 1; 2	2; 1; 2; 2; 2; 2; 1; 1; 2	2; 1; 2; 2; 2; 2; 1; 1; 2	2	By MS/MS; By MS/MS; By MS/MS; By MS/MS; By MS/MS; By MS/MS; By MS/MS; By MS/MS; By MS/MS	18.5; 7.7; 18.5; 18.5; 18.5; 18.5; 7.7; 7.7; 18.5	36240; 10176; 38731; 72604; 77724; 89662; 14967; 1382.4; 24183	13502; 0; 21917; 47063; 37645; 53544; 0; 0; 20948	4; 2; 2; 3; 1; 4; 1; 1; 2	2; 2; 2; 2; 2; 2; 1; 1; 1	2; 2; 2; 2; 2; 2; 1; 1; 1	2; 2; 2; 2; 2; 2; 1; 1; 1	2	By MS/MS; By MS/MS; By MS/MS; By MS/MS; By MS/MS; By MS/MS; By matching; By matching; By MS/MS	18.5; 18.5; 18.5; 18.5; 18.5; 18.5; 7.7; 10.8; 10.8	12536; 37547; 59178; 39325; 34802; 7809.9; 3214.6; 4143; 0	0; 29279; 33393; 27333; 12663; 0; 0; 0; 0	3; 3; 5; 4; 3; 2; 0; 0; 2
all0152	0.112797	1	FALSE	TRUTH	1.62358	1.09048	0.806884	0.14416	0.982991	2.81113	8; 4; 5; 7; 7; 8; 4; 2; 4	8; 4; 5; 7; 7; 8; 4; 2; 4	8; 4; 5; 7; 7; 8; 4; 2; 4	5	By MS/MS; By MS/MS; By MS/MS; By MS/MS; By MS/MS; By MS/MS; By MS/MS; By MS/MS; By MS/MS	30.2; 12.6; 19.8; 28.3; 32.1; 27.5; 13.4; 7.8; 15.5	50983; 0; 42047; 56446; 386930; 82255; 3217.5; 7379.5; 13943	21775; 0; 22280; 53789; 66734; 37867; 0; 0; 16088	3; 4; 2; 5; 5; 6; 2; 1; 3	5; 3; 2; 6; 5; 6; 3; 2; 1	5; 3; 2; 6; 5; 6; 3; 2; 1	5; 3; 2; 6; 5; 6; 3; 2; 1	3	By MS/MS; By matching; By MS/MS; By MS/MS; By MS/MS; By MS/MS; By MS/MS; By matching; By matching	17.4; 11; 7; 21.9; 23.3; 24.3; 10.2; 5.3; 2.4	37557; 4131.8; 3752.1; 66139; 47867; 34613; 1662.9; 2715.1; 1531.5	15466; 7583.8; 0; 32773; 27048; 34929; 0; 10756; 0	1; 0; 2; 4; 4; 5; 1; 0; 0
all0258	0.0614957	1	FALSE	TRUTH	1.72047	1.40252	0.81621	0.142366	1.07959	2.93254	2; 2; 3; 1; 3; 2; 4; 3; 3	2; 2; 3; 1; 3; 2; 4; 3; 3	2; 2; 3; 1; 3; 2; 4; 3; 3	3	By MS/MS; By MS/MS; By MS/MS; By MS/MS; By MS/MS; By MS/MS; By MS/MS; By MS/MS; By MS/MS	22.3; 22.3; 28.8; 11.5; 28.8; 22.3; 51.1; 28.8; 28.8	985250; 598800; 530860; 386940; 364660; 566950; 986280; 1220400; 1124800	544280; 417940; 354570; 444810; 297080; 250170; 743640; 900500; 907650	16; 15; 24; 9; 6; 10; 11; 8; 12	3; 4; 2; 5; 3; 2; 3; 3; 3	3; 4; 2; 5; 3; 2; 3; 3; 3	3; 4; 2; 5; 3; 2; 3; 3; 3	3	By MS/MS; By MS/MS; By MS/MS; By MS/MS; By MS/MS; By MS/MS; By MS/MS; By MS/MS; By MS/MS	28.8; 51.1; 22.3; 51.1; 28.8; 22.3; 22.3; 44.6; 44.6	604650; 1323200; 594050; 437770; 772760; 907290; 150620; 132590; 94799	281460; 490910; 333200; 264480; 421040; 745580; 150850; 85833; 108240	18; 29; 31; 13; 7; 9; 1; 4; 2
all0259	0.846998	1	FALSE	TRUTH	0.971187	0.434344	0.252771	0.0336099	0.745625	1.2643	6; 6; 6; 5; 6; 6; 6; 6; 6	6; 6; 6; 5; 6; 6; 6; 6; 6	6; 6; 6; 5; 6; 6; 6; 6; 6	6	By MS/MS; By MS/MS; By MS/MS; By MS/MS; By MS/MS; By MS/MS; By MS/MS; By MS/MS; By MS/MS	51.5; 51.5; 51.5; 39.9; 51.5; 51.5; 51.5; 51.5; 45.4	986760; 649470; 692050; 666440; 670930; 990920; 552200; 470900; 362220	595600; 458760; 460140; 323310; 334210; 426770; 397470; 349610; 333300	25; 18; 21; 16; 11; 23; 20; 14; 13	7; 7; 7; 6; 6; 6; 6; 4; 4	7; 7; 7; 6; 6; 6; 6; 4; 4	7; 7; 7; 6; 6; 6; 6; 4; 4	6	By MS/MS; By MS/MS; By MS/MS; By MS/MS; By MS/MS; By MS/MS; By MS/MS; By MS/MS; By MS/MS	57.1; 57.1; 57.1; 51.5; 51.5; 51.5; 51.5; 36.8; 33.1	953510; 820870; 722370; 736640; 1075100; 859870; 464580; 290520; 430830	504360; 557370; 410580; 406890; 578110; 523530; 210700; 266410; 360340	24; 22; 47; 23; 15; 19; 9; 3; 7
all0322	0.396763	1	FALSE	TRUTH	1.21634	0.35449	0.484465	0.0055114	0.737227	1.70893	3; 3; 2; 0; 1; 3; 1; 3; 0	3; 3; 2; 0; 1; 3; 1; 3; 0	3; 3; 2; 0; 1; 3; 1; 3; 0	2	By MS/MS; By MS/MS; By MS/MS; By matching; By MS/MS; By MS/MS; By matching; By MS/MS; By matching	10.5; 12.3; 7.1; 0; 5.5; 12.6; 5.5; 12.6; 0	25958; 4387.5; 6798.1; 0; 4027.1; 32167; 2116.4; 14210; 0	9080.2; 0; 0; 0; 0; 16863; 0; 9583.9; 0	1; 2; 1; 0; 1; 3; 0; 0; 0	2; 4; 3; 1; 0; 0; 1; 0; 1	2; 4; 3; 1; 0; 0; 1; 0; 1	2; 4; 3; 1; 0; 0; 1; 0; 1	1	By matching; By MS/MS; By MS/MS; By matching; By matching; By matching; By matching; By matching; By matching	11; 15.7; 14.4; 3.4; 0; 0; 2.6; 0; 3.4	6793.3; 24682; 31439; 3180.2; 0; 0; 942.36; 0; 1212.9	9533.9; 0; 10558; 0; 0; 0; 0; 0; 0	0; 2; 3; 0; 0; 0; 0; 0; 0
all0329	0.734189	1	FALSE	TRUTH	1.06319	0.564164	0.328321	0.0451965	0.77377	1.45327	6; 6; 6; 6; 6; 7; 7; 6; 6	6; 6; 6; 6; 6; 7; 7; 6; 6	6; 6; 6; 6; 6; 7; 7; 6; 6	6	By MS/MS; By MS/MS; By MS/MS; By MS/MS; By MS/MS; By MS/MS; By MS/MS; By MS/MS; By MS/MS	56.1; 57.6; 57.6; 59.7; 57.6; 70.5; 66.2; 59.7; 59.7	925070; 1500300; 1484700; 795450; 654520; 1542000; 1291100; 1695000; 1224600	498890; 659030; 679600; 462290; 426790; 649600; 947440; 1139500; 951190	27; 30; 21; 17; 9; 26; 27; 17; 28	7; 6; 6; 8; 6; 6; 6; 6; 6	7; 6; 6; 8; 6; 6; 6; 6; 6	7; 6; 6; 8; 6; 6; 6; 6; 6	6	By MS/MS; By MS/MS; By MS/MS; By MS/MS; By MS/MS; By MS/MS; By MS/MS; By MS/MS; By MS/MS	66.2; 59.7; 59.7; 71.2; 59.7; 59.7; 50.4; 59.7; 59.7	950010; 1586000; 1303300; 725160; 642700; 1761400; 413260; 654400; 595510	577610; 738320; 498770; 537100; 538200; 833690; 611920; 639630; 969820	24; 26; 32; 19; 16; 26; 7; 19; 9
all0405	0.289326	1	FALSE	TRUTH	1.52931	1.57833	1.03662	0.264883	0.751663	3.40906	3; 1; 2; 2; 1; 1; 2; 2; 3	3; 1; 2; 2; 1; 1; 2; 2; 3	3; 1; 2; 2; 1; 1; 2; 2; 3	2	By MS/MS; By MS/MS; By MS/MS; By MS/MS; By MS/MS; By MS/MS; By MS/MS; By MS/MS; By MS/MS	7.2; 2.5; 4.5; 5.2; 2.5; 2.5; 4; 4.3; 8.8	730200; 878200; 800960; 531310; 769860; 1603300; 876930; 1008600; 810740	387930; 718640; 629260; 77565; 73762; 569760; 158000; 677290; 151840	6; 6; 2; 5; 2; 7; 4; 3; 1	3; 2; 1; 2; 2; 3; 1; 1; 2	3; 2; 1; 2; 2; 3; 1; 1; 2	3; 2; 1; 2; 2; 3; 1; 1; 2	2	By MS/MS; By MS/MS; By MS/MS; By MS/MS; By MS/MS; By MS/MS; By MS/MS; By matching; By matching	7.7; 5.2; 2.5; 6.1; 4.3; 8.7; 2.5; 2.5; 6.1	690770; 864210; 1522500; 566500; 1509500; 1432900; 147630; 335430; 358620	425190; 394060; 104950; 82739; 108340; 0; 0; 0; 341470	9; 4; 8; 3; 2; 5; 1; 0; 0
all0437	0.208022	1	FALSE	TRUTH	1.32611	0.836064	0.505959	0.0885832	0.909578	2.00043	1; 2; 2; 2; 2; 4; 3; 3; 3	1; 2; 2; 2; 2; 4; 3; 3; 3	1; 2; 2; 2; 2; 4; 3; 3; 3	2	By MS/MS; By MS/MS; By MS/MS; By MS/MS; By MS/MS; By MS/MS; By MS/MS; By MS/MS; By MS/MS	19.8; 32.7; 32.7; 28.7; 32.7; 53.5; 41.6; 41.6; 41.6	13941; 19909; 31599; 29628; 32742; 73733; 58933; 56566; 51687	8273.2; 14617; 15919; 16076; 17908; 27440; 32351; 28960; 30780	3; 3; 3; 4; 8; 19; 9; 5; 9	1; 3; 2; 2; 2; 3; 1; 2; 1	1; 3; 2; 2; 2; 3; 1; 2; 1	1; 3; 2; 2; 2; 3; 1; 2; 1	2	By MS/MS; By MS/MS; By MS/MS; By MS/MS; By MS/MS; By MS/MS; By MS/MS; By matching; By MS/MS	19.8; 41.6; 32.7; 32.7; 32.7; 41.6; 19.8; 28.7; 19.8	24174; 31413; 45065; 23956; 58129; 46900; 0; 3338; 5345.6	13091; 13887; 20630; 17337; 31315; 23053; 0; 4862.9; 5743.2	3; 4; 5; 11; 9; 10; 2; 0; 2
all0579	0.178025	1	FALSE	TRUTH	1.374	0.617771	0.557634	0.0979451	0.917408	2.12898	2; 3; 1; 2; 2; 2; 1; 1; 1	2; 3; 1; 2; 2; 2; 1; 1; 1	2; 3; 1; 2; 2; 2; 1; 1; 1	2	By MS/MS; By MS/MS; By MS/MS; By MS/MS; By MS/MS; By MS/MS; By MS/MS; By MS/MS; By MS/MS	32.9; 43.4; 11.8; 22.4; 22.4; 22.4; 11.8; 11.8; 11.8	82923; 66187; 62216; 62338; 60235; 35321; 8460.1; 0; 13348	46515; 27018; 0; 70220; 34329; 46995; 0; 0; 0	3; 3; 1; 3; 1; 3; 1; 1; 1	3; 3; 2; 3; 1; 1; 1; 1; 1	3; 3; 2; 3; 1; 1; 1; 1; 1	3; 3; 2; 3; 1; 1; 1; 1; 1	1	By MS/MS; By MS/MS; By MS/MS; By MS/MS; By MS/MS; By matching; By matching; By MS/MS; By matching	43.4; 30.9; 22.4; 30.9; 11.8; 8.6; 8.6; 10.5; 10.5	62410; 104720; 51810; 34718; 31318; 55770; 2602.3; 2148.4; 1737.1	41239; 32192; 30540; 19015; 0; 0; 0; 0; 0	4; 1; 2; 1; 1; 0; 0; 1; 0
all0646	0.256352	1	FALSE	TRUTH	1.46412	0.925119	1.36132	0.482141	0.495581	5.15894	2; 4; 2; 2; 3; 3; 2; 4; 2	2; 4; 2; 2; 3; 3; 2; 4; 2	2; 4; 2; 2; 3; 3; 2; 4; 2	2	By MS/MS; By MS/MS; By matching; By MS/MS; By MS/MS; By MS/MS; By MS/MS; By MS/MS; By MS/MS	12; 20.6; 12; 12; 13.3; 13.3; 14.2; 20.6; 12	3418.5; 24568; 16619; 1791.6; 63318; 0; 2201.1; 8363.3; 7461.6	0; 13224; 0; 0; 0; 0; 0; 8353; 0	0; 1; 0; 1; 1; 2; 0; 0; 1	3; 5; 3; 3; 1; 3; 2; 0; 2	3; 5; 3; 3; 1; 3; 2; 0; 2	3; 5; 3; 3; 1; 3; 2; 0; 2	3	By MS/MS; By MS/MS; By MS/MS; By MS/MS; By MS/MS; By MS/MS; By matching; By matching; By MS/MS	15; 21.5; 20.2; 13.3; 5.2; 13.3; 15; 0; 15	9579.6; 20190; 9217.8; 8091.4; 9217; 22525; 4660.1; 0; 5342.2	0; 6629.6; 4618.8; 0; 0; 13257; 0; 0; 0	0; 1; 1; 1; 1; 1; 0; 0; 0
all0650	0.597033	1	FALSE	TRUTH	0.866743	0.541621	0.394106	0.120267	0.548665	1.4218	3; 3; 3; 2; 3; 5; 3; 4; 3	3; 3; 3; 2; 3; 5; 3; 4; 3	2; 2; 2; 2; 3; 4; 2; 3; 2	2	By MS/MS; By MS/MS; By MS/MS; By MS/MS; By MS/MS; By MS/MS; By MS/MS; By MS/MS; By MS/MS	11.7; 11.7; 11.7; 7.9; 13.6; 21.8; 11; 16.7; 11.7	61429; 79652; 31386; 63647; 83214; 45417; 22539; 30144; 24260	22807; 28595; 15653; 25105; 44662; 9164; 15454; 15214; 8417.3	3; 2; 2; 3; 2; 5; 2; 1; 2	3; 5; 3; 2; 3; 3; 0; 1; 1	3; 5; 3; 2; 3; 3; 0; 1; 1	3; 4; 3; 2; 2; 3; 0; 1; 1	2	By MS/MS; By MS/MS; By matching; By MS/MS; By MS/MS; By MS/MS; By matching; By matching; By matching	14.5; 24; 16.4; 7.9; 11.7; 13.6; 0; 3.8; 4.1	46781; 49850; 48887; 56929; 14780; 60042; 0; 3491.8; 1609	0; 20735; 0; 34703; 12423; 27643; 0; 0; 0	3; 2; 0; 1; 2; 3; 0; 0; 0
all0713	0.523443	1	FALSE	TRUTH	1.13955	0.447968	0.435241	0.127464	0.811223	1.80081	2; 4; 2; 4; 3; 6; 4; 3; 5	2; 4; 2; 4; 3; 6; 4; 3; 5	2; 4; 2; 4; 3; 6; 4; 3; 5	4	By matching; By MS/MS; By matching; By MS/MS; By matching; By MS/MS; By MS/MS; By matching; By MS/MS	3.4; 7.2; 4.3; 7.5; 4.1; 11.4; 8; 4.7; 9	20647; 21748; 17289; 12664; 9185; 48343; 16119; 18533; 21289	0; 16199; 0; 0; 0; 25745; 0; 18093; 20580	0; 2; 0; 1; 0; 6; 2; 0; 3	4; 2; 4; 4; 2; 3; 3; 1; 2	4; 2; 4; 4; 2; 3; 3; 1; 2	4; 2; 4; 4; 2; 3; 3; 1; 2	3	By MS/MS; By MS/MS; By MS/MS; By MS/MS; By MS/MS; By MS/MS; By matching; By matching; By matching	6.9; 4.2; 5.6; 8.4; 3.1; 5.8; 5; 1.6; 3.4	32642; 13700; 13501; 41827; 24343; 22404; 15058; 12275; 11476	16553; 0; 9428.7; 0; 25387; 24885; 0; 0; 0	2; 1; 2; 1; 1; 2; 0; 0; 0
all0723	0.927068	1	FALSE	TRUTH	1.01611	0.279244	0.343699	0.0191152	0.688311	1.3835	1; 2; 2; 2; 1; 2; 2; 2; 3	1; 2; 2; 2; 1; 2; 2; 2; 3	1; 2; 2; 2; 1; 2; 2; 2; 3	2	By MS/MS; By MS/MS; By matching; By MS/MS; By MS/MS; By MS/MS; By MS/MS; By MS/MS; By MS/MS	3; 6.3; 9.4; 5.8; 3; 7.7; 5.8; 6.1; 8.8	19049; 21584; 15669; 16981; 21373; 13824; 10178; 14989; 18215	0; 14921; 0; 0; 0; 0; 0; 12213; 10406	1; 3; 0; 3; 1; 2; 3; 1; 2	2; 5; 3; 3; 2; 2; 2; 1; 1	2; 5; 3; 3; 2; 2; 2; 1; 1	2; 5; 3; 3; 2; 2; 2; 1; 1	2	By MS/MS; By MS/MS; By MS/MS; By MS/MS; By MS/MS; By MS/MS; By matching; By MS/MS; By matching	5.8; 17.4; 9.1; 11; 6.3; 7.7; 8; 3; 3	0; 34463; 14569; 18057; 7568.6; 15529; 16427; 0; 11100	0; 13686; 0; 13106; 0; 0; 14309; 0; 0	2; 4; 1; 2; 1; 3; 0; 1; 0
all0737	0.0747895	1	FALSE	TRUTH	0.453991	0.311624	0.323428	0.0121307	0.134111	0.785021	1; 0; 1; 3; 2; 3; 1; 2; 0	1; 0; 1; 3; 2; 3; 1; 2; 0	1; 0; 1; 3; 2; 3; 1; 2; 0	1	By matching; By matching; By matching; By MS/MS; By MS/MS; By MS/MS; By matching; By matching; By matching	3.1; 0; 3.7; 10.6; 7.5; 10.1; 3.1; 5.8; 0	2704.8; 0; 3644.9; 797.73; 13924; 28741; 1132; 3116.4; 0	0; 0; 0; 0; 8163.5; 21005; 0; 7132.4; 0	0; 0; 0; 2; 1; 1; 0; 0; 0	3; 5; 4; 4; 3; 4; 4; 4; 5	3; 5; 4; 4; 3; 4; 4; 4; 5	3; 5; 4; 4; 3; 4; 4; 4; 5	4	By MS/MS; By MS/MS; By MS/MS; By MS/MS; By MS/MS; By MS/MS; By MS/MS; By MS/MS; By MS/MS	10.6; 14.7; 14.9; 12; 10.6; 13; 13.3; 14.1; 15.5	42939; 37091; 43925; 23223; 74710; 46179; 22437; 9012.6; 44925	33351; 23683; 20109; 26261; 31244; 26042; 25197; 0; 18325	5; 4; 4; 6; 4; 8; 3; 7; 2
all0747	0.65894	1	FALSE	TRUTH	1.09903	0.497996	0.434177	0.112709	0.757028	1.72024	2; 3; 3; 3; 2; 2; 2; 1; 2	2; 3; 3; 3; 2; 2; 2; 1; 2	2; 3; 3; 3; 2; 2; 2; 1; 2	2	By MS/MS; By MS/MS; By MS/MS; By MS/MS; By MS/MS; By MS/MS; By MS/MS; By MS/MS; By MS/MS	8.8; 10.2; 10.2; 12.8; 7.4; 6.2; 6.2; 3.4; 6.2	36765; 28701; 23385; 71318; 67885; 28579; 16976; 21213; 0	21240; 19956; 13162; 26035; 0; 0; 0; 0; 0	2; 3; 1; 2; 2; 3; 2; 1; 2	1; 3; 2; 2; 3; 2; 1; 1; 2	1; 3; 2; 2; 3; 2; 1; 1; 2	1; 3; 2; 2; 3; 2; 1; 1; 2	2	By MS/MS; By MS/MS; By MS/MS; By MS/MS; By MS/MS; By MS/MS; By MS/MS; By MS/MS; By MS/MS	3.4; 11.6; 6.2; 6.2; 11.6; 6.2; 3.4; 3.4; 8.8	0; 55680; 39673; 32782; 30301; 35014; 32668; 28046; 2304.1	0; 22147; 20865; 14527; 9817.1; 27648; 0; 0; 0	2; 1; 2; 2; 1; 3; 1; 2; 1
all0801	0.0430848	1	FALSE	TRUTH	0	#N/A	#N/A	#N/A	#N/A	#N/A	2; 3; 1; 3; 2; 2; 3; 2; 1	2; 3; 1; 3; 2; 2; 3; 2; 1	2; 3; 1; 3; 2; 2; 3; 2; 1	2	By MS/MS; By MS/MS; By MS/MS; By MS/MS; By MS/MS; By MS/MS; By MS/MS; By MS/MS; By MS/MS	27.9; 50.5; 13.5; 50.5; 27.9; 36; 37.8; 27.9; 14.4	38287; 0; 32324; 21629; 0; 4013.9; 9117.7; 1381.8; 0	0; 0; 0; 0; 0; 0; 0; 0; 0	3; 4; 2; 3; 2; 3; 2; 1; 0	3; 2; 1; 2; 1; 2; 2; 1; 2	3; 2; 1; 2; 1; 2; 2; 1; 2	3; 2; 1; 2; 1; 2; 2; 1; 2	2	By MS/MS; By MS/MS; By MS/MS; By matching; By matching; By MS/MS; By matching; By MS/MS; By matching	37.8; 27.9; 13.5; 24.3; 9.9; 27.9; 23.4; 14.4; 23.4	41456; 40006; 32890; 702.59; 983.63; 0; 12553; 0; 16518	23054; 0; 0; 0; 0; 0; 17044; 0; 8996.7	7; 3; 3; 0; 0; 3; 0; 0; 0
all0860	0.022541	1	FALSE	TRUTH	0.51825	0.278502	0.165691	0.0901814	0.388474	0.750765	4; 4; 4; 3; 5; 3; 4; 4; 4	4; 4; 4; 3; 5; 3; 4; 4; 4	4; 4; 4; 3; 5; 3; 4; 4; 4	4	By MS/MS; By MS/MS; By matching; By MS/MS; By MS/MS; By MS/MS; By MS/MS; By matching; By MS/MS	6.3; 6.4; 6.9; 4.2; 8; 3; 5.2; 5.2; 6	25827; 15122; 15391; 31272; 47372; 21385; 14186; 17468; 30095	15013; 14468; 10481; 0; 20671; 0; 12088; 14201; 14628	5; 3; 0; 3; 4; 2; 2; 0; 3	4; 5; 6; 6; 3; 6; 6; 7; 4	4; 5; 6; 6; 3; 6; 6; 7; 4	4; 5; 6; 6; 3; 6; 6; 7; 4	6	By MS/MS; By MS/MS; By MS/MS; By MS/MS; By MS/MS; By MS/MS; By MS/MS; By MS/MS; By matching	6.5; 8.8; 10.3; 8.7; 5.2; 7.2; 9.5; 11.5; 6	41596; 20424; 65779; 45087; 42856; 50523; 81082; 55897; 57706	28775; 8904.2; 22185; 25046; 15702; 21045; 43057; 47090; 40822	5; 5; 6; 6; 2; 4; 6; 6; 0
all0865	0.0213913	1	FALSE	TRUTH	1.56972	0.764327	0.444809	0.0365801	1.17225	2.0864	9; 9; 9; 12; 11; 10; 8; 9; 10	9; 9; 9; 12; 11; 10; 8; 9; 10	9; 9; 9; 12; 11; 10; 8; 9; 10	9	By MS/MS; By MS/MS; By MS/MS; By MS/MS; By MS/MS; By MS/MS; By MS/MS; By MS/MS; By MS/MS	26.3; 25.6; 25.9; 33.2; 28.1; 29.5; 25.9; 26.8; 31.9	357770; 380000; 406580; 524210; 350970; 315150; 241680; 277600; 260090	413160; 250410; 330260; 300730; 263650; 194420; 177120; 210130; 215810	18; 13; 12; 28; 10; 27; 19; 9; 16	9; 11; 13; 11; 10; 6; 5; 9; 7	9; 11; 13; 11; 10; 6; 5; 9; 7	9; 11; 13; 11; 10; 6; 5; 9; 7	9	By MS/MS; By MS/MS; By MS/MS; By MS/MS; By MS/MS; By MS/MS; By MS/MS; By MS/MS; By MS/MS	25; 28.1; 36.2; 29; 32.6; 18.4; 13; 25; 21.3	359180; 413290; 274660; 332010; 305670; 183720; 103590; 53949; 71271	186380; 249140; 192710; 160420; 167820; 162030; 152530; 70372; 152720	21; 15; 22; 16; 15; 18; 2; 10; 5
all0868	0.476142	1	FALSE	TRUTH	1.2408	1.10387	0.642411	0.149859	0.729268	2.18979	8; 8; 7; 7; 6; 5; 6; 9; 7	8; 8; 7; 7; 6; 5; 6; 9; 7	6; 6; 6; 5; 6; 4; 5; 7; 4	6	By MS/MS; By MS/MS; By MS/MS; By MS/MS; By MS/MS; By MS/MS; By MS/MS; By MS/MS; By MS/MS	84.3; 73.5; 76.5; 72.5; 64.7; 66.7; 67.6; 83.3; 80.4	437840; 470630; 365550; 34690; 46401; 129240; 148230; 200550; 229060	261530; 198340; 198420; 32983; 57495; 120740; 155630; 123150; 111520	21; 16; 8; 2; 2; 6; 5; 2; 7	8; 9; 9; 6; 6; 7; 5; 6; 6	8; 9; 9; 6; 6; 7; 5; 6; 6	6; 6; 6; 5; 5; 5; 4; 4; 5	5	By MS/MS; By MS/MS; By MS/MS; By MS/MS; By MS/MS; By MS/MS; By MS/MS; By MS/MS; By MS/MS	84.3; 90.2; 90.2; 76.5; 67.6; 73.5; 66.7; 72.5; 75.5	191930; 490680; 274590; 101420; 142000; 445230; 36930; 44837; 24969	113010; 250670; 183320; 51044; 105850; 187430; 48156; 76337; 40784	9; 7; 14; 9; 5; 7; 4; 9; 4
all0888	0.129504	1	FALSE	TRUTH	1.93235	1.73742	1.77025	0.764773	0.949034	15.4807	3; 4; 2; 3; 2; 3; 2; 2; 2	3; 4; 2; 3; 2; 3; 2; 2; 2	3; 4; 2; 3; 2; 3; 2; 2; 2	2	By MS/MS; By MS/MS; By MS/MS; By MS/MS; By MS/MS; By MS/MS; By MS/MS; By MS/MS; By MS/MS	28.8; 33.9; 14; 28.8; 19.9; 25.8; 19.1; 19.9; 19.1	34729; 54194; 28858; 20360; 3112.2; 5113.3; 4484.9; 4225.8; 0	33136; 37006; 24593; 0; 0; 0; 0; 0; 0	1; 2; 3; 3; 0; 2; 1; 0; 1	3; 3; 3; 2; 1; 4; 3; 1; 1	3; 3; 3; 2; 1; 4; 3; 1; 1	3; 3; 3; 2; 1; 4; 3; 1; 1	3	By MS/MS; By MS/MS; By MS/MS; By MS/MS; By MS/MS; By MS/MS; By MS/MS; By MS/MS; By MS/MS	28.8; 28.8; 24.2; 19.1; 10.2; 35.6; 28.8; 10.2; 10.2	29087; 29972; 65829; 2675.4; 0; 9809.4; 11992; 0; 0	14540; 4546.8; 41945; 0; 0; 12562; 0; 0; 0	1; 3; 5; 4; 0; 3; 1; 0; 0
all1053	0.109242	1	FALSE	TRUTH	1.32001	0.517151	0.362456	0.0327447	0.99346	1.73594	5; 5; 3; 2; 5; 4; 2; 2; 1	5; 5; 3; 2; 5; 4; 2; 2; 1	5; 5; 3; 2; 5; 4; 2; 2; 1	3	By MS/MS; By MS/MS; By MS/MS; By MS/MS; By MS/MS; By MS/MS; By MS/MS; By MS/MS; By matching	19.1; 15.6; 11.3; 6.6; 18.5; 14.6; 8; 6.4; 3.5	26114; 25284; 17502; 10073; 55207; 11937; 11964; 1991.7; 5061.6	20429; 18162; 16403; 18404; 28960; 16793; 8369.5; 0; 0	4; 4; 1; 2; 3; 4; 1; 1; 0	4; 6; 3; 2; 5; 4; 4; 2; 0	4; 6; 3; 2; 5; 4; 4; 2; 0	4; 6; 3; 2; 5; 4; 4; 2; 0	4	By MS/MS; By MS/MS; By MS/MS; By matching; By MS/MS; By MS/MS; By MS/MS; By matching; By matching	12.8; 20.2; 10.5; 6.4; 16.5; 13.4; 13.6; 5.6; 0	21398; 36477; 7667; 19025; 29548; 16841; 43286; 19930; 0	15717; 7053.4; 12973; 0; 14402; 14800; 19576; 0; 0	7; 3; 3; 0; 1; 5; 0; 0; 0
all1140	0.770138	1	FALSE	TRUTH	0.907935	0.733553	0.504149	0.255339	0.557262	1.88126	2; 5; 2; 3; 4; 5; 2; 3; 3	2; 5; 2; 3; 4; 5; 2; 3; 3	2; 5; 2; 3; 4; 5; 2; 3; 3	3	By MS/MS; By MS/MS; By MS/MS; By MS/MS; By MS/MS; By MS/MS; By MS/MS; By MS/MS; By MS/MS	8; 23; 11.2; 16; 21.7; 23.6; 10.9; 16; 13.7	29728; 46367; 12440; 51741; 44150; 52129; 12064; 23311; 33400	0; 24525; 0; 34070; 28294; 18691; 0; 16335; 11427	4; 4; 1; 4; 5; 4; 4; 2; 2	4; 4; 4; 4; 4; 3; 1; 1; 3	4; 4; 4; 4; 4; 3; 1; 1; 3	4; 4; 4; 4; 4; 3; 1; 1; 3	4	By MS/MS; By MS/MS; By MS/MS; By MS/MS; By MS/MS; By MS/MS; By MS/MS; By MS/MS; By MS/MS	20.1; 20.1; 18.5; 21.7; 20.1; 13.1; 5.8; 5.8; 13.7	28953; 26916; 34972; 31139; 41895; 14480; 14941; 13398; 43040	10317; 14815; 14808; 16194; 26527; 21513; 0; 0; 47375	6; 4; 6; 5; 5; 5; 1; 1; 2
all1237	0.00970738	1	FALSE	TRUTH	2.01677	0.720719	#N/A	#N/A	#N/A	#N/A	2; 5; 2; 2; 2; 2; 2; 1; 4	2; 5; 2; 2; 2; 2; 2; 1; 4	2; 5; 2; 2; 2; 2; 2; 1; 4	2	By MS/MS; By MS/MS; By MS/MS; By MS/MS; By MS/MS; By MS/MS; By MS/MS; By matching; By MS/MS	6.3; 13.3; 6.3; 6.3; 6.3; 5.1; 4.4; 2.8; 10.2	12886; 13191; 12166; 2025.6; 14263; 8941.5; 0; 5509.1; 7684.5	9466.5; 8288.6; 8769.5; 3940.8; 6593.1; 6389.2; 0; 0; 7619	0; 3; 1; 2; 1; 2; 2; 0; 3	3; 4; 1; 1; 1; 2; 0; 3; 0	3; 4; 1; 1; 1; 2; 0; 3; 0	3; 4; 1; 1; 1; 2; 0; 3; 0	1	By matching; By matching; By matching; By matching; By matching; By MS/MS; By matching; By matching; By matching	8.3; 10.9; 2.8; 2.8; 2.8; 4.8; 0; 7.4; 0	12610; 14110; 1867.2; 2360.2; 1171.1; 1521.6; 0; 8364.6; 0	0; 3373.3; 0; 0; 0; 0; 0; 0; 0	0; 0; 0; 0; 0; 1; 0; 0; 0
all1267; REV__all8540	0.323748	1	FALSE	TRUTH	1.17126	0.411517	0.320868	0.0708293	0.915908	1.60519	4; 4; 4; 8; 4; 8; 6; 6; 5	4; 4; 4; 8; 4; 8; 6; 6; 5	4; 4; 4; 8; 4; 8; 6; 6; 5	5	By MS/MS; By MS/MS; By MS/MS; By MS/MS; By MS/MS; By MS/MS; By MS/MS; By MS/MS; By MS/MS	6.2; 6.4; 5.4; 13.5; 7.5; 14.7; 9.9; 9.9; 9.1	26913; 34826; 30803; 63633; 25699; 50167; 37467; 23778; 20354	19681; 20041; 19495; 21912; 24065; 18359; 23084; 17748; 17362	5; 3; 0; 7; 3; 9; 4; 2; 4	2; 3; 4; 5; 2; 2; 3; 3; 1	2; 3; 4; 5; 2; 2; 3; 3; 1	2; 3; 4; 5; 2; 2; 3; 3; 1	3	By MS/MS; By MS/MS; By MS/MS; By MS/MS; By MS/MS; By MS/MS; By MS/MS; By MS/MS; By matching	3.3; 6.7; 6.3; 8.2; 4.7; 3.2; 5.6; 6.8; 1.6	12925; 11552; 16337; 20739; 5258.6; 14012; 19038; 12350; 1569.9	0; 19413; 17974; 9995.9; 0; 0; 15586; 23741; 0	1; 1; 4; 2; 1; 2; 1; 2; 0
all1272	0.0455514	1	FALSE	TRUTH	0.507246	0.330052	0.274476	0.0942098	0.266821	0.853187	8; 8; 5; 5; 4; 6; 5; 1; 4	8; 8; 5; 5; 4; 6; 5; 1; 4	8; 8; 5; 5; 4; 6; 5; 1; 4	5	By MS/MS; By MS/MS; By MS/MS; By MS/MS; By MS/MS; By MS/MS; By MS/MS; By matching; By MS/MS	13.2; 14.8; 10.7; 10.1; 8.4; 12.5; 6.2; 2.1; 7.4	19888; 29112; 9366; 26741; 0; 10349; 18540; 0; 38878	0; 13652; 0; 13347; 0; 4827.4; 26614; 0; 15048	4; 2; 3; 2; 2; 2; 4; 0; 1	4; 7; 6; 4; 6; 5; 4; 2; 7	4; 7; 6; 4; 6; 5; 4; 2; 7	4; 7; 6; 4; 6; 5; 4; 2; 7	5	By MS/MS; By MS/MS; By MS/MS; By MS/MS; By MS/MS; By MS/MS; By MS/MS; By MS/MS; By MS/MS	7; 11.4; 10.2; 6.7; 8.4; 9.5; 7.1; 3.4; 11.8	11102; 47226; 27292; 24004; 19511; 33165; 55015; 13026; 76097	0; 27625; 0; 0; 17599; 27019; 29061; 0; 34732	2; 4; 1; 1; 3; 5; 0; 2; 2
all1291	0.175382	1	FALSE	TRUTH	0.847138	0.215686	0.163819	0.0244097	0.70113	1.03554	4; 3; 3; 4; 4; 5; 4; 4; 3	4; 3; 3; 4; 4; 5; 4; 4; 3	4; 3; 3; 4; 4; 5; 4; 4; 3	4	By MS/MS; By MS/MS; By MS/MS; By MS/MS; By MS/MS; By MS/MS; By MS/MS; By MS/MS; By MS/MS	37; 28.1; 27.4; 37; 37; 45.9; 37; 37; 28.1	88087; 32804; 97589; 171980; 221900; 167130; 59244; 96591; 96933	59761; 0; 43357; 95658; 95430; 73024; 0; 57131; 67634	7; 7; 2; 6; 5; 8; 5; 5; 6	3; 3; 1; 4; 4; 5; 2; 3; 2	3; 3; 1; 4; 4; 5; 2; 3; 2	3; 3; 1; 4; 4; 5; 2; 3; 2	3	By MS/MS; By MS/MS; By MS/MS; By MS/MS; By MS/MS; By MS/MS; By matching; By MS/MS; By MS/MS	28.1; 28.1; 9.6; 37; 37; 48.6; 17.8; 28.1; 18.5	156400; 79664; 47696; 188960; 173530; 136860; 17438; 13904; 41915	82949; 49520; 0; 102280; 91447; 82490; 0; 0; 0	6; 4; 3; 7; 6; 8; 0; 5; 2
all1351	0.783084	1	FALSE	TRUTH	0.923444	0.695124	0.464522	0.119356	0.538022	1.55918	4; 5; 4; 3; 3; 4; 3; 4; 4	4; 5; 4; 3; 3; 4; 3; 4; 4	4; 5; 4; 3; 3; 4; 3; 4; 4	4	By MS/MS; By MS/MS; By matching; By MS/MS; By MS/MS; By MS/MS; By MS/MS; By matching; By MS/MS	26.2; 33.6; 33.6; 28.2; 22.1; 30.9; 21.5; 36.9; 22.1	64932; 67656; 36280; 13296; 15423; 12976; 11278; 8262.7; 10342	38332; 25398; 18651; 16125; 12717; 19764; 7573; 11687; 11922	1; 1; 0; 0; 0; 2; 1; 0; 2	4; 4; 3; 4; 4; 3; 4; 3; 2	4; 4; 3; 4; 4; 3; 4; 3; 2	4; 4; 3; 4; 4; 3; 4; 3; 2	4	By MS/MS; By MS/MS; By MS/MS; By MS/MS; By MS/MS; By MS/MS; By MS/MS; By matching; By MS/MS	22.8; 30.9; 22.1; 40.9; 41.6; 28.9; 40.9; 31.5; 22.1	72400; 39630; 46851; 9160.4; 10733; 2824.7; 13046; 9671.5; 5802.5	26540; 24563; 25553; 12300; 10871; 0; 0; 0; 0	2; 1; 1; 1; 1; 1; 0; 0; 1
all1353	0.600074	1	FALSE	TRUTH	1.12953	0.719596	0.857399	0.410999	0.550473	3.28494	1; 3; 2; 1; 2; 3; 1; 2; 1	1; 3; 2; 1; 2; 3; 1; 2; 1	1; 3; 2; 1; 2; 3; 1; 2; 1	2	By MS/MS; By MS/MS; By MS/MS; By matching; By MS/MS; By MS/MS; By MS/MS; By MS/MS; By matching	3.9; 15.2; 8.2; 5.7; 9.6; 16.7; 3.9; 9.6; 4.3	12698; 39325; 12729; 2464.7; 9457.4; 9489.5; 2271.8; 4935.1; 3367.3	0; 13939; 11944; 0; 7128; 7278.4; 0; 6698; 0	2; 2; 1; 0; 2; 5; 1; 1; 0	1; 2; 1; 3; 2; 1; 0; 0; 0	1; 2; 1; 3; 2; 1; 0; 0; 0	1; 2; 1; 3; 2; 1; 0; 0; 0	1	By MS/MS; By MS/MS; By MS/MS; By MS/MS; By matching; By matching; By matching; By matching; By matching	3.9; 11; 3.9; 13.8; 9.9; 5.7; 0; 0; 0	6216.9; 15003; 6832.6; 15848; 3299.3; 3190.3; 0; 0; 0	0; 0; 0; 12185; 6543.5; 0; 0; 0; 0	2; 2; 3; 2; 0; 0; 0; 0; 0
all1411	0.0101669	1	FALSE	TRUTH	0.224688	0.155566	0.0985914	0.155632	0.151093	0.38111	4; 2; 3; 2; 2; 3; 2; 4; 2	4; 2; 3; 2; 2; 3; 2; 4; 2	4; 2; 3; 2; 2; 3; 2; 4; 2	2	By matching; By matching; By matching; By matching; By matching; By matching; By matching; By matching; By matching	33.3; 23.6; 27.6; 23.6; 19.5; 27.6; 18.7; 40.7; 18.7	7919.6; 3144.7; 27536; 3901.3; 4304.4; 33643; 23326; 38929; 22431	9673.9; 0; 13682; 0; 17933; 9103.2; 13876; 20093; 18273	0; 0; 0; 0; 0; 0; 0; 0; 0	3; 3; 3; 5; 3; 5; 4; 4; 1	3; 3; 3; 5; 3; 5; 4; 4; 1	3; 3; 3; 5; 3; 5; 4; 4; 1	3	By MS/MS; By MS/MS; By MS/MS; By MS/MS; By MS/MS; By MS/MS; By MS/MS; By MS/MS; By matching	26; 26.8; 26; 49.6; 31.7; 40.7; 26.8; 40.7; 8.9	42710; 48987; 75391; 78391; 97326; 55909; 40359; 48759; 4383.3	55003; 22379; 66714; 33650; 144200; 59912; 34526; 125020; 0	4; 1; 3; 1; 3; 6; 2; 4; 0
all1440	0.183956	1	FALSE	TRUTH	2.18192	2.68293	2.04501	0.515178	0.758585	8.24233	5; 6; 3; 2; 1; 2; 2; 3; 4	5; 6; 3; 2; 1; 2; 2; 3; 4	5; 6; 3; 2; 1; 2; 2; 3; 4	3	By MS/MS; By MS/MS; By MS/MS; By matching; By matching; By matching; By MS/MS; By MS/MS; By MS/MS	13.7; 15.6; 9.4; 5.3; 2.9; 5.9; 6.4; 9.4; 10.5	99383; 44899; 50401; 9142.5; 1139.2; 18721; 14076; 18872; 20420	62932; 17393; 37133; 8237; 0; 6869.6; 17131; 15080; 10779	12; 9; 5; 0; 0; 0; 3; 1; 3	0; 4; 2; 0; 2; 1; 1; 0; 2	0; 4; 2; 0; 2; 1; 1; 0; 2	0; 4; 2; 0; 2; 1; 1; 0; 2	1	By matching; By matching; By matching; By matching; By matching; By matching; By matching; By matching; By matching	0; 11.1; 4.7; 0; 4.7; 2.9; 2.9; 0; 4.1	0; 9278.7; 6350.9; 0; 16500; 5526; 3867.2; 0; 8650.8	0; 3480.8; 7227.6; 0; 10004; 0; 0; 0; 17987	0; 0; 0; 0; 0; 0; 0; 0; 0
all1454	0.0478578	1	FALSE	TRUTH	1.8527	0.964692	0.959697	0.212254	1.16094	3.54286	4; 6; 5; 1; 0; 2; 3; 4; 6	4; 6; 5; 1; 0; 2; 3; 4; 6	4; 6; 5; 1; 0; 2; 3; 4; 6	4	By MS/MS; By MS/MS; By MS/MS; By matching; By matching; By matching; By MS/MS; By MS/MS; By MS/MS	13.3; 17.5; 15.1; 4.4; 0; 7.6; 8; 10.7; 17.5	33151; 63025; 25601; 5677.8; 0; 2040.6; 34341; 54169; 35364	14469; 32092; 20332; 0; 0; 0; 19331; 23044; 21722	2; 7; 4; 0; 0; 0; 5; 2; 4	3; 1; 1; 2; 0; 1; 3; 0; 2	3; 1; 1; 2; 0; 1; 3; 0; 2	3; 1; 1; 2; 0; 1; 3; 0; 2	1	By matching; By matching; By matching; By matching; By matching; By matching; By matching; By matching; By matching	8; 1.8; 3; 7.4; 0; 3; 10.1; 0; 4.8	4491; 608.39; 11543; 6201.1; 0; 1480.6; 35067; 0; 5610.5	9078.4; 0; 0; 0; 0; 0; 11059; 0; 14517	0; 0; 0; 0; 0; 0; 0; 0; 0
all1455	0.350983	1	FALSE	TRUTH	6.46104	9.40548	11.5765	0.977447	0	576.908	4; 6; 3; 1; 1; 1; 3; 6; 3	4; 6; 3; 1; 1; 1; 3; 6; 3	3; 4; 2; 1; 1; 0; 3; 3; 3	3	By MS/MS; By MS/MS; By MS/MS; By matching; By matching; By matching; By MS/MS; By MS/MS; By MS/MS	14.2; 23.7; 16.6; 5.8; 5.8; 5.8; 10.8; 26.4; 10.8	46270; 15822; 0; 0; 0; 0; 0; 21235; 18196	58428; 7000.1; 0; 0; 0; 0; 0; 8076.8; 0	3; 5; 0; 0; 0; 0; 1; 1; 1	2; 0; 3; 1; 1; 2; 2; 1; 1	2; 0; 3; 1; 1; 2; 2; 1; 1	1; 0; 2; 1; 1; 1; 0; 1; 1	1	By matching; By matching; By matching; By matching; By matching; By matching; By matching; By matching; By matching	9.2; 0; 13.2; 5.8; 5.8; 7.1; 7.5; 5.8; 5.8	136.03; 0; 4346.3; 0; 0; 2781.7; 77.723; 0; 0	0; 0; 6776.9; 0; 0; 6054.6; 388.22; 0; 0	0; 0; 0; 0; 0; 0; 0; 0; 0
all1541	0.566402	1	FALSE	TRUTH	0.696986	0.687053	0.707871	0.851074	0.294915	9.06523	1; 1; 2; 3; 4; 4; 4; 1; 2	1; 1; 2; 3; 4; 4; 4; 1; 2	1; 1; 2; 3; 4; 4; 4; 1; 2	2	By MS/MS; By MS/MS; By MS/MS; By MS/MS; By MS/MS; By MS/MS; By MS/MS; By matching; By MS/MS	12.7; 8.8; 23.9; 28.3; 39; 41.4; 39; 8.8; 23.5	23830; 0; 7177.1; 0; 15647; 39644; 22666; 0; 5593.4	24599; 0; 0; 0; 0; 15635; 16411; 0; 0	2; 0; 1; 3; 2; 1; 1; 0; 2	2; 4; 1; 4; 4; 3; 3; 3; 4	2; 4; 1; 4; 4; 3; 3; 3; 4	2; 4; 1; 4; 4; 3; 3; 3; 4	3	By MS/MS; By MS/MS; By MS/MS; By MS/MS; By MS/MS; By MS/MS; By MS/MS; By MS/MS; By MS/MS	19.5; 43.4; 8.8; 39; 35.1; 28.3; 26.7; 26.7; 33.5	62673; 21339; 0; 41384; 23524; 24071; 0; 37924; 2657.7	20356; 0; 0; 71105; 9436.9; 18101; 0; 0; 0	3; 1; 0; 4; 0; 0; 2; 4; 4
all1663	0.1079	1	FALSE	TRUTH	1.63008	1.04823	0.767148	0.103362	0.98632	2.64965	2; 3; 3; 2; 2; 1; 5; 4; 5	2; 3; 3; 2; 2; 1; 5; 4; 5	2; 3; 3; 2; 2; 1; 5; 4; 5	3	By MS/MS; By MS/MS; By MS/MS; By MS/MS; By MS/MS; By MS/MS; By MS/MS; By MS/MS; By MS/MS	4.6; 9.7; 10.3; 9.7; 7.5; 4.2; 18.8; 13.9; 19.6	17799; 33471; 29070; 4894.3; 14830; 7509.6; 32347; 22808; 42068	11704; 25628; 36090; 0; 11235; 8799.7; 17123; 17167; 18733	1; 3; 6; 1; 3; 2; 5; 2; 9	2; 3; 4; 0; 2; 3; 1; 2; 2	2; 3; 4; 0; 2; 3; 1; 2; 2	2; 3; 4; 0; 2; 3; 1; 2; 2	2	By MS/MS; By MS/MS; By MS/MS; By matching; By MS/MS; By MS/MS; By MS/MS; By MS/MS; By MS/MS	6.2; 12.1; 12.3; 0; 6.7; 10.7; 4.4; 7.1; 6.9	0; 16047; 21243; 0; 11757; 11877; 2900.5; 1381.8; 2679.9	0; 10814; 17703; 0; 9061.5; 9679.8; 0; 0; 0	3; 3; 3; 0; 1; 2; 1; 1; 3
all1683	0.00105024	1	FALSE	TRUTH	1.59744	0.315131	#N/A	#N/A	#N/A	#N/A	3; 4; 2; 3; 2; 5; 5; 3; 4	3; 4; 2; 3; 2; 5; 5; 3; 4	3; 4; 2; 3; 2; 5; 5; 3; 4	3	By MS/MS; By MS/MS; By MS/MS; By MS/MS; By MS/MS; By MS/MS; By MS/MS; By MS/MS; By MS/MS	11.2; 11.5; 8.2; 9.2; 7.4; 15.3; 16.8; 8.9; 10.7	43707; 19647; 33029; 34291; 0; 51086; 39040; 23086; 20157	17328; 10726; 18909; 22677; 0; 27290; 19270; 18988; 20956	1; 2; 1; 3; 2; 4; 5; 0; 1	1; 1; 2; 2; 2; 2; 2; 2; 0	1; 1; 2; 2; 2; 2; 2; 2; 0	1; 1; 2; 2; 2; 2; 2; 2; 0	2	By MS/MS; By matching; By MS/MS; By MS/MS; By matching; By MS/MS; By matching; By matching; By matching	6.9; 5.9; 7.4; 7.4; 9.9; 5.6; 6.6; 6.6; 0	0; 0; 0; 22251; 11876; 9200.7; 8713; 37580; 0	0; 0; 0; 13178; 0; 0; 0; 0; 0	1; 0; 2; 3; 0; 1; 0; 0; 0
all1732	0.166534	1	FALSE	TRUTH	1.49135	0.767342	0.680021	0.0893117	0.91017	2.36505	3; 2; 1; 2; 0; 3; 1; 1; 2	3; 2; 1; 2; 0; 3; 1; 1; 2	3; 2; 1; 2; 0; 3; 1; 1; 2	2	By MS/MS; By MS/MS; By MS/MS; By MS/MS; By matching; By MS/MS; By MS/MS; By matching; By MS/MS	39; 25.4; 8.5; 25.4; 0; 50.8; 8.5; 8.5; 25.4	46924; 24428; 0; 30962; 0; 50547; 14445; 8678.5; 23527	25696; 9675.8; 0; 16166; 0; 29890; 0; 0; 22617	2; 2; 1; 1; 0; 3; 2; 0; 1	3; 2; 3; 2; 1; 1; 2; 1; 0	3; 2; 3; 2; 1; 1; 2; 1; 0	3; 2; 3; 2; 1; 1; 2; 1; 0	2	By MS/MS; By MS/MS; By MS/MS; By MS/MS; By matching; By MS/MS; By MS/MS; By MS/MS; By matching	39; 15.3; 28.8; 25.4; 8.5; 13.6; 25.4; 16.9; 0	21201; 21948; 29907; 29456; 8943.6; 0; 21383; 14816; 0	0; 15079; 17154; 16668; 0; 0; 8515.8; 0; 0	2; 1; 1; 1; 0; 1; 1; 1; 0
all1743	0.200843	1	FALSE	TRUTH	1.35505	0.680285	0.558427	0.113965	0.911017	2.14767	5; 2; 4; 4; 5; 4; 4; 2; 4	5; 2; 4; 4; 5; 4; 4; 2; 4	5; 2; 4; 4; 5; 4; 4; 2; 4	4	By MS/MS; By MS/MS; By MS/MS; By MS/MS; By MS/MS; By MS/MS; By MS/MS; By MS/MS; By MS/MS	30.4; 13.4; 23.4; 23.4; 25.8; 22.5; 23.4; 9.7; 21.3	32971; 0; 45335; 91882; 91188; 28981; 23615; 15955; 47679	36944; 0; 15921; 42063; 41095; 20091; 19774; 0; 30245	4; 2; 2; 3; 4; 5; 1; 1; 4	4; 2; 3; 3; 3; 4; 2; 3; 3	4; 2; 3; 3; 3; 4; 2; 3; 3	4; 2; 3; 3; 3; 4; 2; 3; 3	3	By MS/MS; By MS/MS; By MS/MS; By MS/MS; By MS/MS; By MS/MS; By MS/MS; By MS/MS; By MS/MS	23.4; 9.7; 17.9; 18.8; 15.2; 21.6; 10; 15.8; 15.8	15565; 29377; 2831.4; 0; 4609.9; 45068; 2218; 0; 19743	9953.6; 18188; 0; 0; 0; 26901; 0; 0; 20758	0; 4; 1; 1; 0; 3; 1; 3; 2
all1751	0.196303	1	FALSE	TRUTH	1.4617	0.949282	0.74005	0.166289	0.891903	2.61459	7; 5; 4; 4; 4; 7; 7; 3; 5	7; 5; 4; 4; 4; 7; 7; 3; 5	7; 5; 4; 4; 4; 7; 7; 3; 5	5	By MS/MS; By MS/MS; By MS/MS; By MS/MS; By MS/MS; By MS/MS; By MS/MS; By MS/MS; By MS/MS	27.6; 21.1; 19.2; 18.9; 17.6; 26.6; 31.6; 14.9; 22	34310; 42240; 35406; 12428; 14617; 138300; 37728; 32173; 42495	21739; 29350; 17824; 11479; 0; 39793; 14650; 23018; 45180	4; 5; 2; 1; 0; 5; 4; 2; 2	5; 5; 8; 6; 2; 5; 3; 3; 2	5; 5; 8; 6; 2; 5; 3; 3; 2	5; 5; 8; 6; 2; 5; 3; 3; 2	5	By MS/MS; By MS/MS; By MS/MS; By MS/MS; By MS/MS; By MS/MS; By matching; By MS/MS; By matching	22.3; 22.6; 31.6; 22.3; 11.1; 22; 15.2; 15.2; 12.1	9629.6; 32024; 59833; 18718; 0; 59448; 2944.3; 5587.9; 0	0; 13552; 24269; 8486.3; 0; 25823; 0; 0; 0	2; 2; 5; 1; 0; 1; 0; 1; 0
all1861	0.0787232	1	FALSE	TRUTH	0.613345	0.437572	0.280524	0.0772628	0.368188	0.961216	6; 4; 4; 4; 3; 2; 4; 4; 4	6; 4; 4; 4; 3; 2; 4; 4; 4	6; 4; 4; 4; 3; 2; 4; 4; 4	4	By MS/MS; By MS/MS; By MS/MS; By MS/MS; By MS/MS; By MS/MS; By MS/MS; By MS/MS; By MS/MS	36.1; 21.9; 24.5; 20.8; 17.5; 11.5; 20.8; 20.8; 20.8	51506; 41756; 103000; 41041; 36646; 29381; 57045; 49479; 99455	13195; 42811; 44629; 42722; 9508.4; 0; 80173; 28596; 64157	13; 9; 7; 3; 2; 2; 5; 3; 6	5; 5; 5; 4; 4; 4; 1; 4; 4	5; 5; 5; 4; 4; 4; 1; 4; 4	5; 5; 5; 4; 4; 4; 1; 4; 4	4	By MS/MS; By MS/MS; By MS/MS; By MS/MS; By MS/MS; By MS/MS; By MS/MS; By MS/MS; By MS/MS	29; 29.7; 27.9; 23.8; 23.8; 20.8; 5.9; 23; 26.4	133270; 118680; 111920; 105650; 66746; 103450; 15587; 0; 19147	65849; 85363; 43448; 105170; 68412; 84891; 0; 0; 16450	16; 8; 9; 2; 3; 5; 1; 3; 2
all1864	0.572243	1	FALSE	TRUTH	1.7067	2.37152	2.2951	0.501781	0	7.10356	3; 4; 2; 2; 0; 1; 0; 0; 1	3; 4; 2; 2; 0; 1; 0; 0; 1	3; 4; 2; 2; 0; 1; 0; 0; 1	1	By MS/MS; By MS/MS; By MS/MS; By matching; By matching; By MS/MS; By matching; By matching; By matching	13.7; 24.1; 9.6; 9.6; 0; 4; 0; 0; 4.4	45610; 72218; 528930; 11089; 0; 0; 0; 0; 6252.6	0; 30718; 107020; 10274; 0; 0; 0; 0; 0	4; 3; 1; 0; 0; 1; 0; 0; 0	3; 3; 3; 2; 3; 2; 2; 0; 0	3; 3; 3; 2; 3; 2; 2; 0; 0	3; 3; 3; 2; 3; 2; 2; 0; 0	2	By MS/MS; By MS/MS; By MS/MS; By MS/MS; By MS/MS; By MS/MS; By matching; By matching; By matching	13.7; 13.7; 13.7; 8.4; 18.9; 8.4; 8.4; 0; 0	84570; 80104; 348350; 9878; 5404; 4542.5; 8618.1; 0; 0	56538; 24622; 73964; 11872; 5849.6; 0; 12105; 0; 0	3; 3; 4; 1; 1; 1; 0; 0; 0
all1865	0.0202772	1	FALSE	TRUTH	0.562721	0.264112	0.227073	0.0296314	0.348751	0.811058	1; 4; 3; 2; 3; 4; 2; 2; 1	1; 4; 3; 2; 3; 4; 2; 2; 1	1; 4; 3; 2; 3; 4; 2; 2; 1	2	By matching; By MS/MS; By MS/MS; By MS/MS; By MS/MS; By MS/MS; By MS/MS; By matching; By MS/MS	3.7; 18.9; 12.9; 8; 12.4; 15.7; 8.2; 8; 3.7	18047; 1665.5; 18295; 4923.7; 13848; 23229; 19626; 3888.7; 9625.4	12662; 0; 0; 0; 19686; 0; 16338; 4993.9; 0	0; 4; 1; 1; 1; 5; 2; 0; 1	3; 4; 4; 2; 3; 5; 1; 2; 1	3; 4; 4; 2; 3; 5; 1; 2; 1	3; 4; 4; 2; 3; 5; 1; 2; 1	3	By MS/MS; By MS/MS; By MS/MS; By MS/MS; By MS/MS; By MS/MS; By matching; By matching; By matching	13.2; 17.7; 17.9; 8; 13.4; 18.7; 3.7; 9; 3.2	29527; 53350; 58970; 47643; 85918; 23582; 30886; 26156; 7356.8	15087; 21420; 19712; 35626; 29835; 22405; 0; 21007; 0	4; 4; 7; 4; 2; 3; 0; 0; 0
all1872	0.00895232	1	FALSE	TRUTH	0.539176	0.3676	0.213929	0.0385738	0.34156	0.780057	4; 4; 5; 5; 5; 7; 5; 2; 4	4; 4; 5; 5; 5; 7; 5; 2; 4	4; 4; 5; 5; 5; 7; 5; 2; 4	5	By MS/MS; By MS/MS; By MS/MS; By MS/MS; By MS/MS; By MS/MS; By MS/MS; By MS/MS; By MS/MS	11.5; 16.7; 13.9; 15.1; 15.1; 23.5; 14.5; 7.2; 13.5	92412; 100090; 29386; 38012; 34000; 12473; 57111; 6609.8; 12501	48630; 29332; 21634; 26005; 22126; 11243; 45587; 18099; 8971.3	2; 4; 2; 6; 3; 6; 5; 1; 5	8; 6; 5; 3; 5; 7; 6; 8; 7	8; 6; 5; 3; 5; 7; 6; 8; 7	8; 6; 5; 3; 5; 7; 6; 8; 7	6	By MS/MS; By MS/MS; By MS/MS; By MS/MS; By MS/MS; By MS/MS; By MS/MS; By MS/MS; By MS/MS	22.5; 20.1; 14.1; 8.3; 15.9; 19.7; 17.1; 24.1; 19.3	129220; 65229; 90600; 40650; 27306; 78321; 41345; 50533; 68123	55108; 38092; 36709; 40573; 31927; 41513; 54822; 67949; 61510	8; 4; 11; 1; 5; 5; 6; 8; 3
all1939	0.0816704	1	FALSE	TRUTH	1.59712	1.04172	0.648698	0.0762817	1.0413	2.41673	6; 1; 4; 5; 6; 6; 3; 4; 4	6; 1; 4; 5; 6; 6; 3; 4; 4	6; 1; 4; 5; 6; 6; 3; 4; 4	4	By MS/MS; By matching; By MS/MS; By MS/MS; By MS/MS; By MS/MS; By MS/MS; By MS/MS; By MS/MS	16.8; 4.3; 11.3; 15.6; 18.8; 17; 7.6; 11.7; 10	30296; 3317.8; 31368; 62361; 85611; 46423; 31407; 41663; 44669	51756; 0; 17429; 27502; 26350; 23788; 53215; 24602; 30863	6; 0; 2; 4; 6; 4; 3; 4; 5	6; 6; 7; 4; 3; 3; 4; 6; 3	6; 6; 7; 4; 3; 3; 4; 6; 3	6; 6; 7; 4; 3; 3; 4; 6; 3	4	By MS/MS; By MS/MS; By MS/MS; By MS/MS; By MS/MS; By MS/MS; By MS/MS; By MS/MS; By MS/MS	19.7; 19.1; 21.1; 11.3; 7; 9; 13.1; 15.6; 8.4	24871; 24769; 44458; 60639; 54438; 55132; 19717; 31912; 2998.6	16768; 11735; 20015; 26338; 26780; 35146; 4813.1; 22373; 0	6; 8; 6; 7; 3; 6; 2; 5; 1
all1940	0.0788521	1	FALSE	TRUTH	0.676544	0.354316	0.247349	0.051078	0.456444	0.969477	5; 5; 3; 5; 2; 7; 4; 5; 2	5; 5; 3; 5; 2; 7; 4; 5; 2	5; 5; 3; 5; 2; 7; 4; 5; 2	5	By MS/MS; By MS/MS; By MS/MS; By MS/MS; By MS/MS; By MS/MS; By MS/MS; By MS/MS; By MS/MS	16.5; 15; 11; 14.8; 6.6; 22.3; 13.8; 16.7; 6.6	38902; 40074; 13948; 29909; 22254; 23213; 18984; 30441; 8041	32135; 79665; 29191; 61607; 0; 30802; 62862; 53494; 0	0; 3; 0; 2; 1; 4; 3; 2; 0	2; 5; 6; 4; 5; 5; 1; 2; 2	2; 5; 6; 4; 5; 5; 1; 2; 2	2; 5; 6; 4; 5; 5; 1; 2; 2	4	By MS/MS; By MS/MS; By MS/MS; By MS/MS; By MS/MS; By MS/MS; By MS/MS; By MS/MS; By MS/MS	6.8; 15; 18.4; 11.2; 14.6; 17.2; 4.2; 4.7; 5.9	23345; 33854; 87570; 175280; 161890; 28603; 0; 2620.8; 2867.7	71887; 53618; 88892; 98753; 112740; 40582; 0; 0; 0	1; 1; 5; 2; 2; 3; 0; 1; 1
all1975	0.00183757	1	FALSE	TRUTH	2.16465	1.06808	0.70261	0.0615484	1.56757	3.04567	7; 6; 6; 4; 3; 4; 7; 9; 9	7; 6; 6; 4; 3; 4; 7; 9; 9	7; 6; 6; 4; 3; 4; 7; 9; 9	6	By MS/MS; By MS/MS; By MS/MS; By MS/MS; By MS/MS; By MS/MS; By MS/MS; By MS/MS; By MS/MS	22.4; 18.2; 23.7; 12.4; 10.8; 12.9; 22.6; 28.9; 28.7	71789; 39723; 51952; 31700; 53253; 46347; 93620; 97999; 70686	40230; 39195; 23059; 23779; 39570; 43318; 68579; 52986; 40940	9; 10; 3; 4; 3; 5; 12; 9; 11	2; 4; 4; 5; 8; 6; 1; 2; 3	2; 4; 4; 5; 8; 6; 1; 2; 3	2; 4; 4; 5; 8; 6; 1; 2; 3	4	By MS/MS; By MS/MS; By MS/MS; By MS/MS; By MS/MS; By MS/MS; By MS/MS; By MS/MS; By MS/MS	6.8; 13.2; 10.3; 16.3; 27.1; 18.7; 3.2; 5.5; 8.7	18630; 13206; 11944; 37780; 39054; 24119; 0; 1637.9; 5185.6	26619; 10101; 11752; 25042; 21655; 22930; 0; 0; 0	0; 1; 2; 4; 4; 5; 1; 1; 1
all2002	0.399307	1	FALSE	FALSE	0.536457	0.405345	#N/A	1.62263	#N/A	#N/A	2; 1; 1; 0; 1; 0; 1; 1; 2	2; 1; 1; 0; 1; 0; 1; 1; 2	2; 1; 1; 0; 1; 0; 1; 1; 2	1	By MS/MS; By MS/MS; By matching; By matching; By matching; By matching; By MS/MS; By matching; By MS/MS	11.8; 6.2; 5.6; 0; 5.6; 0; 6.7; 6.7; 13.3	31306; 10968; 962.94; 0; 848.81; 0; 0; 809.65; 2738.6	16548; 0; 0; 0; 0; 0; 0; 0; 0	1; 1; 0; 0; 0; 0; 1; 0; 1	3; 1; 3; 1; 1; 2; 0; 2; 0	3; 1; 3; 1; 1; 2; 0; 2; 0	3; 1; 3; 1; 1; 2; 0; 2; 0	1	By MS/MS; By MS/MS; By MS/MS; By matching; By matching; By MS/MS; By matching; By MS/MS; By matching	18.5; 6.2; 18.5; 6.7; 6.7; 11.8; 0; 12.8; 0	69038; 14459; 22150; 642.27; 1034.5; 61138; 0; 7012.4; 0	64095; 0; 19371; 0; 0; 21278; 0; 0; 0	2; 1; 2; 0; 0; 1; 0; 3; 0
all2003	0.289798	1	FALSE	FALSE	0.719332	0.253842	0.273255	0.139611	0.519182	1.15293	3; 3; 3; 1; 1; 1; 1; 1; 1	3; 3; 3; 1; 1; 1; 1; 1; 1	3; 3; 3; 1; 1; 1; 1; 1; 1	1	By MS/MS; By MS/MS; By MS/MS; By MS/MS; By matching; By MS/MS; By MS/MS; By MS/MS; By MS/MS	44; 44; 44; 18; 18; 18; 18; 18; 18	39580; 40889; 42719; 1024.9; 5740.2; 1974.4; 17901; 16938; 16521	18390; 20057; 21811; 0; 0; 0; 26136; 25424; 25230	7; 12; 6; 1; 0; 2; 8; 5; 8	3; 1; 2; 0; 0; 1; 1; 1; 1	3; 1; 2; 0; 0; 1; 1; 1; 1	3; 1; 2; 0; 0; 1; 1; 1; 1	1	By MS/MS; By MS/MS; By MS/MS; By matching; By matching; By MS/MS; By MS/MS; By MS/MS; By MS/MS	44; 18; 37; 0; 0; 18; 18; 18; 18	24471; 0; 14171; 0; 0; 2734.7; 19961; 18075; 13344	30010; 0; 46719; 0; 0; 0; 0; 23933; 0	6; 2; 4; 0; 0; 1; 5; 6; 8
all2050	0.0527851	1	FALSE	TRUTH	1.20733	0.170215	#N/A	#N/A	#N/A	#N/A	4; 1; 0; 2; 2; 2; 4; 3; 2	4; 1; 0; 2; 2; 2; 4; 3; 2	4; 1; 0; 2; 2; 2; 4; 3; 2	2	By MS/MS; By matching; By matching; By matching; By MS/MS; By MS/MS; By MS/MS; By matching; By MS/MS	12.8; 2.6; 0; 7.5; 6.2; 5.3; 12.7; 9; 6.4	28408; 21707; 0; 6570.2; 8850.4; 39274; 37940; 36169; 6587.9	15221; 0; 0; 0; 15066; 0; 17231; 13825; 13592	1; 0; 0; 0; 0; 1; 4; 0; 1	5; 3; 3; 1; 3; 1; 1; 0; 0	5; 3; 3; 1; 3; 1; 1; 0; 0	5; 3; 3; 1; 3; 1; 1; 0; 0	1	By MS/MS; By MS/MS; By MS/MS; By matching; By matching; By matching; By matching; By matching; By matching	16.5; 9; 9; 3.9; 10.3; 3.9; 2.6; 0; 0	19445; 1889.8; 11963; 6633.9; 13051; 2320.6; 9405.7; 0; 0	0; 0; 12528; 0; 0; 0; 0; 0; 0	2; 2; 2; 0; 0; 0; 0; 0; 0
all2072	0.340564	1	FALSE	TRUTH	1.31006	0.772456	0.670066	0.220998	0.836438	2.52699	4; 5; 3; 3; 3; 5; 2; 3; 4	4; 5; 3; 3; 3; 5; 2; 3; 4	4; 5; 3; 3; 3; 5; 2; 3; 4	3	By MS/MS; By MS/MS; By MS/MS; By MS/MS; By MS/MS; By MS/MS; By MS/MS; By MS/MS; By MS/MS	19.3; 24.5; 15.2; 15.2; 16.3; 24.5; 9.1; 14; 18.2	11974; 30841; 25040; 1956.5; 37206; 36173; 13106; 24403; 28622	13842; 15849; 23439; 0; 16026; 23376; 0; 17430; 10338	5; 4; 1; 4; 2; 6; 5; 3; 3	3; 4; 3; 3; 3; 2; 2; 0; 0	3; 4; 3; 3; 3; 2; 2; 0; 0	3; 4; 3; 3; 3; 2; 2; 0; 0	3	By MS/MS; By MS/MS; By MS/MS; By MS/MS; By MS/MS; By MS/MS; By MS/MS; By matching; By matching	16.3; 19.3; 12.9; 17.6; 17.6; 12.4; 8.3; 0; 0	1415.6; 42608; 45757; 9044.3; 10426; 1381.8; 6265; 0; 0	0; 16971; 20121; 5821; 11162; 0; 0; 0; 0	3; 5; 6; 3; 3; 2; 1; 0; 0
all2080	0.0345714	1	FALSE	TRUTH	1.58458	0.910603	0.550916	0.0730014	1.12372	2.29502	6; 5; 5; 5; 4; 7; 5; 5; 6	6; 5; 5; 5; 4; 7; 5; 5; 6	6; 5; 5; 5; 4; 7; 5; 5; 6	5	By MS/MS; By MS/MS; By MS/MS; By MS/MS; By MS/MS; By MS/MS; By MS/MS; By MS/MS; By MS/MS	56.2; 43.8; 48.9; 47.4; 44.5; 56.2; 55.5; 40.1; 56.2	79022; 279570; 250660; 98802; 161660; 339580; 168720; 228190; 148370	26881; 118470; 49045; 114390; 156130; 130040; 94860; 127930; 121720	4; 7; 7; 11; 6; 15; 7; 5; 6	6; 6; 6; 5; 4; 5; 3; 4; 5	6; 6; 6; 5; 4; 5; 3; 4; 5	6; 6; 6; 5; 4; 5; 3; 4; 5	5	By MS/MS; By MS/MS; By MS/MS; By MS/MS; By MS/MS; By MS/MS; By MS/MS; By MS/MS; By MS/MS	56.2; 56.2; 43.8; 47.4; 47.4; 51.8; 40.1; 47.4; 45.3	56948; 208220; 278250; 121220; 140220; 176740; 965.69; 57914; 63213	27702; 56385; 84020; 100640; 115340; 44708; 0; 67713; 25794	5; 9; 8; 5; 2; 5; 1; 1; 2
all2086	0.152262	1	FALSE	TRUTH	1.34634	0.591254	0.514347	0.145187	0.973529	2.17649	2; 3; 2; 4; 3; 3; 2; 1; 3	2; 3; 2; 4; 3; 3; 2; 1; 3	2; 3; 2; 4; 3; 3; 2; 1; 3	3	By matching; By MS/MS; By MS/MS; By MS/MS; By MS/MS; By MS/MS; By MS/MS; By MS/MS; By MS/MS	6.4; 9.4; 6; 12.1; 9; 8.9; 5.3; 2.5; 8.9	11430; 14075; 5943.8; 18914; 4682.6; 3747; 10789; 0; 0	9211.4; 9274.4; 0; 0; 0; 0; 10421; 0; 0	0; 1; 1; 0; 1; 1; 2; 0; 2	3; 1; 4; 5; 3; 5; 1; 1; 2	3; 1; 4; 5; 3; 5; 1; 1; 2	3; 1; 4; 5; 3; 5; 1; 1; 2	3	By MS/MS; By MS/MS; By MS/MS; By MS/MS; By MS/MS; By MS/MS; By MS/MS; By MS/MS; By MS/MS	9.8; 3.5; 12.6; 12.6; 10.1; 14.7; 3.7; 2.8; 6.6	0; 12784; 10993; 22450; 20127; 20388; 0; 11323; 34665	0; 6508; 2724.9; 13007; 9199.1; 8790.3; 0; 0; 0	3; 2; 1; 6; 2; 4; 1; 1; 0
all2105	0.162584	1	FALSE	TRUTH	0.611821	0.43671	0.302272	0.178683	0.385812	1.10404	2; 4; 2; 3; 2; 2; 2; 4; 2	2; 4; 2; 3; 2; 2; 2; 4; 2	2; 4; 2; 3; 2; 2; 2; 4; 2	2	By MS/MS; By MS/MS; By MS/MS; By MS/MS; By MS/MS; By MS/MS; By MS/MS; By matching; By matching	16.9; 31.9; 16.9; 21.7; 16.9; 16.9; 16.9; 34.8; 16.9	3695.5; 13846; 3339.9; 13772; 11550; 15387; 0; 8585; 2141.8	4633.8; 6713.4; 0; 14350; 14578; 9756.9; 0; 5015.5; 0	5; 8; 0; 9; 2; 6; 1; 0; 0	2; 3; 4; 3; 4; 3; 1; 2; 2	2; 3; 4; 3; 4; 3; 1; 2; 2	2; 3; 4; 3; 4; 3; 1; 2; 2	3	By MS/MS; By MS/MS; By MS/MS; By MS/MS; By MS/MS; By MS/MS; By MS/MS; By MS/MS; By MS/MS	16.9; 27.1; 25.6; 21.7; 41.5; 27.1; 8.7; 14; 18.8	7551.7; 16308; 18671; 24374; 13479; 15629; 3623.2; 7152.4; 13419	6981.4; 8782.6; 10924; 14327; 0; 12598; 0; 11933; 25865	10; 13; 18; 9; 3; 7; 2; 1; 3
all2110	0.213265	1	FALSE	TRUTH	0.819741	0.318962	0.208737	0.0459437	0.641897	1.07654	4; 7; 5; 4; 2; 7; 2; 2; 4	4; 7; 5; 4; 2; 7; 2; 2; 4	4; 7; 5; 4; 2; 7; 2; 2; 4	4	By MS/MS; By MS/MS; By MS/MS; By MS/MS; By MS/MS; By MS/MS; By MS/MS; By MS/MS; By MS/MS	30.3; 45.3; 37.8; 30.3; 20.4; 48.8; 6; 14.4; 24.4	37630; 66679; 59158; 21446; 58863; 81861; 0; 20968; 28765	30557; 23660; 30567; 27227; 0; 32642; 0; 0; 39310	7; 3; 7; 4; 2; 6; 2; 2; 4	5; 5; 6; 8; 8; 4; 2; 5; 4	5; 5; 6; 8; 8; 4; 2; 5; 4	5; 5; 6; 8; 8; 4; 2; 5; 4	5	By MS/MS; By MS/MS; By MS/MS; By MS/MS; By MS/MS; By MS/MS; By MS/MS; By MS/MS; By MS/MS	45.8; 36.8; 48.3; 46.8; 54.7; 38.8; 20.4; 35.8; 39.8	58728; 104190; 45537; 96733; 82263; 78675; 2417.3; 39297; 6398.8	29013; 46568; 32678; 40658; 71155; 36019; 0; 32297; 18697	6; 5; 8; 4; 7; 4; 2; 5; 2
all2303	0.270131	1	FALSE	TRUTH	1.28706	0.818114	0.492406	0.0756148	0.869486	1.9152	7; 8; 8; 7; 6; 6; 5; 4; 4	7; 8; 8; 7; 6; 6; 5; 4; 4	7; 8; 8; 7; 6; 6; 5; 4; 4	6	By MS/MS; By MS/MS; By MS/MS; By MS/MS; By MS/MS; By MS/MS; By MS/MS; By MS/MS; By MS/MS	30.5; 28; 31.7; 28.9; 25.3; 23.2; 18.7; 14.1; 14.1	127990; 177380; 168410; 101100; 116420; 98345; 66243; 103140; 79555	133710; 109260; 126150; 63916; 59641; 52854; 63623; 94034; 69878	7; 11; 7; 8; 5; 9; 8; 6; 11	8; 8; 6; 8; 5; 3; 5; 4; 1	8; 8; 6; 8; 5; 3; 5; 4; 1	8; 8; 6; 8; 5; 3; 5; 4; 1	5	By MS/MS; By MS/MS; By MS/MS; By MS/MS; By MS/MS; By MS/MS; By MS/MS; By MS/MS; By MS/MS	32.6; 35.5; 22.6; 30.5; 22.8; 9.8; 22.1; 14.6; 3.6	160680; 149430; 88534; 132810; 133190; 43707; 53179; 4681.9; 28519	87285; 95613; 96110; 67139; 84684; 41710; 79122; 12307; 0	9; 10; 14; 10; 4; 2; 2; 2; 1
all2315	0.415991	1	FALSE	TRUTH	0.880485	0.389142	0.242326	0.0145566	0.649036	1.13795	9; 5; 4; 8; 6; 9; 4; 3; 4	9; 5; 4; 8; 6; 9; 4; 3; 4	9; 5; 4; 8; 6; 9; 4; 3; 4	5	By MS/MS; By MS/MS; By MS/MS; By MS/MS; By MS/MS; By MS/MS; By MS/MS; By MS/MS; By MS/MS	44.1; 23.6; 19; 39.6; 33.5; 44.7; 22.7; 16.9; 23	30911; 30565; 26940; 95905; 76090; 54515; 4165.4; 5238.5; 13825	19556; 19414; 18838; 24636; 50841; 39475; 0; 13930; 17776	3; 4; 1; 13; 7; 11; 3; 0; 3	6; 7; 5; 7; 5; 8; 4; 5; 4	6; 7; 5; 7; 5; 8; 4; 5; 4	6; 7; 5; 7; 5; 8; 4; 5; 4	5	By MS/MS; By MS/MS; By MS/MS; By MS/MS; By MS/MS; By MS/MS; By MS/MS; By MS/MS; By MS/MS	31.4; 34.7; 23.9; 29.9; 26; 39.6; 18.7; 24.8; 21.5	26538; 72826; 31331; 63922; 60364; 77232; 32980; 15500; 12085	22789; 27472; 21684; 40589; 30838; 34184; 29892; 24710; 0	8; 5; 3; 5; 4; 10; 2; 7; 1
all2316	0.835801	1	FALSE	TRUTH	0.96717	0.4496	0.270965	0.0180229	0.710905	1.25894	1; 2; 1; 3; 1; 2; 2; 3; 3	1; 2; 1; 3; 1; 2; 2; 3; 3	1; 2; 1; 3; 1; 2; 2; 3; 3	2	By MS/MS; By MS/MS; By MS/MS; By MS/MS; By MS/MS; By MS/MS; By MS/MS; By MS/MS; By MS/MS	5.3; 11.3; 5.3; 15.5; 5.3; 11.3; 9.5; 15.5; 14.1	87905; 82045; 77735; 70209; 54391; 51738; 46465; 38458; 37173	38814; 31044; 32498; 25018; 25266; 16142; 38661; 15220; 15411	7; 5; 2; 4; 1; 3; 2; 1; 2	3; 2; 2; 1; 4; 1; 1; 3; 1	3; 2; 2; 1; 4; 1; 1; 3; 1	3; 2; 2; 1; 4; 1; 1; 3; 1	2	By MS/MS; By MS/MS; By MS/MS; By MS/MS; By MS/MS; By MS/MS; By MS/MS; By MS/MS; By matching	12.7; 11.3; 9.5; 5.3; 20.1; 5.3; 5.3; 15.5; 5.3	114700; 30966; 75218; 85568; 93222; 68439; 16700; 63773; 24015	30921; 19132; 22265; 32234; 27174; 28953; 0; 36718; 0	6; 5; 3; 1; 2; 3; 2; 4; 0
all2319	0.0913641	1	FALSE	TRUTH	1.83225	1.15041	1.13865	0.20716	0.945538	3.67646	4; 5; 3; 2; 2; 2; 5; 4; 3	4; 5; 3; 2; 2; 2; 5; 4; 3	4; 5; 3; 2; 2; 2; 5; 4; 3	3	By MS/MS; By MS/MS; By MS/MS; By MS/MS; By MS/MS; By MS/MS; By MS/MS; By MS/MS; By MS/MS	43.8; 43.8; 27.7; 25; 19.6; 17.9; 59.8; 49.1; 39.3	310700; 364420; 299370; 80872; 77399; 53842; 172340; 211900; 184230	189870; 226810; 217150; 0; 0; 55227; 62145; 169280; 0	5; 7; 4; 1; 2; 2; 6; 5; 3	3; 4; 2; 4; 4; 4; 4; 5; 2	3; 4; 2; 4; 4; 4; 4; 5; 2	3; 4; 2; 4; 4; 4; 4; 5; 2	4	By MS/MS; By MS/MS; By MS/MS; By MS/MS; By MS/MS; By MS/MS; By MS/MS; By MS/MS; By MS/MS	33; 43.8; 25.9; 48.2; 49.1; 42.9; 50.9; 50.9; 25	0; 19515; 154070; 226380; 188430; 158860; 78198; 7230.5; 196660	0; 0; 0; 74739; 0; 116640; 0; 0; 0	3; 4; 2; 2; 3; 3; 2; 7; 2
all2327	0.579058	1	FALSE	TRUTH	0.886825	0.535446	0.311609	0.10299	0.644238	1.33305	6; 6; 6; 5; 5; 7; 7; 6; 7	6; 6; 6; 5; 5; 7; 7; 6; 7	6; 6; 6; 5; 5; 7; 7; 6; 7	6	By MS/MS; By MS/MS; By MS/MS; By MS/MS; By MS/MS; By MS/MS; By MS/MS; By MS/MS; By MS/MS	57.4; 57.4; 57.4; 48.5; 48.5; 57.4; 57.4; 57.4; 57.4	400890; 452230; 451260; 486940; 579060; 736660; 407300; 364840; 217110	249360; 244660; 223060; 329220; 346530; 241550; 237850; 168240; 111450	23; 21; 18; 23; 21; 26; 20; 12; 13	6; 5; 6; 4; 5; 6; 4; 5; 6	6; 5; 6; 4; 5; 6; 4; 5; 6	6; 5; 6; 4; 5; 6; 4; 5; 6	5	By MS/MS; By MS/MS; By MS/MS; By MS/MS; By MS/MS; By MS/MS; By MS/MS; By MS/MS; By MS/MS	57.4; 47.9; 57.4; 38.5; 48.5; 57.4; 24.9; 48.5; 57.4	453760; 417500; 475560; 344320; 444350; 579620; 138010; 98261; 241410	258310; 239080; 213580; 356960; 256810; 269230; 83695; 149970; 464950	26; 27; 35; 21; 17; 19; 2; 8; 12
all2342	0.559869	1	FALSE	TRUTH	0.659949	0.786142	0.695233	0.875977	0.259132	10.3832	7; 6; 6; 4; 2; 4; 4; 3; 3	7; 6; 6; 4; 2; 4; 4; 3; 3	7; 6; 6; 4; 2; 4; 4; 3; 3	4	By MS/MS; By MS/MS; By MS/MS; By MS/MS; By MS/MS; By MS/MS; By MS/MS; By MS/MS; By MS/MS	37.6; 32.9; 33.3; 19.8; 13.6; 24; 23.3; 19.4; 18.6	28957; 77057; 38533; 2456.7; 3906.1; 25416; 23285; 26232; 4948.2	18631; 79821; 48940; 0; 0; 22238; 37148; 28005; 0	1; 4; 3; 0; 0; 6; 3; 3; 4	3; 8; 6; 3; 3; 4; 4; 4; 4	3; 8; 6; 3; 3; 4; 4; 4; 4	3; 8; 6; 3; 3; 4; 4; 4; 4	4	By MS/MS; By MS/MS; By MS/MS; By MS/MS; By MS/MS; By MS/MS; By MS/MS; By MS/MS; By MS/MS	15.5; 37.6; 30.2; 17.4; 17.4; 23.3; 23.3; 23.3; 23.3	0; 37052; 169740; 0; 46645; 26678; 62432; 3314.8; 66511	0; 27893; 161370; 0; 0; 0; 26975; 0; 32063	0; 3; 3; 2; 1; 4; 1; 1; 1
all2358	0.591274	1	FALSE	TRUTH	1.15719	0.865015	0.511214	0.039239	0.680765	1.72814	6; 8; 7; 5; 5; 6; 4; 4; 4	6; 8; 7; 5; 5; 6; 4; 4; 4	6; 8; 7; 5; 5; 6; 4; 4; 4	5	By MS/MS; By MS/MS; By matching; By MS/MS; By MS/MS; By MS/MS; By MS/MS; By MS/MS; By MS/MS	22.1; 35; 26.1; 25.5; 27; 26.1; 20.6; 20.6; 19.6	68244; 78910; 34568; 66710; 26705; 80571; 47654; 11713; 9651.1	35230; 39264; 9958.1; 56994; 12980; 42011; 19182; 7737.5; 8307.9	4; 5; 0; 2; 1; 4; 3; 0; 0	6; 5; 6; 6; 5; 7; 4; 5; 2	6; 5; 6; 6; 5; 7; 4; 5; 2	6; 5; 6; 6; 5; 7; 4; 5; 2	5	By MS/MS; By MS/MS; By MS/MS; By MS/MS; By MS/MS; By MS/MS; By MS/MS; By MS/MS; By MS/MS	28.8; 23; 25.8; 30.4; 25.5; 28.8; 17.2; 22.4; 9.5	15452; 26220; 55646; 44535; 35815; 75935; 22710; 24552; 2645.4	25367; 14673; 21130; 36777; 22761; 29062; 14744; 17515; 0	4; 1; 3; 3; 1; 4; 1; 2; 0
all2367	0.153	1	FALSE	FALSE	1.44448	0.538069	0.662267	0.194706	0.977261	2.61019	1; 0; 1; 1; 1; 2; 2; 1; 2	1; 0; 1; 1; 1; 2; 2; 1; 2	1; 0; 1; 1; 1; 2; 2; 1; 2	1	By MS/MS; By matching; By MS/MS; By MS/MS; By MS/MS; By MS/MS; By MS/MS; By matching; By MS/MS	14.8; 0; 14.8; 13; 13; 21.3; 21.3; 8.3; 21.3	10182; 0; 8067.2; 21741; 19258; 20532; 15494; 5174.3; 16921	0; 0; 0; 0; 0; 13832; 14981; 0; 11890	1; 0; 1; 1; 1; 4; 3; 0; 1	2; 0; 1; 1; 1; 3; 0; 1; 2	2; 0; 1; 1; 1; 3; 0; 1; 2	2; 0; 1; 1; 1; 3; 0; 1; 2	1	By matching; By matching; By MS/MS; By matching; By matching; By MS/MS; By matching; By matching; By matching	21.3; 0; 14.8; 8.3; 8.3; 36.1; 0; 13; 27.8	6639; 0; 0; 2228.4; 7516.9; 27917; 0; 9744.5; 7912.2	5273.4; 0; 0; 0; 0; 11857; 0; 0; 8363.3	0; 0; 1; 0; 0; 2; 0; 0; 0
all2375	0.0718949	1	FALSE	TRUTH	1.40914	0.798711	0.464819	0.0804425	1.03226	2.03256	6; 7; 7; 6; 7; 6; 6; 6; 6	6; 7; 7; 6; 7; 6; 6; 6; 6	6; 7; 7; 6; 7; 6; 6; 6; 6	6	By MS/MS; By MS/MS; By MS/MS; By MS/MS; By MS/MS; By MS/MS; By MS/MS; By MS/MS; By MS/MS	61.4; 66.9; 77.2; 56.6; 66.9; 65.5; 66.9; 65.5; 66.9	283130; 369690; 426130; 292460; 266290; 209570; 206960; 144980; 53918	148250; 121570; 186880; 182390; 158990; 138850; 171380; 82047; 70970	6; 11; 8; 11; 9; 16; 9; 10; 7	8; 7; 6; 6; 6; 6; 4; 4; 7	8; 7; 6; 6; 6; 6; 4; 4; 7	8; 7; 6; 6; 6; 6; 4; 4; 7	6	By MS/MS; By MS/MS; By MS/MS; By MS/MS; By MS/MS; By MS/MS; By matching; By MS/MS; By MS/MS	77.2; 75.9; 66.9; 51; 57.2; 56.6; 39.3; 40; 66.9	243950; 296900; 389200; 192270; 255910; 332720; 17688; 71783; 42503	116490; 100350; 158230; 65774; 120290; 171870; 14008; 71376; 63121	17; 8; 8; 8; 7; 15; 0; 6; 5
all2436	0.670266	1	FALSE	TRUTH	1.1086	0.684487	0.461099	0.0724994	0.708692	1.68181	1; 4; 3; 4; 5; 5; 3; 4; 2	1; 4; 3; 4; 5; 5; 3; 4; 2	1; 4; 3; 4; 5; 5; 3; 4; 2	4	By matching; By MS/MS; By MS/MS; By MS/MS; By MS/MS; By MS/MS; By MS/MS; By MS/MS; By MS/MS	1.7; 9.4; 6.6; 8.4; 8.6; 9.2; 6.6; 9.6; 5	5844.1; 21757; 26141; 38658; 94473; 55453; 13956; 11917; 10528	0; 11874; 0; 28011; 45855; 27691; 12956; 18769; 9995	0; 2; 1; 4; 4; 3; 3; 3; 1	5; 3; 2; 4; 3; 8; 1; 2; 0	5; 3; 2; 4; 3; 8; 1; 2; 0	5; 3; 2; 4; 3; 8; 1; 2; 0	3	By MS/MS; By matching; By MS/MS; By MS/MS; By matching; By MS/MS; By matching; By MS/MS; By matching	11.6; 5.5; 4.2; 10.4; 5.2; 16.8; 1.7; 4.2; 0	26160; 17085; 9408; 39409; 37593; 84596; 2553.8; 7598.1; 0	12271; 12725; 14585; 23496; 15603; 34696; 0; 19373; 0	4; 0; 3; 1; 0; 6; 0; 1; 0
all2452	0.335133	1	FALSE	TRUTH	0.83271	0.402523	0.275605	0.0409088	0.584575	1.15188	4; 4; 3; 4; 4; 4; 4; 3; 4	4; 4; 3; 4; 4; 4; 4; 3; 4	4; 4; 3; 4; 4; 4; 4; 3; 4	4	By MS/MS; By MS/MS; By MS/MS; By MS/MS; By MS/MS; By MS/MS; By MS/MS; By MS/MS; By MS/MS	19.5; 17.4; 14.7; 19.5; 21; 23.7; 21; 14.7; 21	63064; 49301; 44892; 64362; 68549; 59252; 26503; 36330; 48427	38460; 45457; 16567; 46804; 48772; 0; 9269.9; 44300; 39155	10; 7; 6; 4; 5; 7; 7; 2; 5	5; 3; 4; 3; 2; 3; 1; 3; 2	5; 3; 4; 3; 2; 3; 1; 3; 2	5; 3; 4; 3; 2; 3; 1; 3; 2	3	By MS/MS; By MS/MS; By MS/MS; By MS/MS; By MS/MS; By MS/MS; By MS/MS; By MS/MS; By MS/MS	22.2; 14.7; 19.5; 14.7; 9.6; 14.7; 4.8; 14.7; 9.6	93946; 94432; 45115; 60008; 24921; 38551; 0; 39901; 812.89	48274; 53911; 33925; 40842; 0; 0; 0; 35687; 0	17; 7; 13; 5; 2; 2; 0; 2; 0
all2453	0.0255657	1	FALSE	TRUTH	0.571155	0.286827	0.214889	0.0603454	0.38314	0.832531	3; 3; 3; 3; 4; 4; 3; 4; 5	3; 3; 3; 3; 4; 4; 3; 4; 5	3; 3; 3; 3; 4; 4; 3; 4; 5	3	By MS/MS; By MS/MS; By MS/MS; By MS/MS; By MS/MS; By MS/MS; By MS/MS; By MS/MS; By MS/MS	29.1; 20.1; 20.7; 20.7; 26.8; 26.8; 29.6; 35.2; 41.9	45283; 4088; 7902.7; 1436.7; 45818; 4372.7; 8794.4; 23824; 20643	27091; 0; 12766; 0; 32059; 0; 0; 17859; 15193	1; 1; 0; 2; 4; 4; 2; 1; 4	5; 5; 3; 4; 4; 3; 2; 3; 4	5; 5; 3; 4; 4; 3; 2; 3; 4	5; 5; 3; 4; 4; 3; 2; 3; 4	4	By MS/MS; By MS/MS; By MS/MS; By MS/MS; By MS/MS; By MS/MS; By MS/MS; By MS/MS; By MS/MS	41.9; 36.3; 20.7; 26.8; 26.8; 29.1; 14.5; 20.7; 35.8	35929; 52163; 19732; 20269; 23757; 190.33; 29169; 15833; 24249	44147; 24675; 51721; 25321; 22692; 0; 0; 38175; 40204	5; 0; 2; 3; 3; 2; 2; 2; 4
all2500	0.650653	1	FALSE	TRUTH	0.894424	0.506729	0.380257	0.105412	0.584195	1.41544	3; 4; 2; 3; 3; 5; 2; 6; 5	3; 4; 2; 3; 3; 5; 2; 6; 5	3; 4; 2; 3; 3; 5; 2; 6; 5	3	By MS/MS; By MS/MS; By matching; By MS/MS; By MS/MS; By MS/MS; By MS/MS; By MS/MS; By MS/MS	9.3; 15.4; 5.4; 9.3; 9.3; 15.2; 6.5; 16.6; 14.3	0; 12127; 4439.5; 48074; 10511; 27968; 12641; 25458; 36487	0; 0; 7716.2; 29120; 12347; 10031; 11815; 15425; 16045	3; 3; 0; 4; 1; 4; 2; 2; 6	2; 2; 4; 2; 4; 2; 4; 4; 2	2; 2; 4; 2; 4; 2; 4; 4; 2	2; 2; 4; 2; 4; 2; 4; 4; 2	2	By MS/MS; By MS/MS; By MS/MS; By MS/MS; By MS/MS; By MS/MS; By MS/MS; By MS/MS; By MS/MS	7.7; 7.9; 12.4; 6.5; 12.6; 5.8; 11.9; 14.3; 6.5	17796; 19811; 27843; 14828; 12202; 9268.6; 30785; 8139.4; 6868.2	0; 13839; 19095; 9477.4; 0; 10499; 26852; 0; 0	2; 1; 4; 1; 1; 1; 3; 6; 2
all2501	0.00125092	1	FALSE	TRUTH	1.80043	0.808622	0.492046	0.0522965	1.38467	2.4149	6; 7; 5; 6; 8; 6; 4; 7; 6	6; 7; 5; 6; 8; 6; 4; 7; 6	6; 7; 5; 6; 8; 6; 4; 7; 6	6	By MS/MS; By MS/MS; By MS/MS; By MS/MS; By MS/MS; By MS/MS; By MS/MS; By MS/MS; By MS/MS	20.8; 24.5; 18.9; 22.1; 27.2; 19.9; 12.3; 25.7; 20.1	52048; 19881; 43747; 97188; 80531; 90068; 32880; 60656; 32909	26417; 10146; 30211; 45792; 43167; 35540; 26762; 29920; 33889	5; 5; 2; 8; 6; 12; 7; 4; 3	5; 4; 2; 4; 6; 4; 2; 3; 4	5; 4; 2; 4; 6; 4; 2; 3; 4	5; 4; 2; 4; 6; 4; 2; 3; 4	4	By MS/MS; By MS/MS; By MS/MS; By MS/MS; By MS/MS; By MS/MS; By MS/MS; By MS/MS; By matching	19.1; 13; 5.1; 12.3; 19.4; 12.3; 7.8; 9.3; 14.5	8294.4; 23768; 10961; 56024; 25516; 29855; 1799.1; 16230; 13801	4383.5; 15429; 11812; 23749; 20114; 21327; 0; 23977; 13380	4; 4; 1; 7; 5; 5; 1; 2; 0
all2508	0.0515811	1	FALSE	TRUTH	Infinity	#N/A	#N/A	#N/A	#N/A	#N/A	0; 0; 0; 3; 2; 3; 2; 1; 2	0; 0; 0; 3; 2; 3; 2; 1; 2	0; 0; 0; 3; 2; 3; 2; 1; 2	2	By matching; By matching; By matching; By MS/MS; By matching; By MS/MS; By MS/MS; By MS/MS; By MS/MS	0; 0; 0; 7.3; 4.3; 9; 4.3; 3.5; 4.3	0; 0; 0; 2099.2; 1228.6; 1488.6; 6585.8; 0; 5773.9	0; 0; 0; 0; 1664.5; 0; 3441.9; 0; 2828.3	0; 0; 0; 3; 0; 2; 1; 0; 1	0; 2; 3; 1; 1; 2; 1; 0; 0	0; 2; 3; 1; 1; 2; 1; 0; 0	0; 2; 3; 1; 1; 2; 1; 0; 0	1	By matching; By matching; By MS/MS; By matching; By matching; By MS/MS; By matching; By matching; By matching	0; 5.3; 9.5; 3.5; 2.5; 4.3; 1.8; 0; 0	0; 1075.1; 13122; 0; 1113.7; 2094.1; 260.13; 0; 0	0; 0; 0; 0; 0; 0; 0; 0; 0	0; 0; 1; 0; 0; 2; 0; 0; 0
all2521	0.775002	1	FALSE	TRUTH	1.09756	0.744969	0.636624	0.268997	0.654359	2.34853	5; 5; 2; 4; 5; 3; 5; 3; 5	5; 5; 2; 4; 5; 3; 5; 3; 5	5; 5; 2; 4; 5; 3; 5; 3; 5	5	By MS/MS; By MS/MS; By matching; By MS/MS; By matching; By matching; By MS/MS; By MS/MS; By MS/MS	22.9; 22.9; 9.1; 17.6; 21.9; 13.5; 21.6; 15.4; 22.3	25827; 38344; 16095; 11926; 18217; 21047; 32519; 18111; 39545	16510; 17049; 0; 0; 6329.8; 11406; 17683; 15997; 23188	3; 2; 0; 2; 0; 0; 4; 1; 5	2; 3; 2; 6; 2; 3; 2; 2; 2	2; 3; 2; 6; 2; 3; 2; 2; 2	2; 3; 2; 6; 2; 3; 2; 2; 2	2	By MS/MS; By MS/MS; By MS/MS; By MS/MS; By MS/MS; By MS/MS; By matching; By MS/MS; By matching	7.8; 11.6; 7.2; 27; 9.4; 13.5; 10.7; 9.4; 10.7	20400; 25743; 4870.7; 37688; 3702.6; 18601; 13800; 0; 7597.8	24015; 14649; 0; 13813; 0; 4881.5; 0; 0; 0	3; 2; 2; 2; 3; 1; 0; 2; 0
all2563	0.756019	1	FALSE	TRUTH	1.07486	0.695227	0.42775	0.0637501	0.699963	1.59614	4; 4; 3; 5; 4; 4; 5; 4; 4	4; 4; 3; 5; 4; 4; 5; 4; 4	4; 4; 3; 5; 4; 4; 5; 4; 4	4	By MS/MS; By MS/MS; By MS/MS; By MS/MS; By MS/MS; By MS/MS; By MS/MS; By MS/MS; By MS/MS	14.8; 14.5; 11.4; 21.4; 18.4; 14.8; 17.5; 14.8; 14.8	19022; 142280; 55391; 52434; 54240; 56560; 78280; 71121; 71271	14234; 58691; 25587; 22440; 27853; 31546; 59743; 60887; 58665	4; 6; 2; 4; 3; 4; 6; 3; 7	6; 6; 5; 3; 6; 3; 2; 4; 3	6; 6; 5; 3; 6; 3; 2; 4; 3	6; 6; 5; 3; 6; 3; 2; 4; 3	4	By MS/MS; By MS/MS; By MS/MS; By MS/MS; By MS/MS; By MS/MS; By MS/MS; By MS/MS; By MS/MS	23.5; 24.1; 16.9; 11.7; 23.5; 9.9; 8.4; 17.8; 15.1	20318; 67803; 82484; 64284; 81693; 28561; 0; 5747.5; 33003	14048; 33408; 42995; 38543; 36362; 39965; 0; 0; 48707	5; 4; 4; 4; 2; 5; 1; 1; 1
all2568	0.544765	1	FALSE	TRUTH	1.14942	0.4602	0.655924	0.2365	0.674636	2.33629	0; 2; 1; 1; 0; 3; 1; 0; 3	0; 2; 1; 1; 0; 3; 1; 0; 3	0; 2; 1; 1; 0; 3; 1; 0; 3	1	By matching; By MS/MS; By matching; By MS/MS; By matching; By MS/MS; By MS/MS; By matching; By MS/MS	0; 10.2; 4.1; 5.7; 0; 17.6; 4.1; 0; 16.7	0; 5438.6; 4813.4; 0; 0; 21605; 7953.9; 0; 15381	0; 0; 0; 0; 0; 15401; 0; 0; 11592	0; 1; 0; 1; 0; 3; 1; 0; 1	2; 2; 2; 2; 0; 0; 1; 2; 1	2; 2; 2; 2; 0; 0; 1; 2; 1	2; 2; 2; 2; 0; 0; 1; 2; 1	2	By MS/MS; By matching; By matching; By MS/MS; By matching; By matching; By matching; By matching; By matching	12.7; 12.7; 11; 14.3; 0; 0; 4.1; 12.7; 8.6	25927; 26830; 8337.8; 11133; 0; 0; 1663.5; 6987.2; 4701.8	12805; 13385; 0; 0; 0; 0; 0; 6920.5; 0	1; 0; 0; 0; 0; 0; 0; 0; 0
all2674	0.639241	1	FALSE	TRUTH	1.1553	0.876927	0.579061	0.0483729	0.617533	1.81052	5; 6; 5; 6; 2; 1; 4; 1; 3	5; 6; 5; 6; 2; 1; 4; 1; 3	5; 6; 5; 6; 2; 1; 4; 1; 3	4	By MS/MS; By MS/MS; By MS/MS; By MS/MS; By matching; By matching; By MS/MS; By matching; By MS/MS	9.2; 11.8; 10.4; 13.4; 3.8; 1.4; 6.9; 1.2; 5.7	126880; 120580; 125570; 54373; 14419; 51024; 58964; 2617.5; 37521	94989; 27101; 104480; 15238; 38291; 0; 46052; 0; 66432	3; 2; 2; 1; 0; 0; 4; 0; 1	3; 5; 4; 2; 4; 2; 3; 1; 3	3; 5; 4; 2; 4; 2; 3; 1; 3	3; 5; 4; 2; 4; 2; 3; 1; 3	3	By matching; By matching; By matching; By matching; By matching; By matching; By MS/MS; By matching; By matching	4.7; 10.5; 8.8; 4.3; 7.5; 3.5; 6.2; 2.2; 5.8	69088; 99219; 22705; 11287; 124300; 119730; 102450; 5921.1; 15674	36911; 63683; 30261; 38395; 49038; 71652; 83768; 0; 32097	0; 0; 0; 0; 0; 0; 1; 0; 0
all2702	0.707133	1	FALSE	TRUTH	0.922573	0.495544	0.649829	0.159479	0.367524	1.82772	2; 1; 2; 1; 2; 2; 2; 0; 0	2; 1; 2; 1; 2; 2; 2; 0; 0	2; 1; 2; 1; 2; 2; 2; 0; 0	2	By MS/MS; By matching; By MS/MS; By MS/MS; By MS/MS; By matching; By MS/MS; By matching; By matching	16.9; 9; 16.9; 7.9; 16.9; 16.9; 16.9; 0; 0	22052; 2734.4; 11862; 3462.8; 0; 6917.7; 0; 0; 0	11859; 0; 7242.9; 0; 0; 0; 0; 0; 0	3; 0; 1; 1; 4; 0; 2; 0; 0	2; 2; 2; 1; 3; 1; 0; 0; 0	2; 2; 2; 1; 3; 1; 0; 0; 0	2; 2; 2; 1; 3; 1; 0; 0; 0	1	By MS/MS; By MS/MS; By MS/MS; By matching; By MS/MS; By matching; By matching; By matching; By matching	16.9; 16.9; 16.9; 9; 24.9; 9; 0; 0; 0	21713; 23195; 19267; 5272.3; 11007; 5509.6; 0; 0; 0	13603; 14587; 9944; 0; 7011.8; 0; 0; 0; 0	4; 2; 1; 0; 2; 0; 0; 0; 0
all2705	0.219215	1	FALSE	TRUTH	1.37179	1.05031	0.611243	0.13152	0.891521	2.26753	7; 5; 6; 5; 6; 7; 5; 3; 5	7; 5; 6; 5; 6; 7; 5; 3; 5	7; 5; 6; 5; 6; 7; 5; 3; 5	5	By MS/MS; By MS/MS; By MS/MS; By MS/MS; By MS/MS; By MS/MS; By MS/MS; By MS/MS; By MS/MS	32; 20; 18; 19.5; 25.2; 21.4; 15.4; 9.9; 18.3	123350; 62128; 84993; 40087; 35141; 75035; 65019; 36986; 35711	45574; 56643; 32886; 17776; 23594; 40627; 53146; 23979; 32613	7; 8; 2; 7; 5; 14; 6; 2; 9	7; 4; 3; 7; 4; 4; 5; 6; 3	7; 4; 3; 7; 4; 4; 5; 6; 3	7; 4; 3; 7; 4; 4; 5; 6; 3	4	By MS/MS; By MS/MS; By MS/MS; By MS/MS; By MS/MS; By MS/MS; By MS/MS; By MS/MS; By MS/MS	18.3; 10.6; 10.6; 25.2; 13.5; 12.7; 19.7; 19.2; 7	98501; 46179; 80472; 30843; 38425; 11632; 25681; 23389; 22420	39990; 15782; 44684; 27635; 22626; 11008; 6133.8; 22824; 44280	15; 5; 9; 6; 4; 3; 4; 4; 1
all2777	0.672029	1	FALSE	TRUTH	0.913852	0.463519	0.331254	0.0900128	0.645423	1.36307	2; 1; 2; 2; 2; 3; 2; 3; 3	2; 1; 2; 2; 2; 3; 2; 3; 3	2; 1; 2; 2; 2; 3; 2; 3; 3	2	By MS/MS; By matching; By MS/MS; By MS/MS; By MS/MS; By MS/MS; By MS/MS; By MS/MS; By MS/MS	28.3; 18.2; 28.3; 28.3; 28.3; 56.6; 28.3; 56.6; 56.6	61168; 3431.9; 67488; 44748; 45418; 26916; 0; 38925; 44898	24162; 0; 31672; 34714; 32879; 17472; 0; 12425; 32066	1; 0; 4; 2; 1; 4; 3; 2; 3	3; 3; 3; 2; 2; 2; 1; 3; 2	3; 3; 3; 2; 2; 2; 1; 3; 2	3; 3; 3; 2; 2; 2; 1; 3; 2	2	By MS/MS; By MS/MS; By MS/MS; By MS/MS; By MS/MS; By MS/MS; By MS/MS; By MS/MS; By MS/MS	56.6; 56.6; 56.6; 28.3; 28.3; 28.3; 10.1; 56.6; 46.5	88371; 92881; 13375; 32406; 47297; 58311; 30624; 33937; 3296.2	38361; 25362; 8726.6; 0; 37244; 38358; 0; 21901; 0	6; 5; 6; 3; 3; 4; 1; 3; 0
all2846	0.849535	1	FALSE	TRUTH	0.975523	0.331067	0.222032	0.0275194	0.776291	1.22997	3; 3; 3; 5; 3; 4; 4; 3; 5	3; 3; 3; 5; 3; 4; 4; 3; 5	3; 3; 3; 5; 3; 4; 4; 3; 5	3	By MS/MS; By MS/MS; By MS/MS; By MS/MS; By MS/MS; By MS/MS; By MS/MS; By MS/MS; By MS/MS	7.8; 8.9; 7.4; 14.4; 7.8; 10.4; 9.8; 7; 13.1	38418; 16294; 24281; 30768; 65302; 41485; 11017; 14965; 41924	0; 15233; 24514; 29770; 41715; 27998; 0; 0; 23347	3; 1; 3; 2; 2; 5; 3; 3; 2	6; 4; 6; 3; 2; 6; 4; 1; 5	6; 4; 6; 3; 2; 6; 4; 1; 5	6; 4; 6; 3; 2; 6; 4; 1; 5	4	By MS/MS; By MS/MS; By MS/MS; By MS/MS; By MS/MS; By MS/MS; By MS/MS; By matching; By MS/MS	14.4; 10.2; 17; 7.2; 5.2; 15.4; 12.4; 3.9; 13.1	49179; 48736; 46588; 47310; 55822; 39127; 14809; 6790; 41665	22904; 20079; 20652; 30974; 42148; 23563; 21757; 0; 26645	3; 3; 6; 2; 2; 4; 1; 0; 0
all2906	0.417452	1	FALSE	TRUTH	1.15278	0.57484	0.347512	0.0537117	0.855029	1.58139	8; 7; 5; 6; 7; 8; 7; 9; 5	8; 7; 5; 6; 7; 8; 7; 9; 5	8; 7; 5; 6; 7; 8; 7; 9; 5	7	By MS/MS; By MS/MS; By MS/MS; By MS/MS; By MS/MS; By MS/MS; By MS/MS; By MS/MS; By MS/MS	32.8; 29.7; 24.6; 26.9; 32.6; 31.5; 29.7; 37.9; 19.5	67045; 63061; 28742; 92415; 88206; 103540; 37472; 35020; 11345	46706; 36902; 30004; 54336; 41377; 35151; 32517; 22776; 14523	6; 5; 5; 10; 4; 9; 5; 3; 2	8; 7; 6; 5; 4; 7; 4; 5; 4	8; 7; 6; 5; 4; 7; 4; 5; 4	8; 7; 6; 5; 4; 7; 4; 5; 4	5	By MS/MS; By MS/MS; By MS/MS; By MS/MS; By MS/MS; By MS/MS; By MS/MS; By MS/MS; By MS/MS	31.8; 29; 25.9; 23.8; 15.1; 25.4; 15.9; 18.7; 15.1	47457; 52238; 44352; 69235; 8804.4; 31894; 27915; 4419.5; 10393	31714; 30997; 21040; 39280; 0; 25247; 58933; 19091; 15844	6; 8; 8; 9; 3; 2; 2; 1; 1
all3032	0.388504	1	FALSE	TRUTH	1.17371	0.382841	0.556328	0.139906	0.73511	1.99415	1; 0; 2; 2; 1; 3; 1; 1; 2	1; 0; 2; 2; 1; 3; 1; 1; 2	1; 0; 2; 2; 1; 3; 1; 1; 2	1	By MS/MS; By matching; By MS/MS; By MS/MS; By matching; By MS/MS; By matching; By matching; By matching	6.6; 0; 13.2; 10.2; 4.6; 18.8; 4.6; 4.6; 10.2	0; 0; 9567.3; 75.174; 6994.2; 9127.4; 2547.6; 11648; 12874	0; 0; 5757.4; 0; 0; 0; 0; 0; 7880.8	1; 0; 1; 1; 0; 3; 0; 0; 0	0; 3; 1; 1; 3; 2; 2; 2; 1	0; 3; 1; 1; 3; 2; 2; 2; 1	0; 3; 1; 1; 3; 2; 2; 2; 1	2	By matching; By MS/MS; By MS/MS; By matching; By MS/MS; By MS/MS; By matching; By MS/MS; By matching	0; 18.8; 6.6; 4.6; 23.9; 11.2; 17.3; 11.2; 12.7	0; 12065; 0; 8940.7; 25919; 1630.9; 10524; 13937; 6329.5	0; 6605.7; 0; 0; 4574; 0; 0; 6645.5; 0	0; 1; 1; 0; 1; 2; 0; 1; 0
all3041	0.362849	1	FALSE	TRUTH	1.37485	1.37634	0.890797	0.332302	0.771993	3.34619	10; 11; 9; 3; 5; 3; 5; 4; 4	10; 11; 9; 3; 5; 3; 5; 4; 4	10; 11; 9; 3; 5; 3; 5; 4; 4	5	By MS/MS; By MS/MS; By MS/MS; By MS/MS; By matching; By matching; By MS/MS; By MS/MS; By MS/MS	12.7; 16.2; 14.9; 3.8; 7.4; 5.5; 6.5; 6.5; 5.5	133400; 49709; 38097; 24048; 38800; 33924; 8465.6; 11800; 11199	12089; 14844; 16879; 8793; 8266.1; 0; 0; 18691; 0	6; 4; 5; 0; 0; 0; 4; 1; 3	8; 6; 7; 3; 4; 2; 3; 4; 3	8; 6; 7; 3; 4; 2; 3; 4; 3	8; 6; 7; 3; 4; 2; 3; 4; 3	4	By MS/MS; By MS/MS; By MS/MS; By matching; By matching; By matching; By matching; By matching; By matching	11.4; 7.6; 10.1; 4.8; 5.1; 2.3; 3.8; 5; 3.8	14749; 259280; 16708; 20933; 25005; 5922.4; 17337; 10427; 20388	4207.9; 13087; 4390.5; 9794; 5611.8; 5684.8; 0; 6423.5; 24147	3; 1; 4; 0; 0; 0; 0; 0; 0
all3054	0.0333193	1	FALSE	TRUTH	1.2092	0.183491	0.165641	0.01117	1.05573	1.39	1; 1; 2; 6; 5; 6; 1; 1; 4	1; 1; 2; 6; 5; 6; 1; 1; 4	1; 1; 2; 6; 5; 6; 1; 1; 4	2	By matching; By matching; By matching; By MS/MS; By MS/MS; By MS/MS; By matching; By matching; By MS/MS	1.2; 1.2; 2.3; 10.6; 8.2; 9; 1.2; 1.2; 6.4	11348; 1833400; 34054; 84283; 206720; 126940; 18250; 11386; 78885	0; 0; 53223; 58508; 53960; 46891; 0; 0; 46893	0; 0; 0; 7; 3; 6; 0; 0; 4	0; 1; 1; 7; 4; 3; 3; 2; 1	0; 1; 1; 7; 4; 3; 3; 2; 1	0; 1; 1; 7; 4; 3; 3; 2; 1	2	By matching; By matching; By matching; By MS/MS; By MS/MS; By MS/MS; By matching; By MS/MS; By matching	0; 1.2; 1.9; 12.5; 7.1; 5.1; 4.2; 2.5; 1.2	0; 5502.9; 3732.8; 177370; 153730; 150020; 19761; 17320; 19326	0; 0; 0; 47587; 47288; 39942; 39062; 0; 0	0; 0; 0; 3; 2; 1; 0; 2; 0
all3076	0.924703	1	FALSE	TRUTH	1.02943	0.641679	0.573342	0.155503	0.566929	1.87105	3; 3; 2; 3; 1; 2; 6; 1; 1	3; 3; 2; 3; 1; 2; 6; 1; 1	3; 3; 2; 3; 1; 2; 6; 1; 1	2	By MS/MS; By MS/MS; By MS/MS; By MS/MS; By MS/MS; By MS/MS; By MS/MS; By matching; By MS/MS	16.7; 13.8; 10.2; 15.9; 4.5; 8.5; 24.4; 4.1; 4.1	6410.4; 5663.1; 26067; 23546; 23459; 22461; 18737; 1571.7; 0	26691; 9077.1; 30832; 19079; 0; 18028; 10255; 0; 0	2; 2; 1; 1; 1; 2; 3; 0; 1	5; 5; 2; 2; 0; 2; 2; 0; 2	5; 5; 2; 2; 0; 2; 2; 0; 2	5; 5; 2; 2; 0; 2; 2; 0; 2	2	By MS/MS; By MS/MS; By MS/MS; By MS/MS; By matching; By MS/MS; By MS/MS; By matching; By matching	27.2; 27.2; 8.1; 9.3; 0; 8.5; 8.1; 0; 14.6	30585; 37009; 19872; 11303; 0; 22197; 742.27; 0; 1951.5	13484; 24382; 0; 0; 0; 16863; 0; 0; 0	5; 4; 2; 2; 0; 2; 1; 0; 0
all3093	0.0829758	1	FALSE	TRUTH	1.38974	0.607132	0.4464	0.0805839	1.03032	1.99276	4; 4; 4; 3; 4; 5; 4; 3; 3	4; 4; 4; 3; 4; 5; 4; 3; 3	4; 4; 4; 3; 4; 5; 4; 3; 3	4	By MS/MS; By MS/MS; By MS/MS; By MS/MS; By MS/MS; By MS/MS; By MS/MS; By MS/MS; By MS/MS	13.6; 11.5; 12.8; 12.3; 11.7; 15; 13.4; 9.3; 10.1	35547; 27168; 76918; 32208; 75663; 86796; 25893; 64207; 65453	24594; 23997; 30381; 37744; 58013; 30470; 22915; 37333; 45053	6; 3; 3; 2; 2; 3; 2; 2; 3	6; 3; 6; 1; 5; 5; 2; 1; 1	6; 3; 6; 1; 5; 5; 2; 1; 1	6; 3; 6; 1; 5; 5; 2; 1; 1	3	By MS/MS; By MS/MS; By MS/MS; By MS/MS; By MS/MS; By MS/MS; By MS/MS; By matching; By matching	18.6; 9.1; 17.2; 3; 15.6; 16.2; 5.7; 3.4; 3.4	52983; 44600; 70832; 0; 69738; 79914; 13565; 1145; 4821.4	25448; 33162; 27127; 0; 15907; 18283; 0; 0; 0	4; 4; 4; 1; 2; 1; 1; 0; 0
all3116	0.276945	1	FALSE	TRUTH	1.49058	0.815446	0.792279	0.0565464	0.759367	2.40048	4; 2; 4; 6; 3; 5; 3; 1; 2	4; 2; 4; 6; 3; 5; 3; 1; 2	4; 2; 4; 6; 3; 5; 3; 1; 2	3	By MS/MS; By MS/MS; By MS/MS; By MS/MS; By MS/MS; By MS/MS; By MS/MS; By matching; By MS/MS	20.8; 10.6; 21.2; 36.7; 17.1; 28.2; 20; 4.5; 13.1	24617; 0; 28604; 15459; 9624; 24235; 8466.1; 2951.2; 0	17492; 0; 9732.1; 0; 0; 9112.4; 7505.9; 0; 0	2; 2; 1; 5; 2; 4; 1; 0; 2	5; 3; 2; 4; 1; 3; 1; 2; 2	5; 3; 2; 4; 1; 3; 1; 2; 2	5; 3; 2; 4; 1; 3; 1; 2; 2	2	By MS/MS; By matching; By MS/MS; By MS/MS; By matching; By MS/MS; By MS/MS; By MS/MS; By matching	28.2; 17.6; 9.8; 22.9; 5.3; 16.3; 5.7; 11; 11	21658; 10859; 8397.4; 15294; 4193.6; 7858; 3679.3; 3451.8; 5373.6	9356.2; 8473.4; 6097.1; 0; 0; 6510.9; 0; 0; 0	3; 0; 1; 2; 0; 2; 0; 1; 0
all3144	0.257587	1	FALSE	TRUTH	1.31817	0.624709	0.562705	0.104955	0.8582	2.08728	6; 5; 3; 1; 0; 1; 2; 3; 4	6; 5; 3; 1; 0; 1; 2; 3; 4	6; 5; 3; 1; 0; 1; 2; 3; 4	3	By MS/MS; By MS/MS; By MS/MS; By MS/MS; By matching; By matching; By MS/MS; By MS/MS; By MS/MS	19.8; 20; 9.1; 3.9; 0; 4.1; 6.2; 10; 12.8	47025; 17388; 23616; 2442.7; 0; 4663.8; 42877; 42422; 29332	25865; 17900; 0; 0; 0; 0; 25692; 22676; 10378	4; 4; 2; 1; 0; 0; 2; 2; 2	0; 4; 5; 1; 4; 3; 3; 2; 1	0; 4; 5; 1; 4; 3; 3; 2; 1	0; 4; 5; 1; 4; 3; 3; 2; 1	3	By matching; By MS/MS; By MS/MS; By MS/MS; By MS/MS; By matching; By MS/MS; By MS/MS; By matching	0; 14.1; 21.6; 3.2; 13.9; 10; 14.8; 10.9; 3.9	0; 11806; 56956; 0; 15191; 20700; 25019; 2870.3; 1172.1	0; 0; 19343; 0; 13977; 11739; 26579; 0; 0	0; 2; 5; 2; 2; 0; 2; 1; 0
all3149	0.319565	1	FALSE	TRUTH	0.945118	0.18267	0.257221	0.0632514	0.735617	1.28225	2; 0; 1; 2; 3; 5; 3; 1; 1	2; 0; 1; 2; 3; 5; 3; 1; 1	2; 0; 1; 2; 3; 5; 3; 1; 1	2	By matching; By matching; By matching; By MS/MS; By MS/MS; By MS/MS; By MS/MS; By matching; By matching	10; 0; 6; 9.7; 12.2; 21.3; 11.3; 3.8; 4.4	4712.1; 0; 8647.9; 12958; 13682; 51192; 7660.8; 5450.2; 4706.5	9455; 0; 0; 0; 12389; 12981; 10947; 0; 0	0; 0; 0; 1; 3; 6; 3; 0; 0	0; 2; 1; 3; 1; 3; 1; 0; 0	0; 2; 1; 3; 1; 3; 1; 0; 0	0; 2; 1; 3; 1; 3; 1; 0; 0	1	By matching; By MS/MS; By matching; By MS/MS; By MS/MS; By MS/MS; By matching; By matching; By matching	0; 10; 6; 11.3; 6; 15; 4.4; 0; 0	0; 5846.7; 6962.1; 14108; 5826.6; 16417; 26.595; 0; 0	0; 0; 0; 13996; 0; 10692; 0; 0; 0	0; 1; 0; 4; 1; 3; 0; 0; 0
all3184	0.687788	1	FALSE	TRUTH	0.878488	0.7916	0.492943	0.127182	0.463554	1.54944	4; 3; 1; 4; 4; 4; 2; 2; 3	4; 3; 1; 4; 4; 4; 2; 2; 3	4; 3; 1; 4; 4; 4; 2; 2; 3	3	By MS/MS; By MS/MS; By MS/MS; By MS/MS; By MS/MS; By MS/MS; By MS/MS; By matching; By MS/MS	29.1; 24.4; 10.8; 35.7; 32.9; 33.3; 13.6; 16.4; 24.9	79315; 47831; 19024; 71628; 80549; 48726; 2042.3; 4428.1; 6622.1	24829; 22775; 13053; 64905; 51487; 9620.3; 0; 11410; 7108.1	4; 3; 1; 7; 6; 3; 1; 0; 1	3; 4; 3; 4; 4; 4; 3; 2; 1	3; 4; 3; 4; 4; 4; 3; 2; 1	3; 4; 3; 4; 4; 4; 3; 2; 1	3	By MS/MS; By MS/MS; By MS/MS; By MS/MS; By MS/MS; By MS/MS; By matching; By MS/MS; By MS/MS	24.4; 31.9; 27.2; 29.1; 29.1; 35.7; 17.4; 17.8; 9.4	81286; 50169; 11574; 96843; 44258; 25986; 11924; 27753; 0	22827; 14499; 12472; 53749; 45950; 24072; 10067; 44297; 0	3; 1; 2; 3; 3; 4; 0; 0; 1
all3205	0.00530885	1	FALSE	TRUTH	Infinity	#N/A	#N/A	#N/A	#N/A	#N/A	1; 1; 0; 3; 3; 2; 3; 3; 4	1; 1; 0; 3; 3; 2; 3; 3; 4	1; 1; 0; 3; 3; 2; 3; 3; 4	3	By MS/MS; By matching; By matching; By MS/MS; By MS/MS; By MS/MS; By MS/MS; By MS/MS; By MS/MS	5.4; 3.3; 0; 7.7; 9.6; 7.1; 9.8; 11.2; 17.1	0; 1249.3; 0; 11145; 45342; 0; 13940; 19404; 33528	0; 0; 0; 8311.1; 26668; 0; 15650; 10256; 18338	1; 0; 0; 3; 3; 2; 2; 1; 4	1; 1; 0; 2; 1; 3; 1; 1; 1	1; 1; 0; 2; 1; 3; 1; 1; 1	1; 1; 0; 2; 1; 3; 1; 1; 1	1	By MS/MS; By MS/MS; By matching; By MS/MS; By MS/MS; By MS/MS; By matching; By MS/MS; By MS/MS	2.5; 5.4; 0; 7.1; 3.8; 8.3; 3.3; 3.3; 3.3	6976.9; 0; 0; 2212.5; 1989.2; 4773.2; 7631.8; 13414; 11680	0; 0; 0; 0; 0; 0; 0; 0; 0	1; 1; 0; 3; 1; 3; 0; 1; 1
all3272	0.0471808	1	FALSE	TRUTH	0.33232	0.333231	0.193928	0.243955	0.192081	0.687021	5; 5; 3; 7; 6; 6; 7; 6; 3	5; 5; 3; 7; 6; 6; 7; 6; 3	5; 5; 3; 7; 6; 6; 7; 6; 3	6	By MS/MS; By MS/MS; By matching; By MS/MS; By MS/MS; By MS/MS; By MS/MS; By MS/MS; By MS/MS	21.3; 19.9; 10.1; 28.3; 28.3; 24.9; 25.5; 21.8; 12.3	7670.8; 13960; 7317.3; 45879; 17889; 48242; 38713; 43721; 20311	6621.4; 20810; 13789; 23226; 18861; 26070; 39076; 34382; 50993	3; 1; 0; 11; 5; 8; 6; 3; 3	9; 6; 7; 7; 7; 7; 5; 7; 8	9; 6; 7; 7; 7; 7; 5; 7; 8	9; 6; 7; 7; 7; 7; 5; 7; 8	7	By MS/MS; By MS/MS; By MS/MS; By MS/MS; By MS/MS; By MS/MS; By MS/MS; By MS/MS; By MS/MS	36.1; 23.2; 29.1; 28.3; 28.6; 28.6; 20.4; 31.1; 31.9	87709; 94887; 84217; 106450; 89578; 96954; 115750; 109730; 180320	30165; 42383; 34292; 58473; 22216; 39679; 139890; 136210; 166310	18; 14; 14; 28; 9; 10; 18; 23; 28
all3332	0.468068	1	FALSE	FALSE	0.761712	0.467159	0.453887	0.293433	0.452237	1.70386	2; 2; 2; 1; 1; 0; 2; 1; 1	2; 2; 2; 1; 1; 0; 2; 1; 1	2; 2; 2; 1; 1; 0; 2; 1; 1	1	By MS/MS; By MS/MS; By MS/MS; By MS/MS; By MS/MS; By matching; By MS/MS; By matching; By matching	17; 17; 17; 10.7; 10.7; 0; 16; 6.3; 5.3	15134; 21478; 18925; 0; 11365; 0; 9197.7; 2961; 2214.4	7502.3; 12416; 11243; 0; 0; 0; 8857.8; 0; 0	1; 1; 2; 2; 1; 0; 0; 0; 0	2; 3; 1; 2; 3; 1; 1; 0; 1	2; 3; 1; 2; 3; 1; 1; 0; 1	2; 3; 1; 2; 3; 1; 1; 0; 1	1	By matching; By MS/MS; By MS/MS; By MS/MS; By MS/MS; By MS/MS; By matching; By matching; By MS/MS	16; 22.3; 10.7; 17; 22.3; 10.7; 6.3; 0; 10.7	9504.5; 19163; 4189.6; 30556; 40188; 8927.2; 2718.6; 0; 0	7291.8; 6838.8; 0; 24431; 21349; 0; 0; 0; 0	0; 2; 1; 3; 2; 2; 0; 0; 1
all3375	0.641916	1	FALSE	TRUTH	1.2297	1.02537	0.933246	0.191827	0.443217	2.59994	3; 2; 4; 3; 3; 7; 4; 3; 2	3; 2; 4; 3; 3; 7; 4; 3; 2	3; 2; 4; 3; 3; 7; 4; 3; 2	3	By MS/MS; By MS/MS; By MS/MS; By MS/MS; By MS/MS; By MS/MS; By MS/MS; By MS/MS; By MS/MS	5.7; 2.5; 6; 3.9; 4; 10.7; 6.5; 5.1; 3.1	9478.9; 0; 14561; 6803.6; 62241; 20985; 14531; 23379; 9811.3	0; 0; 0; 0; 66325; 10724; 19906; 30732; 0	2; 1; 2; 3; 2; 2; 2; 1; 1	4; 8; 3; 3; 4; 5; 0; 2; 2	4; 8; 3; 3; 4; 5; 0; 2; 2	4; 8; 3; 3; 4; 5; 0; 2; 2	3	By MS/MS; By MS/MS; By MS/MS; By MS/MS; By MS/MS; By MS/MS; By matching; By matching; By MS/MS	6.3; 12.5; 4.7; 4.2; 6.4; 8; 0; 3.1; 3.7	14433; 42544; 20473; 20016; 39612; 93964; 0; 0; 6433.6	8148.8; 34130; 0; 22770; 18606; 36195; 0; 0; 0	2; 5; 1; 1; 1; 3; 0; 0; 1
all3401	0.630441	1	FALSE	TRUTH	1.07073	0.368466	0.272972	0.0459865	0.838138	1.40654	1; 2; 1; 2; 4; 3; 2; 2; 2	1; 2; 1; 2; 4; 3; 2; 2; 2	1; 2; 1; 2; 4; 3; 2; 2; 2	2	By MS/MS; By MS/MS; By MS/MS; By MS/MS; By MS/MS; By MS/MS; By MS/MS; By matching; By MS/MS	2.1; 3.4; 2.1; 4.1; 9.6; 5.4; 3.4; 3.4; 3.2	11359; 2025.7; 4093.7; 14229; 29271; 23291; 4406.2; 9769.3; 5094.5	0; 0; 0; 12010; 12650; 12756; 0; 8175.5; 0	1; 1; 0; 4; 5; 6; 3; 0; 2	2; 2; 3; 2; 3; 3; 2; 1; 1	2; 2; 3; 2; 3; 3; 2; 1; 1	2; 2; 3; 2; 3; 3; 2; 1; 1	2	By MS/MS; By matching; By MS/MS; By MS/MS; By MS/MS; By MS/MS; By MS/MS; By MS/MS; By matching	4.1; 3.4; 5.4; 3.4; 5.4; 5.4; 4.1; 2.1; 1.3	18416; 12188; 7083.5; 15628; 20239; 18893; 13056; 0; 4520.6	12224; 7056; 5109; 12546; 9207.4; 9209.7; 15117; 0; 0	3; 0; 4; 2; 3; 2; 3; 4; 0
all3509	0.0706746	1	FALSE	TRUTH	1.66858	0.542887	#N/A	0.300862	#N/A	#N/A	0; 0; 1; 2; 1; 1; 1; 1; 0	0; 0; 1; 2; 1; 1; 1; 1; 0	0; 0; 1; 2; 1; 1; 1; 1; 0	1	By matching; By matching; By matching; By MS/MS; By MS/MS; By MS/MS; By matching; By matching; By matching	0; 0; 3.5; 6.3; 6; 6; 6; 6; 0	0; 0; 4237.1; 16064; 8333.4; 5727; 1837.3; 2161.1; 0	0; 0; 0; 18972; 0; 0; 0; 0; 0	0; 0; 0; 4; 2; 2; 0; 0; 0	3; 3; 2; 2; 3; 2; 1; 1; 1	3; 3; 2; 2; 3; 2; 1; 1; 1	3; 3; 2; 2; 3; 2; 1; 1; 1	2	By MS/MS; By MS/MS; By MS/MS; By MS/MS; By MS/MS; By MS/MS; By matching; By MS/MS; By matching	13.3; 13.3; 6.3; 10.1; 13.3; 7.3; 6; 6.3; 3.2	17376; 15906; 2202.6; 4717.3; 26677; 26657; 1296; 0; 5814.1	8371.3; 6178.1; 0; 0; 14129; 0; 0; 0; 0	4; 2; 1; 1; 2; 2; 0; 2; 0
all3519	0.0260747	1	FALSE	TRUTH	Infinity	#N/A	#N/A	#N/A	#N/A	#N/A	4; 3; 2; 2; 1; 0; 2; 2; 0	4; 3; 2; 2; 1; 0; 2; 2; 0	4; 3; 2; 2; 1; 0; 2; 2; 0	2	By MS/MS; By MS/MS; By matching; By MS/MS; By matching; By matching; By MS/MS; By matching; By matching	11.5; 8.9; 5.4; 5.2; 2.8; 0; 6.4; 5.2; 0	12913; 7624.9; 6137.7; 16351; 5359.3; 0; 11269; 5418.9; 0	6409.9; 4545.8; 0; 0; 0; 0; 0; 3952.7; 0	3; 1; 0; 2; 0; 0; 1; 0; 0	2; 1; 0; 0; 0; 2; 1; 0; 1	2; 1; 0; 0; 0; 2; 1; 0; 1	2; 1; 0; 0; 0; 2; 1; 0; 1	1	By MS/MS; By MS/MS; By matching; By matching; By matching; By MS/MS; By MS/MS; By matching; By matching	6.4; 2.5; 0; 0; 0; 5.2; 2.8; 0; 2.6	4484.9; 5761; 0; 0; 0; 157770; 0; 0; 6195	0; 0; 0; 0; 0; 0; 0; 0; 0	2; 0; 0; 0; 0; 1; 1; 0; 0
all3526	0.0173258	1	FALSE	TRUTH	0.376118	0.306546	0.261341	0.100312	0.139355	0.696752	4; 2; 3; 4; 4; 2; 1; 1; 0	4; 2; 3; 4; 4; 2; 1; 1; 0	4; 2; 3; 4; 4; 2; 1; 1; 0	2	By MS/MS; By matching; By MS/MS; By MS/MS; By MS/MS; By matching; By matching; By matching; By matching	15; 6.9; 13.5; 14; 15.8; 7.4; 3.3; 3.1; 0	19993; 12246; 15701; 28040; 17518; 6768.2; 8324.7; 44519; 0	39126; 10655; 0; 17445; 22051; 0; 0; 0; 0	3; 0; 2; 4; 1; 0; 0; 0; 0	5; 4; 4; 4; 4; 6; 2; 5; 2	5; 4; 4; 4; 4; 6; 2; 5; 2	5; 4; 4; 4; 4; 6; 2; 5; 2	4	By MS/MS; By MS/MS; By MS/MS; By MS/MS; By MS/MS; By MS/MS; By matching; By MS/MS; By MS/MS	16; 14; 14; 14.2; 13.5; 22.1; 6.4; 13.5; 7.6	236590; 71949; 59927; 61530; 33253; 63424; 6720.4; 39440; 16691	45695; 80910; 106980; 0; 53877; 36583; 0; 36666; 41868	4; 4; 9; 2; 1; 5; 0; 2; 1
all3538	0.96434	1	FALSE	TRUTH	1.00591	0.379493	0.228436	0.0267469	0.800353	1.26675	7; 11; 7; 7; 9; 11; 7; 8; 9	7; 11; 7; 7; 9; 11; 7; 8; 9	7; 11; 7; 7; 9; 11; 7; 8; 9	8	By MS/MS; By MS/MS; By MS/MS; By MS/MS; By MS/MS; By MS/MS; By MS/MS; By MS/MS; By MS/MS	23.1; 39.6; 25.9; 27.5; 30.5; 43.1; 21.4; 35; 29.6	91109; 158570; 127080; 108580; 144220; 262860; 28813; 88966; 104150	61280; 74568; 54325; 100320; 100660; 108240; 49498; 46429; 59415	13; 18; 9; 5; 7; 13; 5; 5; 9	10; 9; 8; 9; 6; 6; 4; 6; 6	10; 9; 8; 9; 6; 6; 4; 6; 6	10; 9; 8; 9; 6; 6; 4; 6; 6	6	By MS/MS; By MS/MS; By MS/MS; By MS/MS; By MS/MS; By MS/MS; By MS/MS; By MS/MS; By MS/MS	36.8; 29.1; 28.4; 30.3; 20.3; 21.9; 13.5; 16.6; 19.1	167070; 185420; 218590; 190010; 116330; 66789; 62219; 53213; 10042	73934; 75554; 83045; 98377; 77465; 82045; 49224; 41569; 0	20; 19; 23; 14; 7; 8; 2; 2; 3
all3555	0.987908	1	FALSE	TRUTH	1.00428	0.69896	0.488638	0.0591338	0.559699	1.5751	3; 3; 2; 3; 2; 4; 3; 1; 4	3; 3; 2; 3; 2; 4; 3; 1; 4	3; 3; 2; 3; 2; 4; 3; 1; 4	3	By MS/MS; By MS/MS; By MS/MS; By MS/MS; By MS/MS; By MS/MS; By MS/MS; By MS/MS; By MS/MS	8.2; 7.5; 4.9; 9.5; 4.8; 12.4; 8.8; 2.2; 12.1	5733.1; 30958; 19760; 11080; 38194; 55406; 18359; 13961; 16816	0; 25372; 15204; 2992.6; 0; 29000; 14355; 0; 13839	1; 2; 1; 4; 1; 3; 3; 1; 4	3; 5; 3; 3; 3; 5; 1; 3; 4	3; 5; 3; 3; 3; 5; 1; 3; 4	3; 5; 3; 3; 3; 5; 1; 3; 4	3	By MS/MS; By MS/MS; By MS/MS; By MS/MS; By MS/MS; By MS/MS; By matching; By MS/MS; By MS/MS	8.8; 15.4; 7.5; 9; 7.5; 15.5; 2.2; 9.5; 13.5	42162; 16002; 26509; 45596; 48029; 8139.5; 24443; 29824; 14153	11796; 13615; 16222; 20658; 22909; 5692.1; 0; 27353; 17261	2; 1; 2; 3; 2; 2; 0; 4; 1
all3556	0.02249	1	FALSE	TRUTH	0.606338	0.342545	0.225382	0.0337687	0.397265	0.857792	5; 5; 7; 4; 4; 4; 7; 4; 5	5; 5; 7; 4; 4; 4; 7; 4; 5	5; 5; 7; 4; 4; 4; 7; 4; 5	5	By MS/MS; By MS/MS; By MS/MS; By MS/MS; By MS/MS; By MS/MS; By MS/MS; By MS/MS; By MS/MS	14.1; 14.5; 23.3; 12.3; 12.7; 13.2; 23.1; 14.1; 15.8	43975; 41523; 45187; 30382; 11644; 14474; 24137; 12131; 34102	18451; 31030; 36805; 16446; 17055; 0; 13290; 0; 20660	6; 3; 4; 1; 1; 6; 4; 2; 4	9; 5; 9; 4; 5; 6; 3; 4; 3	9; 5; 9; 4; 5; 6; 3; 4; 3	9; 5; 9; 4; 5; 6; 3; 4; 3	5	By MS/MS; By MS/MS; By MS/MS; By MS/MS; By MS/MS; By MS/MS; By MS/MS; By MS/MS; By matching	29.7; 16; 28.6; 12.3; 15.6; 18.9; 11.2; 11.4; 9.2	83516; 86635; 61760; 48440; 96357; 99444; 5762.7; 4285.3; 16556	29668; 47319; 29290; 44422; 45278; 40617; 19857; 0; 35604	6; 3; 5; 3; 4; 8; 1; 2; 0
all3570	0.6827	1	FALSE	TRUTH	0.945472	0.377132	0.219476	0.0360903	0.754539	1.20721	6; 10; 6; 7; 8; 8; 9; 8; 7	6; 10; 6; 7; 8; 8; 9; 8; 7	6; 10; 6; 7; 8; 8; 9; 8; 7	8	By MS/MS; By MS/MS; By MS/MS; By MS/MS; By MS/MS; By MS/MS; By MS/MS; By MS/MS; By MS/MS	45.6; 72.8; 59.2; 42; 45; 42; 50.9; 72.8; 45.6	239820; 188610; 149490; 241510; 306870; 280150; 180050; 249000; 149800	112640; 81312; 85829; 184120; 178950; 193080; 126560; 119120; 118780	7; 12; 2; 10; 11; 23; 17; 9; 10	9; 9; 9; 5; 6; 7; 6; 6; 4	9; 9; 9; 5; 6; 7; 6; 6; 4	9; 9; 9; 5; 6; 7; 6; 6; 4	6	By MS/MS; By MS/MS; By MS/MS; By MS/MS; By MS/MS; By MS/MS; By MS/MS; By MS/MS; By MS/MS	69.2; 72.8; 50.9; 45; 45; 46.7; 50.3; 36.7; 28.4	266920; 275200; 283930; 351310; 240720; 253550; 145180; 166450; 164640	116840; 81797; 109130; 157700; 187130; 121730; 106640; 160890; 179160	14; 9; 18; 8; 10; 12; 6; 8; 4
all3642	0.546647	1	FALSE	TRUTH	1.09903	0.518514	0.301755	0.0701746	0.858237	1.50572	9; 8; 9; 9; 6; 11; 9; 5; 8	9; 8; 9; 9; 6; 11; 9; 5; 8	5; 5; 6; 6; 4; 7; 5; 3; 5	5	By MS/MS; By MS/MS; By MS/MS; By MS/MS; By MS/MS; By MS/MS; By MS/MS; By MS/MS; By MS/MS	24.8; 17.8; 21.3; 22.8; 15.1; 28; 21.7; 13.4; 17.4	97365; 78294; 75120; 76592; 109330; 170100; 129030; 46854; 106360	46303; 37534; 42136; 65031; 71540; 61718; 52608; 41230; 56420	14; 9; 12; 12; 7; 12; 12; 5; 10	10; 12; 5; 9; 4; 11; 2; 6; 5	10; 12; 5; 9; 4; 11; 2; 6; 5	7; 7; 3; 6; 1; 9; 1; 4; 4	4	By MS/MS; By MS/MS; By MS/MS; By MS/MS; By MS/MS; By MS/MS; By MS/MS; By MS/MS; By MS/MS	23.4; 36.5; 14.6; 24.8; 11.8; 26.4; 6.1; 15; 11.6	67930; 126330; 44446; 86043; 89262; 120470; 4173.4; 4400.8; 60106	41481; 45741; 41505; 54023; 63539; 48753; 15246; 29076; 71288	13; 11; 12; 8; 5; 14; 1; 3; 2
all3653	0.0768099	1	FALSE	TRUTH	1.22252	0.404039	0.235135	0.027854	1.01651	1.49859	10; 10; 9; 6; 10; 10; 9; 8; 10	10; 10; 9; 6; 10; 10; 9; 8; 10	10; 10; 9; 6; 10; 10; 9; 8; 10	10	By MS/MS; By MS/MS; By MS/MS; By MS/MS; By MS/MS; By MS/MS; By MS/MS; By MS/MS; By MS/MS	72.7; 72.7; 67.1; 59.6; 72.7; 81.4; 72; 55.9; 65.8	398970; 549510; 630400; 442860; 493570; 548280; 389140; 422530; 374950	172030; 267920; 296840; 336880; 308030; 322150; 330400; 323460; 352850	46; 28; 25; 20; 20; 28; 37; 21; 26	11; 10; 11; 10; 9; 11; 6; 9; 7	11; 10; 11; 10; 9; 11; 6; 9; 7	11; 10; 11; 10; 9; 11; 6; 9; 7	10	By MS/MS; By MS/MS; By MS/MS; By MS/MS; By MS/MS; By MS/MS; By MS/MS; By MS/MS; By MS/MS	72.7; 72.7; 82; 68.3; 77; 82; 44.1; 72; 51.6	458890; 391640; 642360; 350120; 479900; 574230; 156180; 200340; 305580	180920; 180610; 226490; 354760; 324970; 324890; 276310; 117180; 224030	41; 44; 67; 39; 25; 23; 15; 16; 14
all3660	0.555733	1	FALSE	TRUTH	1.13184	0.697917	0.406161	0.0666727	0.784567	1.64081	7; 8; 7; 6; 5; 6; 6; 5; 6	7; 8; 7; 6; 5; 6; 6; 5; 6	7; 8; 7; 6; 5; 6; 6; 5; 6	6	By MS/MS; By MS/MS; By MS/MS; By MS/MS; By MS/MS; By MS/MS; By MS/MS; By MS/MS; By MS/MS	39.1; 44.4; 39.1; 34.2; 34.2; 34.2; 34.2; 28.9; 39.6	284050; 223210; 262600; 183700; 68193; 283530; 105430; 92009; 147860	192340; 148560; 153620; 112470; 87064; 118730; 93582; 60539; 104800	18; 16; 8; 13; 12; 20; 21; 12; 16	8; 5; 7; 6; 4; 7; 5; 6; 5	8; 5; 7; 6; 4; 7; 5; 6; 5	8; 5; 7; 6; 4; 7; 5; 6; 5	6	By MS/MS; By MS/MS; By MS/MS; By MS/MS; By MS/MS; By MS/MS; By MS/MS; By MS/MS; By MS/MS	42.7; 28.9; 39.1; 34.2; 27.6; 39.1; 27.6; 39.6; 30.7	211330; 249030; 226520; 83697; 83764; 237750; 116280; 96830; 70880	99558; 140440; 152090; 112170; 108620; 133120; 179130; 17124; 41791	15; 12; 12; 9; 10; 14; 7; 7; 9
all3680	0.866251	1	FALSE	TRUTH	1.02704	0.450426	0.281312	0.0392673	0.778957	1.35907	6; 4; 6; 7; 5; 9; 5; 4; 5	6; 4; 6; 7; 5; 9; 5; 4; 5	6; 4; 6; 7; 5; 9; 5; 4; 5	5	By MS/MS; By MS/MS; By MS/MS; By MS/MS; By MS/MS; By MS/MS; By MS/MS; By MS/MS; By MS/MS	29.4; 21.3; 32.6; 40.3; 24.8; 41.2; 23.9; 21.6; 24.8	27609; 12053; 37076; 43913; 28850; 50397; 29157; 16589; 7821	14452; 2799.5; 14150; 22159; 18940; 19178; 13676; 14878; 12604	10; 7; 6; 7; 5; 11; 5; 1; 5	6; 4; 5; 4; 3; 4; 1; 4; 0	6; 4; 5; 4; 3; 4; 1; 4; 0	6; 4; 5; 4; 3; 4; 1; 4; 0	4	By MS/MS; By MS/MS; By MS/MS; By MS/MS; By MS/MS; By MS/MS; By MS/MS; By MS/MS; By matching	31.4; 21.3; 25.1; 20.2; 17.3; 27.1; 5.8; 22.2; 0	61115; 19875; 23782; 25775; 41052; 18258; 0; 16522; 0	17406; 6344.3; 10197; 19975; 16268; 15479; 0; 14614; 0	11; 5; 6; 4; 3; 2; 1; 1; 0
all3764	0.233412	1	FALSE	TRUTH	0.68477	0.221952	0.301907	0.19308	0.474717	1.22253	2; 2; 2; 2; 2; 2; 1; 2; 2	2; 2; 2; 2; 2; 2; 1; 2; 2	2; 2; 2; 2; 2; 2; 1; 2; 2	2	By matching; By matching; By matching; By matching; By matching; By matching; By matching; By matching; By MS/MS	9.2; 9.2; 9.2; 9.2; 9.2; 7.3; 4.6; 7.3; 7.3	7482.1; 18025; 10238; 14147; 12396; 16526; 1061.2; 9546.9; 10246	0; 0; 0; 20172; 19645; 0; 0; 0; 0	0; 0; 0; 0; 0; 0; 0; 0; 1	3; 3; 2; 1; 2; 3; 1; 2; 1	3; 3; 2; 1; 2; 3; 1; 2; 1	3; 3; 2; 1; 2; 3; 1; 2; 1	2	By MS/MS; By MS/MS; By MS/MS; By MS/MS; By matching; By MS/MS; By matching; By matching; By matching	11.9; 13.8; 9.2; 4.6; 7.3; 11.9; 4.6; 9.2; 4.6	17368; 14928; 11450; 10478; 13544; 18014; 1331; 4969.8; 3716.1	31927; 0; 19636; 0; 0; 0; 0; 19613; 0	1; 1; 2; 1; 0; 2; 0; 0; 0
all3794	0.342527	1	FALSE	TRUTH	0.806502	0.48274	0.30061	0.0822196	0.556755	1.20075	4; 3; 3; 1; 3; 3; 3; 2; 4	4; 3; 3; 1; 3; 3; 3; 2; 4	4; 3; 3; 1; 3; 3; 3; 2; 4	3	By MS/MS; By MS/MS; By MS/MS; By MS/MS; By MS/MS; By MS/MS; By MS/MS; By matching; By MS/MS	14.8; 13.6; 9.9; 3.6; 12.1; 9.9; 13.6; 7.7; 19.1	55344; 10829; 47991; 42255; 61197; 46810; 25814; 20658; 19032	13970; 8331; 18450; 0; 39067; 14959; 19440; 15280; 13077	4; 1; 1; 3; 3; 1; 3; 0; 3	2; 3; 4; 3; 4; 4; 4; 1; 4	2; 3; 4; 3; 4; 4; 4; 1; 4	2; 3; 4; 3; 4; 4; 4; 1; 4	4	By MS/MS; By MS/MS; By MS/MS; By MS/MS; By MS/MS; By MS/MS; By MS/MS; By MS/MS; By MS/MS	7; 11.1; 15.7; 13.1; 20.1; 15; 18.2; 3.6; 18.4	51117; 20435; 21816; 18990; 60168; 75136; 43213; 18570; 5666.5	31757; 12061; 19448; 15700; 41133; 27812; 25070; 0; 6128.1	3; 1; 1; 3; 3; 5; 1; 1; 3
all3797	0.909515	1	FALSE	TRUTH	0.975874	0.614776	0.357776	0.0925421	0.686856	1.46393	7; 6; 8; 6; 7; 8; 7; 5; 7	7; 6; 8; 6; 7; 8; 7; 5; 7	7; 6; 8; 6; 7; 8; 7; 5; 7	7	By MS/MS; By MS/MS; By MS/MS; By MS/MS; By MS/MS; By MS/MS; By MS/MS; By MS/MS; By MS/MS	40.2; 36; 41.4; 36; 40.2; 41.4; 40.6; 32.2; 36.8	286050; 270740; 250610; 224890; 351530; 286200; 76631; 93745; 135500	171980; 138290; 157160; 103760; 140930; 105050; 90262; 63244; 123970	16; 11; 7; 13; 13; 18; 12; 4; 14	7; 6; 11; 7; 10; 7; 3; 6; 7	7; 6; 11; 7; 10; 7; 3; 6; 7	7; 6; 11; 7; 10; 7; 3; 6; 7	7	By MS/MS; By MS/MS; By MS/MS; By MS/MS; By MS/MS; By MS/MS; By MS/MS; By MS/MS; By MS/MS	39.8; 36; 49; 41.4; 53.3; 40.6; 18; 30.7; 36	281880; 338720; 444780; 336380; 368780; 327880; 25194; 78519; 9349.1	159310; 187110; 195400; 147630; 155500; 147440; 37420; 104750; 10375	12; 12; 32; 12; 11; 13; 2; 8; 8
all3822	0.894581	1	FALSE	TRUTH	1.03894	0.859383	0.51471	0.106235	0.604164	1.72071	6; 6; 8; 6; 10; 12; 9; 8; 6	6; 6; 8; 6; 10; 12; 9; 8; 6	6; 6; 8; 6; 10; 12; 9; 8; 6	8	By MS/MS; By MS/MS; By MS/MS; By MS/MS; By MS/MS; By MS/MS; By MS/MS; By MS/MS; By MS/MS	32.2; 33.1; 38.8; 38; 60.7; 62; 42.6; 47.9; 33.5	97425; 77018; 72184; 284140; 254260; 174280; 98835; 101290; 121930	54365; 37456; 29557; 236960; 175220; 79286; 49356; 63082; 79506	7; 9; 5; 7; 8; 10; 13; 5; 7	12; 7; 9; 7; 8; 9; 5; 6; 6	12; 7; 9; 7; 8; 9; 5; 6; 6	12; 7; 9; 7; 8; 9; 5; 6; 6	7	By MS/MS; By MS/MS; By MS/MS; By MS/MS; By MS/MS; By MS/MS; By MS/MS; By MS/MS; By MS/MS	59.5; 37.2; 52.5; 40.1; 42.1; 48.3; 31.8; 26.4; 38	142770; 91954; 148150; 57346; 125520; 169720; 2723.4; 101810; 86074	48516; 43326; 48831; 41754; 98397; 87442; 0; 131380; 117300	14; 8; 15; 5; 8; 9; 2; 6; 3
all3826	0.810419	1	FALSE	TRUTH	1.07063	0.708214	0.540061	0.171871	0.659128	1.92652	1; 2; 2; 1; 1; 3; 1; 0; 1	1; 2; 2; 1; 1; 3; 1; 0; 1	1; 2; 2; 1; 1; 3; 1; 0; 1	1	By MS/MS; By MS/MS; By MS/MS; By MS/MS; By MS/MS; By MS/MS; By MS/MS; By matching; By MS/MS	5.8; 14.5; 14.5; 5.8; 5.8; 19.5; 5.8; 0; 5.8	24321; 29961; 25539; 20698; 35606; 15498; 12542; 0; 9259.4	8542.5; 15718; 17057; 0; 25994; 11474; 9958.1; 0; 6163.5	4; 3; 4; 4; 2; 5; 4; 0; 4	1; 2; 2; 1; 2; 1; 2; 2; 2	1; 2; 2; 1; 2; 1; 2; 2; 2	1; 2; 2; 1; 2; 1; 2; 2; 2	2	By MS/MS; By MS/MS; By MS/MS; By MS/MS; By MS/MS; By MS/MS; By MS/MS; By MS/MS; By MS/MS	8.7; 14.5; 14.5; 5.8; 14.5; 5.8; 14.5; 14.5; 14.5	31094; 27196; 17740; 29630; 13892; 2179.6; 0; 0; 12059	12909; 20381; 9765.2; 13874; 5255.2; 0; 0; 0; 0	9; 16; 9; 3; 5; 1; 2; 3; 1
all3841	0.132973	1	FALSE	TRUTH	Infinity	#N/A	#N/A	#N/A	#N/A	#N/A	1; 2; 1; 2; 2; 3; 1; 2; 0	1; 2; 1; 2; 2; 3; 1; 2; 0	1; 2; 1; 2; 2; 3; 1; 2; 0	2	By MS/MS; By MS/MS; By MS/MS; By MS/MS; By MS/MS; By MS/MS; By matching; By MS/MS; By matching	9.8; 17.1; 9.8; 18.4; 18.4; 25.7; 5.3; 21.2; 0	4190.4; 18052; 0; 2265.2; 13672; 19214; 2490.8; 14349; 0	0; 20371; 0; 0; 7906.7; 9247; 0; 0; 0	3; 4; 1; 3; 1; 4; 0; 1; 0	1; 1; 2; 0; 1; 2; 1; 1; 0	1; 1; 2; 0; 1; 2; 1; 1; 0	1; 1; 2; 0; 1; 2; 1; 1; 0	1	By MS/MS; By MS/MS; By MS/MS; By matching; By MS/MS; By MS/MS; By MS/MS; By matching; By matching	9.8; 8.6; 18.4; 0; 9.8; 18.4; 9.8; 8.6; 0	7750.9; 1406.6; 4558.1; 0; 8539.9; 0; 0; 1856.7; 0	0; 0; 0; 0; 0; 0; 0; 0; 0	2; 1; 3; 0; 1; 3; 1; 0; 0
all3854	0.22807	1	FALSE	TRUTH	1.16257	0.399185	0.23231	0.0111761	0.941726	1.4097	8; 10; 9; 9; 9; 7; 8; 10; 7	8; 10; 9; 9; 9; 7; 8; 10; 7	8; 10; 9; 9; 9; 7; 8; 10; 7	9	By MS/MS; By MS/MS; By MS/MS; By MS/MS; By MS/MS; By MS/MS; By MS/MS; By MS/MS; By MS/MS	47.3; 56.8; 53.1; 45.8; 51.3; 39.9; 48.7; 56.8; 38.1	948670; 1089700; 784890; 901190; 934410; 816910; 636130; 645370; 583970	713370; 645600; 604950; 489580; 474900; 465860; 490760; 389450; 505090	21; 29; 19; 17; 19; 24; 22; 20; 15	9; 9; 7; 7; 9; 9; 5; 4; 7	9; 9; 7; 7; 9; 9; 5; 4; 7	9; 9; 7; 7; 9; 9; 5; 4; 7	7	By MS/MS; By MS/MS; By MS/MS; By MS/MS; By MS/MS; By MS/MS; By MS/MS; By MS/MS; By MS/MS	45.8; 46.5; 34.4; 34.4; 53.5; 53.5; 25.3; 17.9; 41.4	736110; 986870; 813750; 828640; 718300; 697080; 492190; 418650; 425840	536840; 527580; 481230; 544150; 399040; 433200; 388130; 524370; 319870	29; 23; 31; 13; 21; 24; 5; 10; 11
all3909	0.20704	1	FALSE	TRUTH	1.66833	1.25873	1.17666	0.20879	0.714411	3.50274	4; 3; 3; 3; 2; 3; 4; 3; 2	4; 3; 3; 3; 2; 3; 4; 3; 2	4; 3; 3; 3; 2; 3; 4; 3; 2	3	By MS/MS; By MS/MS; By MS/MS; By MS/MS; By MS/MS; By MS/MS; By MS/MS; By MS/MS; By MS/MS	17.4; 13.4; 13.4; 12.6; 10.6; 13.4; 20; 13.4; 8	13625; 16355; 1883.5; 27017; 39141; 7511.7; 21650; 15339; 144190	0; 11091; 0; 8508.5; 0; 13231; 18050; 12323; 39936	2; 1; 1; 2; 1; 1; 3; 1; 1	2; 5; 0; 2; 2; 3; 2; 3; 0	2; 5; 0; 2; 2; 3; 2; 3; 0	2; 5; 0; 2; 2; 3; 2; 3; 0	2	By MS/MS; By MS/MS; By matching; By MS/MS; By MS/MS; By MS/MS; By MS/MS; By MS/MS; By matching	10.6; 19.4; 0; 10.6; 7.4; 13.4; 8.9; 12.9; 0	18508; 36568; 0; 22981; 15860; 14450; 18765; 3793.4; 0	0; 7199.2; 0; 0; 0; 0; 14453; 0; 0	1; 1; 0; 1; 1; 2; 1; 2; 0
all3918	0.177712	1	FALSE	FALSE	2.68318	1.50397	1.85112	0.0425944	0.90694	4.69816	0; 1; 0; 1; 0; 1; 2; 2; 2	0; 1; 0; 1; 0; 1; 2; 2; 2	0; 1; 0; 1; 0; 1; 2; 2; 2	1	By matching; By matching; By matching; By matching; By matching; By MS/MS; By MS/MS; By MS/MS; By MS/MS	0; 3.6; 0; 4; 0; 4; 7.6; 7.6; 7.6	0; 1188.4; 0; 4885.1; 0; 8945.3; 24212; 15390; 15106	0; 0; 0; 0; 0; 0; 23748; 9670.7; 9510.9	0; 0; 0; 0; 0; 2; 3; 1; 1	1; 0; 2; 0; 2; 2; 0; 0; 1	1; 0; 2; 0; 2; 2; 0; 0; 1	1; 0; 2; 0; 2; 2; 0; 0; 1	1	By matching; By matching; By matching; By matching; By matching; By MS/MS; By matching; By matching; By matching	3.6; 0; 7.6; 0; 7.6; 7.6; 0; 0; 3.6	1661.1; 0; 4449.4; 0; 7288.6; 10719; 0; 0; 1274	0; 0; 4473.1; 0; 5952; 6433.3; 0; 0; 0	0; 0; 0; 0; 0; 1; 0; 0; 0
all3940	0.607562	1	FALSE	TRUTH	1.16306	0.857053	0.577346	0.09109	0.662924	1.89633	6; 7; 5; 2; 2; 4; 4; 4; 5	6; 7; 5; 2; 2; 4; 4; 4; 5	6; 7; 5; 2; 2; 4; 4; 4; 5	4	By MS/MS; By MS/MS; By MS/MS; By MS/MS; By matching; By MS/MS; By MS/MS; By MS/MS; By MS/MS	66; 75.7; 54.2; 22.2; 22.2; 45.8; 35.4; 28.5; 61.1	55350; 43440; 28405; 0; 1279.2; 44652; 39397; 32937; 35329	28694; 12720; 4740; 0; 0; 21029; 53757; 33201; 24030	10; 1; 1; 6; 0; 5; 7; 1; 5	5; 5; 5; 2; 1; 4; 3; 3; 3	5; 5; 5; 2; 1; 4; 3; 3; 3	5; 5; 5; 2; 1; 4; 3; 3; 3	3	By MS/MS; By MS/MS; By MS/MS; By MS/MS; By MS/MS; By MS/MS; By MS/MS; By MS/MS; By MS/MS	51.4; 44.4; 57.6; 22.2; 12.5; 28.5; 40.3; 38.9; 34.7	23693; 17649; 18461; 0; 0; 19912; 25758; 14852; 17225	9831.8; 8719.8; 31749; 0; 0; 23646; 38020; 19543; 24685	17; 9; 15; 1; 5; 3; 4; 4; 5
all3941	0.212936	1	FALSE	TRUTH	1.70996	1.82066	1.18323	0.251315	0.800887	3.76701	7; 7; 4; 4; 5; 6; 6; 6; 5	7; 7; 4; 4; 5; 6; 6; 6; 5	7; 7; 4; 4; 5; 6; 6; 6; 5	6	By MS/MS; By MS/MS; By MS/MS; By MS/MS; By MS/MS; By MS/MS; By MS/MS; By MS/MS; By MS/MS	33.5; 28.2; 14.8; 14.8; 21.4; 27.3; 18.7; 22.3; 20.2	218040; 79230; 263380; 25528; 54329; 51680; 148070; 138320; 113710	238760; 35461; 332210; 26757; 29508; 60678; 154750; 210360; 203520	7; 6; 1; 5; 3; 8; 15; 9; 12	3; 5; 7; 3; 8; 5; 3; 4; 3	3; 5; 7; 3; 8; 5; 3; 4; 3	3; 5; 7; 3; 8; 5; 3; 4; 3	4	By MS/MS; By MS/MS; By MS/MS; By MS/MS; By MS/MS; By MS/MS; By matching; By MS/MS; By MS/MS	10.4; 22.6; 33.8; 13.1; 34.7; 27.6; 9.8; 14.8; 11.6	13750; 263890; 133910; 6245.2; 74133; 21984; 74349; 5556.5; 34522	15136; 152150; 75564; 0; 32412; 0; 166080; 0; 73004	2; 3; 4; 4; 4; 4; 0; 5; 1
all3953	0.215984	1	FALSE	TRUTH	0.853126	0.142421	#N/A	#N/A	#N/A	#N/A	2; 2; 1; 3; 3; 4; 1; 2; 1	2; 2; 1; 3; 3; 4; 1; 2; 1	2; 2; 1; 3; 3; 4; 1; 2; 1	2	By MS/MS; By MS/MS; By MS/MS; By MS/MS; By MS/MS; By MS/MS; By MS/MS; By matching; By matching	8.3; 7.1; 3.3; 11.9; 9.2; 14.8; 2.7; 8.3; 4.7	11933; 0; 8404.5; 16128; 10808; 22421; 0; 11798; 2917.7	10636; 0; 0; 11410; 0; 0; 0; 8501.8; 0	1; 2; 1; 4; 2; 3; 1; 0; 0	2; 3; 2; 2; 1; 0; 0; 3; 0	2; 3; 2; 2; 1; 0; 0; 3; 0	2; 3; 2; 2; 1; 0; 0; 3; 0	2	By MS/MS; By MS/MS; By matching; By MS/MS; By MS/MS; By matching; By matching; By MS/MS; By matching	3.6; 9.8; 5.9; 9.5; 3.3; 0; 0; 11.6; 0	7699.2; 14416; 8233.2; 10524; 0; 0; 0; 2266.4; 0	0; 10894; 0; 0; 0; 0; 0; 0; 0	1; 2; 0; 2; 1; 0; 0; 2; 0
all3964	0.216524	1	FALSE	TRUTH	0.835391	0.331811	0.193101	0.0376659	0.668547	1.06763	11; 10; 11; 7; 7; 10; 9; 9; 8	11; 10; 11; 7; 7; 10; 9; 9; 8	11; 10; 11; 7; 7; 10; 9; 9; 8	9	By MS/MS; By MS/MS; By MS/MS; By MS/MS; By MS/MS; By MS/MS; By MS/MS; By MS/MS; By MS/MS	33.9; 36.4; 34.9; 21.7; 22.9; 29.9; 27.2; 24.8; 25.3	161100; 116390; 146580; 248100; 279520; 337930; 177340; 125610; 133560	99443; 76939; 73656; 145290; 152290; 134560; 87151; 73902; 82289	11; 10; 8; 10; 6; 12; 12; 5; 11	9; 9; 13; 9; 8; 7; 4; 3; 4	9; 9; 13; 9; 8; 7; 4; 3; 4	9; 9; 13; 9; 8; 7; 4; 3; 4	8	By MS/MS; By MS/MS; By MS/MS; By MS/MS; By MS/MS; By MS/MS; By MS/MS; By MS/MS; By MS/MS	28.6; 24.4; 37.7; 30.3; 25.5; 22.1; 10.1; 8.6; 12.2	143310; 262220; 268280; 305140; 113510; 238930; 195540; 10244; 63683	108500; 126200; 116270; 132830; 101280; 134150; 203890; 37799; 118170	9; 12; 18; 11; 7; 8; 3; 6; 2
all3976	0.521973	1	FALSE	TRUTH	0.900485	0.286152	0.249916	0.0751124	0.703656	1.24358	2; 4; 0; 5; 1; 6; 2; 3; 1	2; 4; 0; 5; 1; 6; 2; 3; 1	2; 4; 0; 5; 1; 6; 2; 3; 1	2	By MS/MS; By MS/MS; By matching; By MS/MS; By MS/MS; By MS/MS; By MS/MS; By MS/MS; By MS/MS	6.1; 16; 0; 23; 3.1; 26.3; 11.7; 11.3; 3.1	9091.4; 40152; 0; 78811; 9376.2; 93531; 16794; 5932.5; 0	0; 20795; 0; 0; 0; 25473; 0; 21602; 0	2; 4; 0; 4; 1; 3; 2; 1; 1	4; 3; 4; 4; 3; 4; 1; 3; 2	4; 3; 4; 4; 3; 4; 1; 3; 2	4; 3; 4; 4; 3; 4; 1; 3; 2	3	By MS/MS; By MS/MS; By MS/MS; By MS/MS; By matching; By MS/MS; By MS/MS; By MS/MS; By MS/MS	15; 12.7; 15; 17.8; 9.9; 16.2; 3.1; 11; 11.7	22102; 37769; 25701; 34488; 9623.8; 11358; 12572; 1817.8; 1409.2	34379; 25735; 32974; 22921; 16526; 0; 0; 0; 0	2; 4; 3; 4; 0; 2; 1; 2; 1
all3984	0.0462884	1	FALSE	TRUTH	0.548669	0.309852	0.190621	0.106222	0.401963	0.825788	4; 6; 3; 5; 3; 2; 2; 4; 4	4; 6; 3; 5; 3; 2; 2; 4; 4	4; 6; 3; 5; 3; 2; 2; 4; 4	4	By MS/MS; By MS/MS; By MS/MS; By MS/MS; By MS/MS; By MS/MS; By MS/MS; By MS/MS; By MS/MS	34.2; 46.8; 25.1; 45.9; 22.5; 18.6; 15.6; 22.9; 28.1	15775; 29442; 22469; 15292; 24856; 11504; 24644; 24208; 23021	6198.6; 8935.8; 10075; 13571; 11784; 10810; 14972; 8690.9; 8307.7	5; 7; 7; 7; 2; 5; 7; 2; 6	4; 2; 4; 2; 3; 4; 4; 2; 2	4; 2; 4; 2; 3; 4; 4; 2; 2	4; 2; 4; 2; 3; 4; 4; 2; 2	3	By MS/MS; By MS/MS; By MS/MS; By MS/MS; By MS/MS; By MS/MS; By MS/MS; By MS/MS; By MS/MS	31.2; 18.6; 39.8; 18.6; 25.1; 29; 39.8; 13; 18.6	35617; 8473.1; 23803; 14443; 39348; 30007; 59090; 12882; 28934	9678.4; 5776.4; 10358; 0; 24560; 21190; 35159; 15907; 25192	7; 3; 11; 6; 8; 12; 2; 4; 0
all4008	0.259038	1	FALSE	TRUTH	1.2785	0.735223	0.457836	0.0587057	0.879648	1.83682	4; 6; 6; 6; 7; 8; 4; 7; 3	4; 6; 6; 6; 7; 8; 4; 7; 3	4; 6; 6; 6; 7; 8; 4; 7; 3	6	By MS/MS; By MS/MS; By MS/MS; By MS/MS; By MS/MS; By MS/MS; By MS/MS; By MS/MS; By MS/MS	10; 17.8; 16.8; 16; 20.4; 18.2; 9.3; 17; 6.3	8172.4; 22132; 16695; 53941; 45825; 75804; 11796; 53482; 59070	0; 16245; 9149.6; 19594; 27650; 30643; 14407; 34824; 31476	1; 1; 0; 6; 2; 7; 3; 2; 2	6; 2; 7; 8; 7; 5; 4; 3; 1	6; 2; 7; 8; 7; 5; 4; 3; 1	6; 2; 7; 8; 7; 5; 4; 3; 1	5	By MS/MS; By matching; By MS/MS; By MS/MS; By MS/MS; By MS/MS; By MS/MS; By matching; By matching	14.1; 3.4; 16.3; 19; 18.7; 11; 13.6; 7; 1.7	43933; 9508.7; 18019; 105700; 31307; 63338; 11456; 15161; 2372.2	19064; 13166; 17716; 19882; 9026.1; 31475; 12218; 21195; 0	5; 0; 3; 2; 1; 5; 2; 0; 0
all4018	0.0207839	1	FALSE	TRUTH	1.67679	0.670443	0.586243	0.106146	1.22465	2.52717	4; 5; 4; 2; 3; 2; 6; 3; 4	4; 5; 4; 2; 3; 2; 6; 3; 4	4; 5; 4; 2; 3; 2; 6; 3; 4	4	By MS/MS; By MS/MS; By MS/MS; By MS/MS; By MS/MS; By MS/MS; By MS/MS; By MS/MS; By MS/MS	12; 15.9; 12.2; 8.5; 11.8; 8.5; 21.6; 12; 14.2	5748.3; 24164; 24818; 17770; 12662; 9868.1; 30438; 21454; 29442	0; 12352; 15390; 12449; 13934; 0; 14136; 15550; 11636	7; 5; 4; 4; 4; 5; 4; 1; 5	5; 2; 5; 4; 2; 3; 0; 1; 2	5; 2; 5; 4; 2; 3; 0; 1; 2	5; 2; 5; 4; 2; 3; 0; 1; 2	2	By MS/MS; By MS/MS; By MS/MS; By MS/MS; By MS/MS; By MS/MS; By matching; By MS/MS; By MS/MS	15.9; 8.5; 18.1; 17; 8.5; 11.8; 0; 3.3; 6.5	26693; 8322.9; 5330.8; 7031.6; 4779.6; 14570; 0; 7843.2; 7548.7	11713; 0; 5687.9; 8570; 0; 6665.5; 0; 0; 0	6; 1; 5; 5; 0; 3; 0; 2; 0
all4021	0.00688289	1	FALSE	TRUTH	1.32177	0.737383	1.03047	0.0160327	0.304247	2.38237	2; 2; 0; 3; 1; 3; 0; 1; 1	2; 2; 0; 3; 1; 3; 0; 1; 1	2; 2; 0; 3; 1; 3; 0; 1; 1	1	By MS/MS; By MS/MS; By matching; By MS/MS; By MS/MS; By MS/MS; By matching; By matching; By MS/MS	9.2; 9.2; 0; 13.5; 4; 13.5; 0; 5.7; 4.3	20445; 4989.2; 0; 26453; 18730; 3196.3; 0; 1921.2; 0	19191; 0; 0; 11894; 0; 0; 0; 0; 0	3; 2; 0; 3; 2; 5; 0; 0; 1	3; 1; 1; 3; 3; 1; 0; 4; 2	3; 1; 1; 3; 3; 1; 0; 4; 2	3; 1; 1; 3; 3; 1; 0; 4; 2	2	By MS/MS; By MS/MS; By MS/MS; By MS/MS; By MS/MS; By MS/MS; By matching; By MS/MS; By matching	13.5; 4; 4; 13.5; 13.5; 5.2; 0; 21.8; 9.2	22885; 15186; 0; 18233; 22189; 6981.4; 0; 7333.3; 14069	11097; 0; 0; 14904; 12180; 10430; 0; 0; 10521	3; 1; 1; 3; 1; 0; 0; 3; 0
all4042	0.826954	1	FALSE	TRUTH	1.06214	0.629525	0.523523	0.1026	0.617754	1.7494	3; 2; 2; 4; 2; 4; 2; 4; 3	3; 2; 2; 4; 2; 4; 2; 4; 3	3; 2; 2; 4; 2; 4; 2; 4; 3	3	By MS/MS; By MS/MS; By MS/MS; By MS/MS; By MS/MS; By MS/MS; By matching; By MS/MS; By MS/MS	7.8; 5.1; 5.3; 9.8; 5.3; 10.3; 4.7; 9.6; 7.3	22292; 4884.4; 4850.8; 31597; 2840.4; 16635; 29459; 60098; 38788	14999; 0; 0; 9833.7; 0; 7498.8; 0; 11535; 21178	3; 3; 3; 1; 1; 1; 0; 1; 2	3; 2; 3; 2; 1; 1; 1; 2; 1	3; 2; 3; 2; 1; 1; 1; 2; 1	3; 2; 3; 2; 1; 1; 1; 2; 1	2	By MS/MS; By MS/MS; By MS/MS; By matching; By matching; By matching; By matching; By matching; By matching	7.4; 5.3; 7.1; 4.5; 2.5; 2.4; 2.4; 5.1; 2.2	18571; 11344; 19483; 13388; 20565; 20549; 312.41; 7118.3; 8237.3	20240; 10448; 10982; 9570.1; 0; 0; 0; 10112; 0	3; 2; 1; 0; 0; 0; 0; 0; 0
all4071	0.0969606	1	FALSE	TRUTH	0.779811	0.201248	0.161851	0.0346662	0.64072	0.97491	2; 4; 2; 1; 3; 3; 5; 3; 4	2; 4; 2; 1; 3; 3; 5; 3; 4	2; 4; 2; 1; 3; 3; 5; 3; 4	3	By MS/MS; By MS/MS; By MS/MS; By MS/MS; By MS/MS; By MS/MS; By MS/MS; By MS/MS; By MS/MS	6.2; 10.9; 6.2; 2.9; 6.4; 6.4; 17.1; 8.2; 9.8	8774.1; 17885; 26864; 19902; 29202; 20296; 38411; 15003; 27032	0; 13439; 17826; 0; 16112; 0; 16357; 16609; 16902	2; 2; 2; 2; 1; 1; 2; 2; 5	3; 5; 4; 2; 4; 4; 2; 2; 2	3; 5; 4; 2; 4; 4; 2; 2; 2	3; 5; 4; 2; 4; 4; 2; 2; 2	3	By MS/MS; By MS/MS; By MS/MS; By MS/MS; By MS/MS; By MS/MS; By MS/MS; By MS/MS; By MS/MS	7.8; 15.2; 12.3; 4.5; 15; 10.7; 4.8; 5.9; 5.5	27731; 47518; 40026; 19706; 11190; 31802; 23881; 13018; 3007.1	17118; 17983; 29485; 0; 0; 21511; 20058; 0; 0	5; 4; 3; 1; 3; 3; 1; 1; 1
all4087	0.239331	1	FALSE	FALSE	1.19857	0.325074	#N/A	0.101848	#N/A	#N/A	1; 1; 1; 1; 1; 2; 1; 2; 2	1; 1; 1; 1; 1; 2; 1; 2; 2	1; 1; 1; 1; 1; 2; 1; 2; 2	1	By matching; By MS/MS; By matching; By matching; By matching; By MS/MS; By MS/MS; By MS/MS; By MS/MS	16.4; 13.9; 13.9; 13.9; 13.9; 26.2; 13.9; 26.2; 26.2	5611.4; 4648.8; 4253.8; 889.36; 12223; 5945; 10747; 13304; 16128	0; 0; 0; 0; 0; 0; 8530.4; 0; 0	0; 2; 0; 0; 0; 2; 4; 3; 5	1; 1; 3; 1; 2; 2; 1; 0; 1	1; 1; 3; 1; 2; 2; 1; 0; 1	1; 1; 3; 1; 2; 2; 1; 0; 1	1	By MS/MS; By matching; By MS/MS; By MS/MS; By MS/MS; By MS/MS; By matching; By matching; By matching	13.9; 13.9; 42.6; 13.9; 30.3; 26.2; 13.9; 0; 13.9	6803.1; 5814; 8957.9; 1109.4; 13055; 23705; 4896; 0; 7073.8	5007.3; 5704.4; 6837.6; 0; 10622; 0; 0; 0; 0	0; 0; 1; 2; 3; 1; 0; 0; 0
all4121	0.467725	1	FALSE	TRUTH	1.15653	0.654894	0.393697	0.057515	0.815482	1.63874	12; 11; 9; 7; 9; 10; 8; 9; 8	12; 11; 9; 7; 9; 10; 8; 9; 8	12; 11; 9; 7; 9; 10; 8; 9; 8	9	By MS/MS; By MS/MS; By MS/MS; By MS/MS; By MS/MS; By MS/MS; By MS/MS; By MS/MS; By MS/MS	43.9; 39.5; 32.7; 24.1; 31.6; 39.3; 29.5; 33.6; 28.6	245730; 203560; 118430; 62855; 127840; 193310; 205440; 230500; 119230	143620; 154230; 108300; 56090; 63598; 84222; 142990; 133710; 100150	12; 12; 10; 5; 7; 15; 12; 13; 11	8; 12; 12; 7; 7; 8; 4; 7; 7	8; 12; 12; 7; 7; 8; 4; 7; 7	8; 12; 12; 7; 7; 8; 4; 7; 7	7	By MS/MS; By MS/MS; By MS/MS; By MS/MS; By MS/MS; By MS/MS; By MS/MS; By MS/MS; By MS/MS	28.6; 45; 39.1; 22.3; 22.5; 28.6; 15.2; 23.4; 25.7	127090; 333110; 306740; 86997; 161340; 193370; 20574; 101970; 21310	84214; 153640; 134550; 66996; 107530; 101900; 0; 88125; 38336	10; 12; 13; 4; 7; 8; 2; 3; 2
all4130	0.198661	1	FALSE	TRUTH	2.09098	2.08569	#N/A	2.82774	#N/A	#N/A	1; 2; 4; 0; 0; 2; 2; 0; 0	1; 2; 4; 0; 0; 2; 2; 0; 0	1; 2; 4; 0; 0; 2; 2; 0; 0	1	By MS/MS; By MS/MS; By MS/MS; By matching; By matching; By matching; By matching; By matching; By matching	3.7; 10.3; 15.6; 0; 0; 9.3; 9.3; 0; 0	0; 38441; 33133; 0; 0; 10784; 9649.8; 0; 0	0; 37513; 0; 0; 0; 0; 0; 0; 0	1; 3; 2; 0; 0; 0; 0; 0; 0	3; 3; 2; 0; 3; 2; 0; 0; 0	3; 3; 2; 0; 3; 2; 0; 0; 0	3; 3; 2; 0; 3; 2; 0; 0; 0	2	By MS/MS; By MS/MS; By MS/MS; By matching; By MS/MS; By matching; By matching; By matching; By matching	14; 14; 10.3; 0; 14; 7.3; 0; 0; 0	4245.8; 26510; 49549; 0; 14869; 13186; 0; 0; 0	0; 0; 44805; 0; 9239; 9482; 0; 0; 0	1; 2; 5; 0; 1; 0; 0; 0; 0
all4131	0.000876958	1	FALSE	TRUTH	1.28001	0.227939	0.132652	0.005509	1.15389	1.4203	14; 16; 16; 14; 12; 18; 16; 12; 12	14; 16; 16; 14; 12; 18; 16; 12; 12	14; 16; 16; 14; 12; 18; 16; 12; 12	14	By MS/MS; By MS/MS; By MS/MS; By MS/MS; By MS/MS; By MS/MS; By MS/MS; By MS/MS; By MS/MS	55; 53.2; 60.5; 52.8; 47.2; 61.5; 55; 44.2; 37.2	660750; 746450; 571840; 1003100; 767940; 1089500; 553010; 439070; 369620	407390; 415890; 397530; 727250; 544470; 504680; 435670; 378330; 450000	25; 26; 19; 19; 13; 33; 20; 13; 12	14; 13; 18; 13; 13; 13; 11; 9; 11	14; 13; 18; 13; 13; 13; 11; 9; 11	14; 13; 18; 13; 13; 13; 11; 9; 11	13	By MS/MS; By MS/MS; By MS/MS; By MS/MS; By MS/MS; By MS/MS; By MS/MS; By MS/MS; By MS/MS	51; 51.8; 63.8; 47.5; 44.8; 46; 38.2; 30.2; 40.2	405900; 572060; 817830; 733710; 586410; 588170; 273870; 275950; 256730	324070; 355850; 345630; 465570; 393890; 400230; 316130; 344580; 313150	24; 23; 27; 17; 13; 20; 6; 8; 6
all4140	0.0598692	1	FALSE	TRUTH	0.492276	0.314949	0.223855	0.155352	0.322961	0.842674	3; 1; 2; 3; 4; 5; 5; 0; 2	3; 1; 2; 3; 4; 5; 5; 0; 2	3; 1; 2; 3; 4; 5; 5; 0; 2	3	By MS/MS; By matching; By MS/MS; By MS/MS; By MS/MS; By MS/MS; By MS/MS; By matching; By MS/MS	7.7; 1.7; 4.7; 9.4; 10.9; 10.9; 11.4; 0; 5.2	48825; 4514.2; 38365; 12546; 19029; 20621; 13175; 0; 16824	14763; 0; 0; 14127; 9294.1; 11992; 0; 0; 14660	2; 0; 1; 2; 2; 3; 5; 0; 1	3; 2; 6; 6; 6; 3; 5; 2; 3	3; 2; 6; 6; 6; 3; 5; 2; 3	3; 2; 6; 6; 6; 3; 5; 2; 3	3	By MS/MS; By MS/MS; By MS/MS; By MS/MS; By MS/MS; By MS/MS; By MS/MS; By MS/MS; By MS/MS	7.4; 3.7; 14.6; 14.6; 16.9; 8.1; 14.3; 5.2; 7.9	37962; 36010; 33039; 9036.5; 28171; 17336; 32203; 3302; 23870	7355.4; 40610; 11647; 0; 13364; 34636; 37778; 0; 27326	2; 1; 4; 4; 3; 3; 3; 1; 1
all4145	0.235496	1	FALSE	TRUTH	0.79534	0.394732	0.240254	0.0642704	0.595664	1.10427	5; 5; 4; 3; 3; 4; 3; 5; 4	5; 5; 4; 3; 3; 4; 3; 5; 4	5; 5; 4; 3; 3; 4; 3; 5; 4	4	By MS/MS; By MS/MS; By MS/MS; By MS/MS; By MS/MS; By MS/MS; By MS/MS; By MS/MS; By MS/MS	46.6; 46.6; 35.6; 26.4; 30.7; 39.9; 30.7; 46.6; 35.6	112030; 146080; 99551; 94966; 117770; 120260; 53769; 142130; 135860	70031; 68862; 49977; 76527; 95373; 73141; 65588; 103720; 122520	12; 10; 8; 4; 2; 3; 4; 6; 6	4; 4; 5; 3; 5; 5; 3; 2; 1	4; 4; 5; 3; 5; 5; 3; 2; 1	4; 4; 5; 3; 5; 5; 3; 2; 1	4	By MS/MS; By MS/MS; By MS/MS; By MS/MS; By MS/MS; By MS/MS; By MS/MS; By MS/MS; By MS/MS	37.4; 37.4; 46.6; 30.7; 46.6; 46.6; 30.7; 19.6; 6.7	152430; 148100; 172640; 228020; 59960; 243460; 71576; 120200; 90620	76406; 73740; 57492; 162780; 52066; 138830; 121860; 150750; 0	18; 13; 20; 6; 6; 8; 5; 3; 1
all4148	0.502681	1	FALSE	TRUTH	1.09661	0.426125	0.254412	0.0203676	0.861355	1.37746	3; 3; 3; 3; 3; 3; 3; 3; 3	3; 3; 3; 3; 3; 3; 3; 3; 3	3; 3; 3; 3; 3; 3; 3; 3; 3	3	By MS/MS; By MS/MS; By MS/MS; By MS/MS; By MS/MS; By MS/MS; By MS/MS; By MS/MS; By MS/MS	38.4; 38.4; 38.4; 38.4; 38.4; 38.4; 38.4; 38.4; 38.4	431020; 427050; 250400; 238720; 375730; 233670; 248050; 363390; 353290	321220; 208190; 135340; 194460; 217960; 185150; 253710; 279710; 256750	10; 18; 6; 11; 8; 8; 7; 7; 13	3; 3; 3; 3; 3; 1; 2; 3; 3	3; 3; 3; 3; 3; 1; 2; 3; 3	3; 3; 3; 3; 3; 1; 2; 3; 3	3	By MS/MS; By MS/MS; By MS/MS; By MS/MS; By MS/MS; By MS/MS; By MS/MS; By MS/MS; By MS/MS	38.4; 38.4; 38.4; 38.4; 38.4; 27.3; 38.4; 38.4; 38.4	553940; 452670; 591450; 269810; 393220; 0; 182970; 160580; 142070	239840; 211280; 253270; 261790; 221430; 0; 246170; 107200; 141110	16; 17; 24; 10; 9; 1; 10; 2; 5
all4187	0.224379	1	FALSE	TRUTH	0.640268	0.560602	0.410089	0.140453	0.290358	1.19942	2; 2; 2; 3; 2; 2; 1; 1; 2	2; 2; 2; 3; 2; 2; 1; 1; 2	2; 2; 2; 3; 2; 2; 1; 1; 2	2	By MS/MS; By MS/MS; By MS/MS; By MS/MS; By MS/MS; By MS/MS; By MS/MS; By MS/MS; By MS/MS	21.7; 21.7; 21.7; 31.9; 21.7; 21.7; 9.4; 12.3; 21.7	111000; 77103; 67587; 45618; 42175; 53603; 15322; 8961.4; 5695.5	56423; 35011; 0; 15735; 19374; 29106; 0; 0; 0	4; 5; 3; 3; 4; 6; 2; 1; 2	3; 3; 3; 2; 2; 2; 3; 2; 2	3; 3; 3; 2; 2; 2; 3; 2; 2	3; 3; 3; 2; 2; 2; 3; 2; 2	2	By MS/MS; By MS/MS; By MS/MS; By MS/MS; By MS/MS; By MS/MS; By MS/MS; By MS/MS; By MS/MS	31.9; 31.9; 31.9; 21.7; 21.7; 21.7; 31.9; 19.6; 21.7	162060; 97880; 88925; 108010; 11492; 111860; 60884; 14417; 11819	96318; 43832; 39648; 65345; 27810; 88180; 12557; 35873; 0	9; 7; 6; 4; 2; 9; 1; 1; 2
all4191	0.658643	1	FALSE	TRUTH	0.929894	0.441772	0.257094	0.0535551	0.713058	1.25197	8; 9; 8; 8; 6; 10; 7; 7; 7	8; 9; 8; 8; 6; 10; 7; 7; 7	8; 9; 8; 8; 6; 10; 7; 7; 7	8	By MS/MS; By MS/MS; By MS/MS; By MS/MS; By MS/MS; By MS/MS; By MS/MS; By MS/MS; By MS/MS	50.8; 44.8; 45.4; 41; 35.9; 49.2; 36.8; 38.4; 40.3	113880; 157730; 159370; 160170; 148900; 234550; 92353; 110060; 89883	51541; 80246; 58654; 139260; 154680; 92698; 75158; 74428; 82091	16; 11; 12; 18; 8; 16; 8; 7; 8	12; 7; 8; 7; 6; 10; 5; 6; 7	12; 7; 8; 7; 6; 10; 5; 6; 7	12; 7; 8; 7; 6; 10; 5; 6; 7	7	By MS/MS; By MS/MS; By MS/MS; By MS/MS; By MS/MS; By MS/MS; By MS/MS; By MS/MS; By MS/MS	62.2; 40.6; 37.8; 38.4; 29.2; 46.7; 29.5; 35.9; 38.7	185230; 77146; 307460; 125980; 148630; 139980; 13398; 128040; 128830	65708; 56563; 150720; 114120; 91232; 70525; 51056; 115670; 111070	19; 15; 24; 8; 4; 12; 5; 7; 5
all4193	0.317991	1	FALSE	TRUTH	1.1538	0.308579	0.288849	0.0566226	0.917705	1.5284	2; 1; 2; 2; 3; 2; 1; 3; 2	2; 1; 2; 2; 3; 2; 1; 3; 2	2; 1; 2; 2; 3; 2; 1; 3; 2	2	By MS/MS; By MS/MS; By MS/MS; By MS/MS; By MS/MS; By MS/MS; By MS/MS; By MS/MS; By MS/MS	23; 11.1; 23; 23; 34.9; 23; 11.1; 23.8; 17.5	21686; 0; 32116; 28698; 39551; 24367; 0; 36002; 5085.4	15062; 0; 17910; 20296; 25467; 0; 0; 16815; 0	9; 1; 6; 5; 4; 7; 5; 2; 4	2; 2; 2; 2; 2; 2; 0; 1; 1	2; 2; 2; 2; 2; 2; 0; 1; 1	2; 2; 2; 2; 2; 2; 0; 1; 1	2	By MS/MS; By MS/MS; By MS/MS; By MS/MS; By MS/MS; By MS/MS; By matching; By MS/MS; By MS/MS	23; 23; 23; 23; 23; 23; 0; 11.1; 11.1	29033; 30874; 45399; 0; 24639; 36150; 0; 0; 7945.8	0; 15176; 15864; 0; 11995; 21254; 0; 0; 0	7; 13; 6; 6; 8; 8; 0; 1; 1
all4196	0.329251	1	FALSE	TRUTH	1.1838	0.463859	0.343225	0.0338977	0.873682	1.57699	4; 3; 4; 4; 1; 3; 4; 1; 4	4; 3; 4; 4; 1; 3; 4; 1; 4	4; 3; 4; 4; 1; 3; 4; 1; 4	4	By MS/MS; By MS/MS; By MS/MS; By MS/MS; By matching; By MS/MS; By MS/MS; By matching; By MS/MS	37; 17.4; 34.8; 32.6; 5.4; 18.5; 35.3; 6; 29.9	43409; 49619; 19365; 4069.3; 11415; 20742; 34752; 3726.6; 48445	22641; 25990; 13197; 0; 0; 20855; 14242; 0; 21603	4; 2; 3; 8; 0; 5; 6; 0; 5	5; 4; 3; 2; 2; 4; 1; 2; 1	5; 4; 3; 2; 2; 4; 1; 2; 1	5; 4; 3; 2; 2; 4; 1; 2; 1	2	By MS/MS; By MS/MS; By MS/MS; By matching; By MS/MS; By MS/MS; By MS/MS; By MS/MS; By MS/MS	36.4; 34.8; 24.5; 13; 13; 29.9; 7.6; 14.7; 7.6	34057; 32650; 36063; 10602; 27831; 44374; 20636; 12698; 31264	16363; 17892; 13809; 12615; 25767; 21742; 0; 0; 0	4; 3; 2; 0; 3; 5; 1; 3; 2
all4197	0.0370559	1	FALSE	TRUTH	Infinity	#N/A	#N/A	#N/A	#N/A	#N/A	0; 1; 1; 0; 2; 2; 2; 2; 2	0; 1; 1; 0; 2; 2; 2; 2; 2	0; 1; 1; 0; 2; 2; 2; 2; 2	2	By matching; By MS/MS; By MS/MS; By matching; By MS/MS; By MS/MS; By MS/MS; By matching; By MS/MS	0; 3.2; 3.2; 0; 5.9; 5.9; 5.9; 5.9; 5.9	0; 8749.7; 5360.2; 0; 13716; 26533; 0; 16465; 2589	0; 0; 0; 0; 8384; 14445; 0; 9841.8; 0	0; 1; 1; 0; 1; 2; 3; 0; 2	0; 1; 0; 0; 2; 1; 0; 0; 0	0; 1; 0; 0; 2; 1; 0; 0; 0	0; 1; 0; 0; 2; 1; 0; 0; 0	0	By matching; By MS/MS; By matching; By matching; By MS/MS; By MS/MS; By matching; By matching; By matching	0; 3.2; 0; 0; 5.9; 3.2; 0; 0; 0	0; 17982; 0; 0; 6735.9; 9885.4; 0; 0; 0	0; 0; 0; 0; 0; 0; 0; 0; 0	0; 1; 0; 0; 1; 1; 0; 0; 0
all4198	0.500614	1	FALSE	TRUTH	1.07126	0.302957	0.186217	0.0119202	0.896397	1.27196	4; 4; 3; 5; 4; 5; 4; 4; 5	4; 4; 3; 5; 4; 5; 4; 4; 5	4; 4; 3; 5; 4; 5; 4; 4; 5	4	By MS/MS; By MS/MS; By MS/MS; By MS/MS; By MS/MS; By MS/MS; By MS/MS; By MS/MS; By MS/MS	36.5; 36.5; 27; 45.9; 36.5; 37.2; 36.5; 39.9; 45.9	32936; 67474; 58677; 185270; 169580; 133590; 59399; 63004; 57782	28059; 43782; 30620; 54903; 66498; 65415; 47867; 56412; 42536	3; 6; 3; 2; 1; 7; 4; 5; 4	5; 2; 4; 4; 2; 5; 1; 4; 1	5; 2; 4; 4; 2; 5; 1; 4; 1	5; 2; 4; 4; 2; 5; 1; 4; 1	4	By MS/MS; By MS/MS; By MS/MS; By MS/MS; By MS/MS; By MS/MS; By MS/MS; By MS/MS; By MS/MS	45.9; 20.9; 36.5; 39.9; 20.3; 37.2; 9.5; 35.8; 10.8	93018; 52088; 86589; 133210; 79388; 73073; 13663; 31942; 27960	38889; 36227; 56534; 56865; 49276; 39999; 0; 38948; 0	7; 4; 7; 1; 2; 3; 1; 4; 1
all4199	0.275691	1	FALSE	TRUTH	0.647367	0.516142	0.381911	0.247574	0.371273	1.34947	4; 5; 2; 2; 3; 4; 1; 2; 5	4; 5; 2; 2; 3; 4; 1; 2; 5	4; 5; 2; 2; 3; 4; 1; 2; 5	3	By MS/MS; By MS/MS; By matching; By MS/MS; By MS/MS; By MS/MS; By matching; By matching; By MS/MS	24.7; 32.2; 16.7; 13.8; 19.5; 21.3; 5.7; 10.9; 27	32211; 6716.5; 7454.3; 15262; 19928; 4355.9; 7527.1; 4862.7; 13180	9912.5; 3671.3; 0; 7676.7; 4799.3; 0; 0; 5585.4; 9422.5	1; 3; 0; 1; 1; 4; 0; 0; 2	4; 5; 3; 3; 2; 2; 2; 1; 1	4; 5; 3; 3; 2; 2; 2; 1; 1	4; 5; 3; 3; 2; 2; 2; 1; 1	2	By MS/MS; By MS/MS; By MS/MS; By matching; By MS/MS; By MS/MS; By matching; By matching; By matching	21.3; 29.3; 21.3; 15.5; 13.8; 16.1; 10.9; 5.2; 5.2	47948; 46928; 34116; 8719; 11823; 1932.5; 6158.1; 2505.7; 2277.4	11579; 9222.3; 24324; 7634.8; 5634.2; 0; 5996.4; 0; 0	3; 1; 3; 0; 1; 1; 0; 0; 0
all4201	0.21107	1	FALSE	TRUTH	1.33075	0.625813	0.520435	0.0868612	0.898188	2.01648	4; 3; 3; 4; 3; 4; 2; 2; 2	4; 3; 3; 4; 3; 4; 2; 2; 2	4; 3; 3; 4; 3; 4; 2; 2; 2	3	By MS/MS; By MS/MS; By MS/MS; By MS/MS; By MS/MS; By MS/MS; By MS/MS; By MS/MS; By MS/MS	29.1; 18.7; 24.2; 29.1; 24.2; 29.1; 13.7; 15.4; 13.7	40195; 15898; 19712; 46016; 40158; 26931; 0; 3613.4; 4023.6	19685; 0; 15877; 17189; 11089; 19478; 0; 0; 0	1; 2; 1; 6; 2; 4; 1; 1; 1	4; 3; 4; 3; 2; 3; 3; 1; 1	4; 3; 4; 3; 2; 3; 3; 1; 1	4; 3; 4; 3; 2; 3; 3; 1; 1	3	By MS/MS; By MS/MS; By MS/MS; By MS/MS; By MS/MS; By MS/MS; By MS/MS; By matching; By matching	29.1; 24.2; 29.1; 24.2; 13.7; 24.2; 24.2; 4.9; 4.9	19325; 17468; 27009; 9943.5; 3008.7; 14818; 11904; 1257.9; 1192.4	18725; 0; 12809; 10224; 0; 12423; 8936.9; 0; 0	6; 1; 3; 0; 0; 3; 1; 0; 0
all4202	0.775176	1	FALSE	TRUTH	1.08949	0.760905	0.581155	0.194711	0.653774	2.05205	1; 2; 3; 1; 2; 2; 1; 1; 2	1; 2; 3; 1; 2; 2; 1; 1; 2	1; 2; 3; 1; 2; 2; 1; 1; 2	2	By MS/MS; By MS/MS; By MS/MS; By MS/MS; By MS/MS; By MS/MS; By MS/MS; By MS/MS; By MS/MS	15; 24.1; 29.3; 15; 24.1; 20.3; 15; 15; 24.1	34357; 38840; 47445; 24705; 79103; 100460; 22063; 16615; 31640	0; 29529; 33495; 16941; 15736; 39750; 20926; 0; 18657	0; 1; 3; 2; 0; 4; 2; 1; 2	2; 1; 2; 2; 1; 1; 1; 1; 2	2; 1; 2; 2; 1; 1; 1; 1; 2	2; 1; 2; 2; 1; 1; 1; 1; 2	1	By MS/MS; By MS/MS; By MS/MS; By MS/MS; By MS/MS; By MS/MS; By MS/MS; By MS/MS; By MS/MS	20.3; 15; 24.1; 24.1; 15; 15; 15; 15; 24.1	40716; 40520; 72885; 69631; 0; 43093; 96607; 58642; 10519	16626; 0; 44230; 23419; 0; 21444; 0; 0; 8405	2; 1; 4; 1; 2; 1; 0; 2; 2
all4203	0.803533	1	FALSE	TRUTH	1.04537	0.534242	0.318093	0.0306711	0.753676	1.40323	4; 5; 4; 4; 3; 5; 4; 4; 4	4; 5; 4; 4; 3; 5; 4; 4; 4	4; 5; 4; 4; 3; 5; 4; 4; 4	4	By MS/MS; By MS/MS; By MS/MS; By MS/MS; By MS/MS; By MS/MS; By MS/MS; By MS/MS; By MS/MS	35.2; 39.6; 35.2; 35.2; 26.9; 39.6; 31.3; 31.3; 31.3	43160; 64675; 60941; 180410; 109970; 181000; 58857; 42112; 36233	29608; 32361; 34505; 106180; 121860; 80543; 42427; 50764; 51433	5; 9; 7; 11; 3; 14; 12; 3; 4	6; 5; 6; 3; 3; 4; 2; 3; 2	6; 5; 6; 3; 3; 4; 2; 3; 2	6; 5; 6; 3; 3; 4; 2; 3; 2	3	By MS/MS; By MS/MS; By MS/MS; By MS/MS; By MS/MS; By MS/MS; By MS/MS; By MS/MS; By MS/MS	43.4; 39.6; 45.1; 26.9; 26.9; 31.3; 15.4; 23.6; 20.9	82465; 101410; 125470; 111130; 68108; 104550; 46410; 23394; 6879.7	33245; 38625; 45187; 78517; 68628; 56417; 90504; 52181; 0	11; 11; 16; 9; 4; 12; 3; 6; 2
all4205	0.412265	1	FALSE	TRUTH	1.18623	0.693375	0.416202	0.0579371	0.824217	1.69416	4; 3; 2; 4; 4; 5; 4; 4; 3	4; 3; 2; 4; 4; 5; 4; 4; 3	4; 3; 2; 4; 4; 5; 4; 4; 3	4	By MS/MS; By MS/MS; By MS/MS; By MS/MS; By MS/MS; By MS/MS; By MS/MS; By MS/MS; By MS/MS	39.3; 24.6; 17.2; 25.4; 25.4; 39.3; 25.4; 25.4; 24.6	139920; 111540; 101010; 24514; 48090; 94536; 27498; 76010; 87622	86267; 41503; 29876; 41383; 43470; 46185; 38941; 41641; 69477	4; 2; 1; 4; 2; 6; 4; 1; 3	4; 2; 2; 3; 3; 4; 1; 4; 4	4; 2; 2; 3; 3; 4; 1; 4; 4	4; 2; 2; 3; 3; 4; 1; 4; 4	3	By MS/MS; By MS/MS; By MS/MS; By MS/MS; By matching; By MS/MS; By matching; By MS/MS; By matching	39.3; 21.3; 23; 30.3; 30.3; 38.5; 9; 32; 39.3	103170; 33827; 58387; 63918; 50052; 136930; 10064; 9522.3; 34293	58187; 30508; 59673; 48850; 28926; 61274; 0; 23621; 20476	5; 2; 3; 1; 0; 7; 0; 4; 0
all4209	0.472255	1	FALSE	TRUTH	0.739181	0.656732	0.546148	0.24967	0.308365	1.66192	2; 4; 1; 1; 3; 6; 3; 3; 3	2; 4; 1; 1; 3; 6; 3; 3; 3	2; 4; 1; 1; 3; 6; 3; 3; 3	3	By MS/MS; By MS/MS; By matching; By MS/MS; By matching; By MS/MS; By MS/MS; By matching; By MS/MS	10.8; 20.8; 3.8; 6.9; 14.2; 31.5; 14.2; 13.8; 14.2	42281; 6741.8; 45229; 0; 17980; 478560; 222920; 230820; 213300	49142; 28357; 0; 0; 6561.1; 94615; 67983; 0; 0	3; 1; 0; 3; 0; 3; 3; 0; 1	4; 5; 5; 2; 3; 3; 2; 3; 1	4; 5; 5; 2; 3; 3; 2; 3; 1	4; 5; 5; 2; 3; 3; 2; 3; 1	3	By MS/MS; By MS/MS; By MS/MS; By matching; By MS/MS; By MS/MS; By matching; By matching; By matching	20.8; 25; 23.1; 7.3; 13.8; 14.2; 8.8; 14.2; 4.2	487850; 284210; 46039; 14649; 22596; 231100; 5256.5; 9130.5; 5231.9	93296; 39443; 42062; 0; 0; 131370; 0; 33967; 0	3; 3; 5; 0; 1; 2; 0; 0; 0
all4210	0.334134	1	FALSE	TRUTH	1.30321	0.563944	0.585681	0.0475426	0.764625	1.9719	1; 3; 2; 3; 2; 4; 2; 2; 1	1; 3; 2; 3; 2; 4; 2; 2; 1	1; 3; 2; 3; 2; 4; 2; 2; 1	2	By MS/MS; By MS/MS; By MS/MS; By MS/MS; By MS/MS; By MS/MS; By MS/MS; By MS/MS; By MS/MS	14.3; 37; 28.6; 38.7; 28.6; 47.1; 18.5; 18.5; 8.4	7758.4; 24491; 13125; 35601; 40366; 28885; 32514; 46938; 0	0; 15119; 8955.6; 0; 32606; 23708; 0; 0; 0	3; 5; 2; 3; 1; 7; 2; 1; 1	2; 2; 1; 2; 2; 2; 3; 2; 0	2; 2; 1; 2; 2; 2; 3; 2; 0	2; 2; 1; 2; 2; 2; 3; 2; 0	2	By MS/MS; By MS/MS; By MS/MS; By MS/MS; By MS/MS; By MS/MS; By MS/MS; By MS/MS; By matching	24.4; 28.6; 8.4; 28.6; 22.7; 22.7; 25.2; 24.4; 0	17442; 12608; 0; 19029; 4369.7; 23656; 10843; 0; 0	0; 10822; 0; 18577; 0; 15473; 0; 0; 0	2; 3; 3; 2; 1; 4; 1; 2; 0
all4212	0.445523	1	FALSE	TRUTH	0.76974	0.423261	#N/A	#N/A	#N/A	#N/A	0; 0; 3; 2; 3; 1; 2; 2; 1	0; 0; 3; 2; 3; 1; 2; 2; 1	0; 0; 3; 2; 3; 1; 2; 2; 1	2	By matching; By matching; By MS/MS; By MS/MS; By MS/MS; By matching; By MS/MS; By matching; By MS/MS	0; 0; 12.9; 9.1; 21.6; 4.2; 8; 8; 5.2	0; 0; 9148.2; 6881.5; 713.41; 7849.7; 3229.1; 2035.2; 7952.4	0; 0; 27825; 21779; 0; 0; 9263.6; 0; 0	0; 0; 0; 3; 2; 0; 1; 0; 1	2; 0; 1; 3; 3; 1; 2; 0; 1	2; 0; 1; 3; 3; 1; 2; 0; 1	2; 0; 1; 3; 3; 1; 2; 0; 1	1	By MS/MS; By matching; By MS/MS; By MS/MS; By MS/MS; By matching; By MS/MS; By matching; By matching	16.4; 0; 5.2; 12.2; 13.2; 3.8; 16.4; 0; 5.2	1418.7; 0; 0; 5413.5; 17079; 181.84; 65.484; 0; 12016	0; 0; 0; 0; 27272; 0; 0; 0; 0	2; 0; 1; 1; 1; 0; 1; 0; 0
all4213	0.987299	1	FALSE	FALSE	1.01053	1.02666	#N/A	1.55668	#N/A	#N/A	1; 3; 1; 1; 1; 2; 1; 2; 1	1; 3; 1; 1; 1; 2; 1; 2; 1	1; 3; 1; 1; 1; 2; 1; 2; 1	1	By MS/MS; By MS/MS; By MS/MS; By MS/MS; By MS/MS; By MS/MS; By MS/MS; By MS/MS; By MS/MS	9.6; 28.8; 9.6; 9.6; 9.6; 17.3; 9.6; 18.3; 9.6	50588; 48808; 47060; 0; 76489; 148340; 83963; 78891; 84396	0; 33314; 0; 0; 0; 35003; 0; 36329; 0	2; 4; 1; 2; 2; 1; 2; 2; 1	4; 1; 1; 1; 1; 3; 0; 1; 2	4; 1; 1; 1; 1; 3; 0; 1; 2	4; 1; 1; 1; 1; 3; 0; 1; 2	1	By MS/MS; By MS/MS; By MS/MS; By MS/MS; By MS/MS; By MS/MS; By matching; By MS/MS; By matching	37.5; 9.6; 11.5; 9.6; 9.6; 26; 0; 9.6; 18.3	63505; 45393; 31476; 65391; 1901.6; 53215; 0; 38632; 21387	77165; 0; 0; 0; 0; 14621; 0; 0; 12579	3; 1; 1; 1; 1; 2; 0; 2; 0
all4214	0.48955	1	FALSE	TRUTH	0.862867	0.527406	0.328424	0.0222119	0.549756	1.21518	5; 3; 4; 4; 2; 5; 6; 3; 1	5; 3; 4; 4; 2; 5; 6; 3; 1	5; 3; 4; 4; 2; 5; 6; 3; 1	4	By MS/MS; By MS/MS; By MS/MS; By MS/MS; By MS/MS; By MS/MS; By MS/MS; By MS/MS; By matching	29.5; 16.7; 21.4; 24.8; 16.7; 28.6; 33.3; 24.8; 8.1	111860; 95523; 125060; 147210; 3715.8; 112760; 45391; 39489; 506.99	68345; 54243; 61483; 83635; 7311; 36654; 24482; 26828; 0	10; 9; 5; 10; 3; 9; 3; 3; 0	4; 5; 6; 3; 2; 1; 3; 3; 4	4; 5; 6; 3; 2; 1; 3; 3; 4	4; 5; 6; 3; 2; 1; 3; 3; 4	3	By MS/MS; By MS/MS; By MS/MS; By MS/MS; By MS/MS; By MS/MS; By MS/MS; By MS/MS; By MS/MS	21.4; 29.5; 33.3; 24.8; 8.6; 8.6; 24.8; 16.7; 24.8	143370; 191620; 99442; 70723; 41213; 43184; 26535; 31268; 32832	66397; 70809; 45769; 48639; 45284; 0; 53213; 52599; 39519	10; 7; 7; 5; 2; 3; 3; 3; 2
all4215	0.748658	1	FALSE	TRUTH	1.11006	1.01954	0.634882	0.225404	0.642693	2.22347	5; 4; 1; 2; 4; 5; 4; 4; 3	5; 4; 1; 2; 4; 5; 4; 4; 3	5; 4; 1; 2; 4; 5; 4; 4; 3	4	By MS/MS; By MS/MS; By MS/MS; By MS/MS; By MS/MS; By MS/MS; By MS/MS; By matching; By MS/MS	31.8; 23.2; 9; 17.5; 37; 33.6; 25.6; 39.8; 25.6	16396; 14508; 0; 32000; 19816; 40602; 40184; 34517; 18012	7466.4; 6102.3; 0; 20697; 16320; 34938; 15092; 15118; 17683	6; 6; 1; 7; 5; 6; 4; 0; 3	3; 3; 2; 3; 3; 5; 3; 4; 3	3; 3; 2; 3; 3; 5; 3; 4; 3	3; 3; 2; 3; 3; 5; 3; 4; 3	3	By MS/MS; By MS/MS; By matching; By MS/MS; By MS/MS; By MS/MS; By MS/MS; By MS/MS; By MS/MS	23.7; 22.7; 17.1; 23.7; 22.7; 39.3; 29.4; 37.9; 28.9	22215; 12417; 9017.8; 5991.8; 6071.1; 19302; 22462; 25001; 14385	11067; 7390.7; 2957.9; 6890.3; 10936; 16653; 41158; 24811; 0	12; 6; 0; 5; 2; 2; 4; 4; 4
all4218	0.645888	1	FALSE	TRUTH	0.885363	0.371633	0.457414	0.146814	0.519601	1.55583	2; 2; 2; 1; 1; 2; 2; 0; 2	2; 2; 2; 1; 1; 2; 2; 0; 2	2; 2; 2; 1; 1; 2; 2; 0; 2	2	By MS/MS; By MS/MS; By matching; By MS/MS; By MS/MS; By MS/MS; By MS/MS; By matching; By MS/MS	13.2; 13.2; 13.2; 6.6; 6.6; 13.2; 13.2; 0; 13.2	12944; 12014; 8945.8; 5226.2; 11003; 21180; 16012; 0; 12984	8621.7; 0; 5422.7; 0; 0; 0; 10383; 0; 0	1; 3; 0; 1; 1; 1; 1; 0; 2	2; 2; 2; 1; 1; 1; 1; 0; 0	2; 2; 2; 1; 1; 1; 1; 0; 0	2; 2; 2; 1; 1; 1; 1; 0; 0	1	By MS/MS; By matching; By MS/MS; By MS/MS; By MS/MS; By MS/MS; By matching; By matching; By matching	13.2; 13.2; 13.2; 6.6; 6.6; 6.6; 6.6; 0; 0	10499; 19993; 17552; 10298; 12901; 11576; 2637.1; 0; 0	6040; 10367; 11638; 0; 0; 0; 0; 0; 0	5; 0; 3; 1; 1; 1; 0; 0; 0
all4257	0.994983	1	FALSE	TRUTH	1.00129	0.468049	0.354395	0.0991515	0.722184	1.50081	3; 5; 3; 3; 3; 3; 3; 3; 4	3; 5; 3; 3; 3; 3; 3; 3; 4	3; 5; 3; 3; 3; 3; 3; 3; 4	3	By MS/MS; By MS/MS; By MS/MS; By MS/MS; By MS/MS; By MS/MS; By MS/MS; By MS/MS; By MS/MS	13.5; 17.7; 13.5; 9.5; 8.8; 12.6; 9; 7.8; 11.8	7954; 18505; 8476.3; 50992; 52355; 49747; 13632; 32356; 29229	20768; 15595; 0; 30928; 33535; 26614; 10807; 25606; 23461	3; 8; 1; 3; 3; 5; 2; 3; 3	6; 4; 5; 2; 2; 3; 3; 3; 1	6; 4; 5; 2; 2; 3; 3; 3; 1	6; 4; 5; 2; 2; 3; 3; 3; 1	3	By MS/MS; By MS/MS; By MS/MS; By MS/MS; By MS/MS; By MS/MS; By MS/MS; By MS/MS; By MS/MS	21.9; 15.5; 19.1; 6.1; 6.7; 13.2; 9.4; 9.5; 3.4	43045; 23984; 30971; 21398; 29673; 3622.1; 29154; 1273; 8839	14955; 30470; 13982; 0; 22386; 0; 34758; 0; 0	5; 5; 4; 2; 1; 2; 2; 2; 0
all4296	0.906231	1	FALSE	FALSE	0.964927	0.581205	0.869854	0.384009	0.305437	2.82749	1; 1; 1; 1; 1; 3; 2; 1; 1	1; 1; 1; 1; 1; 3; 2; 1; 1	1; 1; 1; 1; 1; 3; 2; 1; 1	1	By matching; By matching; By matching; By MS/MS; By MS/MS; By MS/MS; By MS/MS; By matching; By MS/MS	3.8; 3.8; 3.8; 3.8; 3.8; 8.7; 4.6; 2.4; 3.8	1327.3; 2619.3; 2432.9; 3285; 3693.7; 10568; 4271.6; 5563.1; 1290	0; 0; 0; 0; 3212.6; 4797.5; 0; 0; 0	0; 0; 0; 2; 1; 4; 2; 0; 1	2; 3; 3; 1; 0; 1; 0; 2; 0	2; 3; 3; 1; 0; 1; 0; 2; 0	2; 3; 3; 1; 0; 1; 0; 2; 0	1	By MS/MS; By MS/MS; By MS/MS; By MS/MS; By matching; By MS/MS; By matching; By matching; By matching	6.2; 8.7; 8.7; 3.8; 0; 3.8; 0; 6.2; 0	2885.3; 11079; 21030; 4011.4; 0; 1698.4; 0; 3233.8; 0	0; 2792.8; 5818.1; 2714.4; 0; 0; 0; 0; 0	1; 1; 2; 1; 0; 1; 0; 0; 0
all4336	0.0594255	1	FALSE	TRUTH	14.5501	9.14783	#N/A	#N/A	#N/A	#N/A	1; 3; 2; 1; 1; 3; 2; 2; 1	1; 3; 2; 1; 1; 3; 2; 2; 1	1; 3; 2; 1; 1; 3; 2; 2; 1	2	By MS/MS; By MS/MS; By MS/MS; By MS/MS; By MS/MS; By MS/MS; By MS/MS; By MS/MS; By MS/MS	11.4; 25.7; 24.8; 11.4; 11.4; 25.7; 24.8; 24.8; 11.4	28699; 38842; 101250; 150070; 130880; 207490; 61876; 46172; 51828	0; 13329; 63535; 0; 0; 86538; 33981; 0; 0	5; 5; 5; 1; 2; 8; 4; 4; 2	1; 1; 2; 1; 2; 1; 1; 3; 1	1; 1; 2; 1; 2; 1; 1; 3; 1	1; 1; 2; 1; 2; 1; 1; 3; 1	1	By MS/MS; By MS/MS; By MS/MS; By MS/MS; By MS/MS; By MS/MS; By MS/MS; By MS/MS; By MS/MS	11.4; 11.4; 24.8; 11.4; 24.8; 11.4; 11.4; 25.7; 11.4	25716; 23084; 50417; 0; 7849.5; 95797; 78949; 8484.9; 0	0; 0; 0; 0; 3825.8; 0; 0; 0; 0	6; 5; 8; 1; 2; 3; 1; 2; 1
all4337	0.589558	1	FALSE	TRUTH	0.935002	0.3398	0.197751	0.0261441	0.758149	1.16206	17; 18; 18; 19; 17; 20; 17; 13; 14	17; 18; 18; 19; 17; 20; 17; 13; 14	17; 18; 18; 19; 17; 20; 17; 13; 14	17	By MS/MS; By MS/MS; By MS/MS; By MS/MS; By MS/MS; By MS/MS; By MS/MS; By MS/MS; By MS/MS	62.1; 67; 63.3; 69.9; 59.9; 68.7; 63.1; 49.6; 53.1	852390; 686280; 825800; 893360; 960160; 1153200; 718220; 678950; 760110	614720; 578140; 462850; 509350; 561060; 531320; 355760; 468650; 397520	20; 30; 17; 21; 14; 25; 21; 15; 23	18; 17; 21; 14; 15; 15; 15; 10; 12	18; 17; 21; 14; 15; 15; 15; 10; 12	18; 17; 21; 14; 15; 15; 15; 10; 12	15	By MS/MS; By MS/MS; By MS/MS; By MS/MS; By MS/MS; By MS/MS; By MS/MS; By MS/MS; By MS/MS	64.8; 65.8; 71.6; 54.3; 57.5; 57.5; 59.9; 42.1; 48.7	901990; 1039300; 834270; 698310; 945060; 769300; 598950; 297300; 495610	512700; 600050; 523210; 514640; 449320; 357620; 589980; 504800; 664330	34; 19; 44; 12; 17; 22; 6; 12; 12
all4338	0.578353	1	FALSE	TRUTH	0.931456	0.348464	0.202792	0.0251787	0.748716	1.16231	12; 12; 9; 14; 11; 17; 13; 12; 15	12; 12; 9; 14; 11; 17; 13; 12; 15	12; 12; 9; 14; 11; 17; 13; 12; 15	12	By MS/MS; By MS/MS; By MS/MS; By MS/MS; By MS/MS; By MS/MS; By MS/MS; By MS/MS; By MS/MS	28.3; 29.6; 23.6; 36.4; 26.9; 42.1; 30.9; 29.6; 32.5	129690; 153740; 115340; 222340; 192120; 380300; 135740; 130460; 157000	62867; 95155; 77550; 180390; 144970; 137520; 71121; 105120; 120890	13; 17; 15; 20; 13; 23; 24; 14; 14	14; 17; 11; 12; 12; 13; 9; 12; 10	14; 17; 11; 12; 12; 13; 9; 12; 10	14; 17; 11; 12; 12; 13; 9; 12; 10	12	By MS/MS; By MS/MS; By MS/MS; By MS/MS; By MS/MS; By MS/MS; By MS/MS; By MS/MS; By MS/MS	32.7; 35.8; 26; 29.5; 30.8; 28.6; 22.5; 28; 22.4	174100; 198600; 168380; 130580; 140820; 163890; 164070; 119600; 66893	94119; 104730; 108310; 111700; 77922; 107660; 207580; 118550; 108830	15; 15; 23; 17; 11; 17; 5; 8; 7
all4339	0.0657672	1	FALSE	TRUTH	1.35364	0.475026	0.366688	0.0469078	1.0388	1.80173	2; 2; 1; 1; 1; 2; 1; 1; 1	2; 2; 1; 1; 1; 2; 1; 1; 1	2; 2; 1; 1; 1; 2; 1; 1; 1	1	By MS/MS; By MS/MS; By MS/MS; By matching; By MS/MS; By MS/MS; By MS/MS; By MS/MS; By MS/MS	15.4; 15.4; 10.9; 7.1; 10.9; 15.4; 10.9; 10.9; 10.9	110730; 72128; 51244; 1918.3; 30440; 123800; 67071; 60952; 44847	64505; 43333; 0; 0; 0; 62926; 50295; 44759; 0	2; 2; 1; 0; 2; 6; 2; 3; 2	5; 2; 3; 2; 2; 3; 1; 0; 1	5; 2; 3; 2; 2; 3; 1; 0; 1	5; 2; 3; 2; 2; 3; 1; 0; 1	2	By MS/MS; By MS/MS; By MS/MS; By MS/MS; By MS/MS; By MS/MS; By matching; By matching; By MS/MS	35.3; 15.4; 23.7; 15.4; 17.9; 19.9; 4.5; 0; 10.9	127220; 115590; 92009; 49513; 94002; 63267; 699.61; 0; 0	39272; 54248; 50575; 31061; 46441; 29460; 0; 0; 0	3; 3; 6; 3; 2; 0; 0; 0; 1
all4343	0.952134	1	FALSE	TRUTH	0.991482	0.408237	0.243728	0.0228482	0.767017	1.26231	6; 8; 6; 4; 2; 4; 4; 5; 5	6; 8; 6; 4; 2; 4; 4; 5; 5	6; 8; 6; 4; 2; 4; 4; 5; 5	5	By MS/MS; By MS/MS; By MS/MS; By MS/MS; By matching; By MS/MS; By MS/MS; By MS/MS; By MS/MS	11.2; 20.6; 15.2; 8.2; 3.6; 8; 8.6; 11.4; 10.8	45810; 78421; 22295; 19838; 14861; 32025; 38948; 18072; 27538	29752; 13271; 16695; 23973; 16854; 15774; 30201; 17169; 23560	2; 3; 1; 1; 0; 2; 5; 1; 5	8; 7; 8; 5; 6; 4; 4; 4; 5	8; 7; 8; 5; 6; 4; 4; 4; 5	8; 7; 8; 5; 6; 4; 4; 4; 5	5	By MS/MS; By MS/MS; By MS/MS; By MS/MS; By MS/MS; By MS/MS; By MS/MS; By MS/MS; By matching	18.5; 14.2; 18; 11.8; 15.6; 8.2; 8; 8.6; 12.9	46403; 39432; 79783; 17816; 36385; 36259; 31651; 7691.4; 24153	17546; 14185; 27567; 15136; 19828; 26700; 27702; 0; 19189	5; 4; 4; 3; 2; 3; 0; 2; 0
all4358	0.987636	1	FALSE	TRUTH	0.997327	0.437972	0.297986	0.00292904	0.701818	1.29869	4; 3; 3; 3; 2; 2; 4; 3; 4	4; 3; 3; 3; 2; 2; 4; 3; 4	4; 3; 3; 3; 2; 2; 4; 3; 4	3	By MS/MS; By MS/MS; By MS/MS; By MS/MS; By MS/MS; By MS/MS; By MS/MS; By MS/MS; By MS/MS	23.2; 17.3; 19.1; 19.1; 13.2; 11.4; 19.1; 13.2; 19.1	52341; 28152; 33139; 20152; 66179; 31561; 74378; 86902; 122460	28528; 0; 0; 28067; 37559; 23838; 51672; 46884; 69622	10; 9; 4; 4; 5; 4; 11; 4; 7	4; 4; 4; 2; 4; 2; 1; 3; 2	4; 4; 4; 2; 4; 2; 1; 3; 2	4; 4; 4; 2; 4; 2; 1; 3; 2	3	By MS/MS; By MS/MS; By MS/MS; By MS/MS; By MS/MS; By MS/MS; By MS/MS; By MS/MS; By MS/MS	19.1; 23.2; 19.1; 13.2; 19.1; 13.2; 7.7; 19.1; 13.2	59159; 80199; 77508; 43038; 72850; 51575; 58715; 54290; 40797	35198; 38023; 42417; 0; 46414; 43837; 0; 36552; 0	13; 13; 13; 5; 5; 4; 1; 7; 2
all4371	0.00500696	1	FALSE	FALSE	0	#N/A	#N/A	#N/A	#N/A	#N/A	1; 1; 1; 1; 0; 1; 1; 2; 1	1; 1; 1; 1; 0; 1; 1; 2; 1	1; 1; 1; 1; 0; 1; 1; 2; 1	1	By MS/MS; By MS/MS; By MS/MS; By matching; By matching; By matching; By MS/MS; By MS/MS; By matching	7.4; 7.4; 7.4; 7.4; 0; 5.4; 7.4; 12.2; 4.7	11329; 13160; 7544.6; 12194; 0; 1922.9; 10746; 10691; 0	0; 0; 0; 0; 0; 0; 0; 0; 0	1; 1; 0; 0; 0; 0; 1; 1; 0	1; 1; 1; 1; 1; 2; 0; 1; 1	1; 1; 1; 1; 1; 2; 0; 1; 1	1; 1; 1; 1; 1; 2; 0; 1; 1	1	By MS/MS; By MS/MS; By MS/MS; By matching; By matching; By MS/MS; By matching; By MS/MS; By MS/MS	7.4; 7.4; 7.4; 7.4; 7.4; 12.8; 0; 7.4; 7.4	35015; 9108.9; 38364; 25662; 16239; 10767; 0; 14379; 9668.3	13745; 0; 15841; 0; 0; 0; 0; 12323; 0	4; 4; 2; 0; 0; 1; 0; 2; 1
all4377	0.168184	1	FALSE	FALSE	0	#N/A	#N/A	#N/A	#N/A	#N/A	1; 0; 2; 1; 1; 1; 1; 1; 1	1; 0; 2; 1; 1; 1; 1; 1; 1	1; 0; 2; 1; 1; 1; 1; 1; 1	1	By MS/MS; By matching; By matching; By MS/MS; By matching; By matching; By MS/MS; By MS/MS; By matching	13.3; 0; 24.7; 11.4; 13.3; 11.4; 13.3; 11.4; 11.4	0; 0; 8607.3; 0; 3090.1; 3107.3; 0; 4641.7; 2577.6	0; 0; 0; 0; 0; 0; 0; 0; 0	1; 0; 0; 1; 0; 0; 1; 1; 0	2; 0; 2; 2; 1; 1; 0; 0; 0	2; 0; 2; 2; 1; 1; 0; 0; 0	2; 0; 2; 2; 1; 1; 0; 0; 0	1	By MS/MS; By matching; By MS/MS; By MS/MS; By MS/MS; By MS/MS; By matching; By matching; By matching	24.7; 0; 24.7; 24.7; 11.4; 11.4; 0; 0; 0	9296.4; 0; 11063; 26728; 0; 14788; 0; 0; 0	4936.2; 0; 5945.6; 21530; 0; 0; 0; 0; 0	3; 0; 1; 2; 1; 1; 0; 0; 0
all4379	0.148294	1	FALSE	TRUTH	1.79362	1.04212	1.01251	0.12232	0.934295	3.15289	4; 1; 1; 3; 1; 3; 3; 0; 2	4; 1; 1; 3; 1; 3; 3; 0; 2	4; 1; 1; 3; 1; 3; 3; 0; 2	2	By matching; By MS/MS; By matching; By MS/MS; By matching; By MS/MS; By MS/MS; By matching; By MS/MS	13; 3.3; 4.1; 9.3; 3.7; 8.9; 8.9; 0; 5.6	9802.9; 0; 1787; 23696; 1479.6; 13226; 6493.5; 0; 939.64	4000.6; 0; 0; 15030; 0; 9002.4; 5602; 0; 0	0; 1; 0; 4; 0; 2; 3; 0; 1	1; 1; 2; 3; 1; 2; 0; 2; 0	1; 1; 2; 3; 1; 2; 0; 2; 0	1; 1; 2; 3; 1; 2; 0; 2; 0	1	By MS/MS; By MS/MS; By MS/MS; By MS/MS; By matching; By MS/MS; By matching; By matching; By matching	3.3; 4.1; 7.4; 8.9; 4.1; 5.2; 0; 5.9; 0	0; 6242.9; 7935.9; 9537.3; 3930.4; 7308.7; 0; 5405; 0	0; 0; 2311.9; 6085.2; 0; 4120.8; 0; 5463; 0	1; 1; 1; 3; 0; 1; 0; 0; 0
all4388	0.218538	1	FALSE	TRUTH	1.1762	0.367645	0.263105	0.0283993	0.941456	1.47971	5; 6; 3; 4; 3; 3; 3; 4; 4	5; 6; 3; 4; 3; 3; 3; 4; 4	5; 6; 3; 4; 3; 3; 3; 4; 4	4	By MS/MS; By MS/MS; By MS/MS; By MS/MS; By MS/MS; By MS/MS; By MS/MS; By MS/MS; By MS/MS	15.8; 19.7; 9.1; 13.6; 9.7; 9.3; 9.7; 12.6; 12.6	13436; 21778; 26673; 26491; 16721; 29184; 31849; 29106; 27344	0; 14574; 11011; 13280; 14152; 13672; 18347; 8332.9; 14922	5; 5; 1; 4; 4; 4; 13; 1; 8	2; 3; 2; 4; 4; 3; 1; 4; 2	2; 3; 2; 4; 4; 3; 1; 4; 2	2; 3; 2; 4; 4; 3; 1; 4; 2	3	By MS/MS; By MS/MS; By MS/MS; By MS/MS; By MS/MS; By MS/MS; By MS/MS; By MS/MS; By MS/MS	7.3; 9.9; 7.3; 12.6; 13.6; 8.9; 4.1; 12.8; 6.5	3273.4; 13405; 12928; 20799; 17990; 12854; 2195.5; 15489; 2931.9	0; 0; 10957; 12908; 10484; 9390; 0; 15038; 0	2; 1; 2; 5; 3; 2; 1; 2; 1
all4396	0.715509	1	FALSE	TRUTH	0.95095	0.378479	0.22026	0.0424152	0.764078	1.22206	12; 12; 11; 11; 14; 15; 9; 10; 6	12; 12; 11; 11; 14; 15; 9; 10; 6	12; 12; 11; 11; 14; 15; 9; 10; 6	11	By MS/MS; By MS/MS; By MS/MS; By MS/MS; By MS/MS; By MS/MS; By MS/MS; By MS/MS; By MS/MS	23.8; 23.4; 22.8; 22.7; 27.2; 29.5; 19.2; 18.5; 12.4	143710; 109220; 164170; 142640; 165260; 256220; 123570; 131240; 95522	92985; 101450; 96169; 118230; 98642; 154160; 119680; 103660; 136540	11; 6; 6; 20; 12; 26; 10; 6; 6	13; 14; 17; 11; 11; 10; 8; 13; 6	13; 14; 17; 11; 11; 10; 8; 13; 6	13; 14; 17; 11; 11; 10; 8; 13; 6	11	By MS/MS; By MS/MS; By MS/MS; By MS/MS; By MS/MS; By MS/MS; By MS/MS; By MS/MS; By MS/MS	25.2; 26.3; 30.1; 22.3; 22.6; 20.5; 16.6; 27.4; 12.1	332780; 370670; 269810; 215270; 232380; 204780; 46002; 82192; 40609	164250; 174870; 105200; 127830; 142790; 133930; 72141; 91005; 57021	15; 21; 32; 24; 9; 16; 8; 18; 7
all4464	0.420066	1	FALSE	TRUTH	1.31911	0.968562	0.817082	0.342866	0.786846	3.22787	4; 4; 2; 5; 3; 4; 4; 2; 2	4; 4; 2; 5; 3; 4; 4; 2; 2	4; 4; 2; 5; 3; 4; 4; 2; 2	4	By MS/MS; By MS/MS; By MS/MS; By MS/MS; By MS/MS; By MS/MS; By MS/MS; By MS/MS; By MS/MS	28.2; 28.2; 13.3; 31.1; 23.7; 31.1; 27; 13.7; 14.9	61450; 40737; 40911; 48646; 123330; 117260; 39556; 30202; 19253	25688; 35597; 35745; 37721; 59792; 54211; 29021; 23393; 16636	1; 5; 2; 3; 3; 6; 3; 1; 2	1; 3; 3; 1; 2; 3; 0; 1; 0	1; 3; 3; 1; 2; 3; 0; 1; 0	1; 3; 3; 1; 2; 3; 0; 1; 0	1	By MS/MS; By MS/MS; By MS/MS; By MS/MS; By MS/MS; By MS/MS; By matching; By matching; By matching	9.1; 25.3; 19.5; 9.1; 17.8; 19.5; 0; 4.6; 0	26204; 33282; 39500; 7569; 72599; 18568; 0; 2207.5; 0	12769; 25916; 13879; 0; 55001; 0; 0; 0; 0	1; 0; 2; 1; 2; 3; 0; 0; 0
all4481	0.74533	1	FALSE	TRUTH	1.14519	0.766912	0.853755	0.153616	0.402042	2.30403	3; 3; 2; 1; 1; 4; 2; 3; 2	3; 3; 2; 1; 1; 4; 2; 3; 2	3; 3; 2; 1; 1; 4; 2; 3; 2	2	By MS/MS; By MS/MS; By MS/MS; By MS/MS; By MS/MS; By MS/MS; By MS/MS; By MS/MS; By MS/MS	14.2; 10.1; 11.2; 4.9; 4.4; 16.7; 9.3; 9.6; 7.4	9259.3; 13489; 1817.2; 0; 13595; 19044; 659.81; 16755; 10362	10358; 0; 0; 0; 0; 9526.2; 0; 23394; 0	1; 2; 2; 1; 2; 3; 1; 2; 2	5; 5; 1; 3; 1; 4; 1; 2; 2	5; 5; 1; 3; 1; 4; 1; 2; 2	5; 5; 1; 3; 1; 4; 1; 2; 2	2	By MS/MS; By MS/MS; By MS/MS; By MS/MS; By MS/MS; By MS/MS; By MS/MS; By MS/MS; By matching	21; 22.1; 3; 12.8; 4.4; 12.6; 4.4; 9.8; 9.8	19374; 15348; 0; 21962; 4376.6; 14380; 0; 6493.9; 4798.2	10396; 7521.2; 0; 15314; 0; 0; 0; 20364; 0	3; 2; 2; 2; 2; 3; 1; 1; 0
all4506	0.27083	1	FALSE	TRUTH	1.35469	0.407691	#N/A	#N/A	#N/A	#N/A	2; 2; 0; 1; 3; 2; 2; 1; 1	2; 2; 0; 1; 3; 2; 2; 1; 1	2; 2; 0; 1; 3; 2; 2; 1; 1	2	By MS/MS; By MS/MS; By matching; By MS/MS; By MS/MS; By MS/MS; By MS/MS; By MS/MS; By MS/MS	10.1; 10.1; 0; 5.1; 19.8; 14.8; 14.8; 5.1; 5.1	52958; 24479; 0; 14240; 21239; 14988; 8495.3; 6480.9; 0	0; 0; 0; 0; 12406; 12091; 6432.9; 0; 0	1; 2; 0; 1; 1; 3; 1; 1; 1	3; 2; 2; 1; 0; 1; 2; 0; 0	3; 2; 2; 1; 0; 1; 2; 0; 0	3; 2; 2; 1; 0; 1; 2; 0; 0	1	By MS/MS; By MS/MS; By MS/MS; By matching; By matching; By MS/MS; By matching; By matching; By matching	19.8; 10.1; 14.8; 9.7; 0; 9.7; 10.1; 0; 0	11102; 29122; 11733; 3569.5; 0; 4174.2; 10615; 0; 0	0; 0; 7017.7; 0; 0; 0; 0; 0; 0	2; 1; 6; 0; 0; 2; 0; 0; 0
all4539	0.30174	1	FALSE	TRUTH	0.793598	0.333294	0.356902	0.00370195	0.43897	1.15412	3; 2; 1; 0; 1; 2; 2; 1; 4	3; 2; 1; 0; 1; 2; 2; 1; 4	3; 2; 1; 0; 1; 2; 2; 1; 4	2	By MS/MS; By MS/MS; By MS/MS; By matching; By matching; By MS/MS; By MS/MS; By MS/MS; By MS/MS	11.6; 6.9; 3.1; 0; 3.1; 6.7; 6.2; 3.6; 15.2	27201; 17658; 0; 0; 9671.5; 10044; 7155.4; 0; 16581	15818; 13599; 0; 0; 0; 8128.3; 0; 0; 8094.8	1; 2; 1; 0; 0; 1; 2; 1; 3	3; 2; 2; 1; 1; 2; 1; 1; 0	3; 2; 2; 1; 1; 2; 1; 1; 0	3; 2; 2; 1; 1; 2; 1; 1; 0	1	By MS/MS; By MS/MS; By MS/MS; By matching; By MS/MS; By MS/MS; By matching; By matching; By matching	11.4; 6.2; 7.8; 3.6; 3.8; 6.9; 3.6; 4.7; 0	22441; 20375; 12082; 7292.9; 0; 5715.2; 12447; 964.88; 0	15654; 0; 15372; 0; 0; 0; 0; 0; 0	2; 2; 2; 0; 1; 1; 0; 0; 0
all4555	0.72161	1	FALSE	TRUTH	1.07388	0.585963	0.375457	0.0780846	0.763364	1.56631	4; 3; 2; 2; 3; 4; 4; 2; 1	4; 3; 2; 2; 3; 4; 4; 2; 1	4; 3; 2; 2; 3; 4; 4; 2; 1	3	By MS/MS; By MS/MS; By matching; By MS/MS; By MS/MS; By MS/MS; By MS/MS; By MS/MS; By MS/MS	17.7; 14.6; 8.6; 10; 14.6; 20; 16.9; 9.1; 3.7	56474; 26049; 8099.9; 34066; 12064; 0; 32376; 30469; 0	20307; 13164; 12087; 18273; 10195; 0; 18120; 20585; 0	3; 3; 0; 3; 1; 5; 4; 3; 1	6; 4; 4; 4; 3; 3; 1; 3; 2	6; 4; 4; 4; 3; 3; 1; 3; 2	6; 4; 4; 4; 3; 3; 1; 3; 2	3	By MS/MS; By MS/MS; By MS/MS; By MS/MS; By MS/MS; By MS/MS; By MS/MS; By MS/MS; By matching	26.9; 18.6; 17.7; 16.9; 13.1; 13.7; 4.6; 13.7; 10	37698; 38757; 31199; 17954; 20856; 29291; 16689; 4307.5; 6161	10713; 22458; 12674; 12884; 14101; 27772; 0; 7811.3; 10832	9; 3; 3; 2; 1; 1; 1; 1; 0
all4563	0.128973	1	FALSE	TRUTH	1.37224	0.821053	0.477821	0.0722189	0.971612	1.98649	10; 8; 8; 10; 7; 11; 8; 6; 9	10; 8; 8; 10; 7; 11; 8; 6; 9	10; 8; 8; 10; 7; 11; 8; 6; 9	8	By MS/MS; By MS/MS; By MS/MS; By MS/MS; By MS/MS; By MS/MS; By MS/MS; By MS/MS; By MS/MS	47.1; 38.2; 40.1; 42.9; 31.8; 48.5; 35.1; 29.8; 38.2	309610; 216460; 210460; 669590; 704520; 574270; 511940; 328300; 107460	121000; 193040; 164700; 263430; 399530; 302460; 422510; 281210; 131350	14; 18; 14; 12; 6; 14; 5; 4; 3	10; 9; 8; 9; 9; 8; 3; 4; 6	10; 9; 8; 9; 9; 8; 3; 4; 6	10; 9; 8; 9; 9; 8; 3; 4; 6	8	By MS/MS; By MS/MS; By MS/MS; By MS/MS; By MS/MS; By MS/MS; By matching; By MS/MS; By MS/MS	35.4; 34.5; 30.4; 32.6; 44; 30.4; 9.2; 12; 19.8	317780; 274940; 84994; 534960; 617350; 490490; 11551; 181500; 230810	234080; 156730; 94455; 301680; 320410; 195870; 65063; 101720; 148220	20; 10; 4; 7; 10; 10; 0; 3; 1
all4575	0.731836	1	FALSE	TRUTH	1.06545	0.533056	0.339744	0.0433676	0.763045	1.46445	3; 4; 6; 4; 4; 3; 4; 4; 2	3; 4; 6; 4; 4; 3; 4; 4; 2	3; 4; 6; 4; 4; 3; 4; 4; 2	4	By MS/MS; By MS/MS; By MS/MS; By MS/MS; By MS/MS; By MS/MS; By MS/MS; By MS/MS; By MS/MS	12; 16.6; 24.2; 19.1; 15.3; 12; 15.3; 15.3; 7.1	48073; 43891; 45764; 24461; 43500; 50514; 55233; 49665; 37335	45492; 24444; 33349; 11457; 26975; 22064; 28052; 27677; 27248	4; 5; 5; 3; 3; 3; 3; 2; 3	6; 6; 4; 4; 4; 3; 1; 3; 4	6; 6; 4; 4; 4; 3; 1; 3; 4	6; 6; 4; 4; 4; 3; 1; 3; 4	4	By MS/MS; By MS/MS; By MS/MS; By MS/MS; By MS/MS; By MS/MS; By MS/MS; By MS/MS; By MS/MS	22.4; 24.2; 17.9; 18.6; 16.6; 12; 4.3; 13.5; 14.8	73625; 92782; 43488; 33314; 80279; 32514; 0; 3448.2; 27290	28663; 31743; 23581; 25229; 36387; 14650; 0; 0; 0	6; 5; 5; 2; 3; 5; 1; 1; 1
all4613	0.421124	1	FALSE	TRUTH	0.711978	0.375108	0.411109	0.309477	0.442362	1.61978	3; 2; 2; 2; 2; 2; 1; 1; 1	3; 2; 2; 2; 2; 2; 1; 1; 1	3; 2; 2; 2; 2; 2; 1; 1; 1	2	By MS/MS; By MS/MS; By MS/MS; By MS/MS; By MS/MS; By MS/MS; By matching; By matching; By MS/MS	8.5; 5.4; 5.7; 5.7; 4.9; 5.1; 3.3; 2.1; 2.1	26976; 8430.7; 25533; 23355; 9943.1; 1015.3; 400.66; 1804.7; 0	13478; 10261; 14653; 15381; 12474; 0; 0; 0; 0	1; 1; 1; 2; 2; 2; 0; 0; 1	1; 3; 2; 1; 0; 3; 1; 2; 2	1; 3; 2; 1; 0; 3; 1; 2; 2	1; 3; 2; 1; 0; 3; 1; 2; 2	2	By MS/MS; By MS/MS; By MS/MS; By MS/MS; By matching; By MS/MS; By matching; By matching; By matching	2.1; 7.1; 7; 2.1; 0; 6.6; 2.1; 3.8; 5.4	5187; 11725; 44057; 11205; 0; 4097.2; 5691.5; 10793; 6407	0; 10773; 29227; 0; 0; 0; 0; 0; 11377	1; 0; 1; 0; 0; 3; 0; 0; 0
all4623	0.382286	1	FALSE	TRUTH	1.59429	0.926619	#N/A	#N/A	#N/A	#N/A	2; 2; 1; 3; 1; 2; 1; 2; 1	2; 2; 1; 3; 1; 2; 1; 2; 1	2; 2; 1; 3; 1; 2; 1; 2; 1	2	By MS/MS; By MS/MS; By MS/MS; By MS/MS; By matching; By MS/MS; By MS/MS; By MS/MS; By MS/MS	16.7; 18.1; 6.4; 24.5; 4.9; 12.7; 7.8; 12.7; 11.8	22541; 18376; 0; 13403; 4792.4; 24526; 7108.3; 5834; 5784.6	10012; 0; 0; 6959.8; 0; 20612; 0; 0; 0	2; 3; 1; 1; 0; 3; 1; 1; 0	2; 3; 3; 1; 1; 1; 0; 2; 0	2; 3; 3; 1; 1; 1; 0; 2; 0	2; 3; 3; 1; 1; 1; 0; 2; 0	1	By MS/MS; By MS/MS; By MS/MS; By matching; By MS/MS; By MS/MS; By matching; By MS/MS; By matching	16.7; 24.5; 23; 4.9; 11.8; 4.9; 0; 12.7; 0	4928; 20340; 9114.9; 9286.2; 0; 8621.6; 0; 2382.2; 0	0; 7098.7; 0; 0; 0; 0; 0; 0; 0	1; 1; 5; 0; 1; 2; 0; 1; 0
all4645	0.510204	1	FALSE	TRUTH	0.842837	0.581177	0.375353	0.0954642	0.527226	1.33635	5; 3; 2; 4; 3; 5; 6; 4; 4	5; 3; 2; 4; 3; 5; 6; 4; 4	5; 3; 2; 4; 3; 5; 6; 4; 4	4	By MS/MS; By MS/MS; By MS/MS; By MS/MS; By MS/MS; By MS/MS; By MS/MS; By MS/MS; By MS/MS	17.9; 11.2; 6.5; 13.8; 9.6; 15.6; 19.3; 12.6; 12.6	27954; 21923; 22879; 46554; 51160; 31500; 32723; 11275; 34190	8608.2; 13086; 25555; 31971; 54370; 18380; 12775; 0; 20220	1; 2; 1; 5; 3; 6; 1; 2; 2	6; 4; 5; 5; 2; 4; 2; 2; 3	6; 4; 5; 5; 2; 4; 2; 2; 3	6; 4; 5; 5; 2; 4; 2; 2; 3	4	By MS/MS; By MS/MS; By MS/MS; By MS/MS; By MS/MS; By MS/MS; By MS/MS; By MS/MS; By MS/MS	23.5; 14.9; 18.2; 17.5; 6.3; 11.9; 6.8; 6.8; 11	51201; 54482; 31940; 73670; 8047.2; 43415; 53338; 24473; 11482	14031; 24010; 18892; 36777; 0; 19088; 22479; 48637; 0	3; 4; 5; 2; 1; 3; 1; 3; 2
all4662	0.0512757	1	FALSE	TRUTH	1.36674	0.614099	0.357382	0.0409453	1.05552	1.79466	4; 3; 4; 4; 3; 4; 2; 4; 3	4; 3; 4; 4; 3; 4; 2; 4; 3	4; 3; 4; 4; 3; 4; 2; 4; 3	4	By MS/MS; By MS/MS; By MS/MS; By MS/MS; By MS/MS; By MS/MS; By MS/MS; By MS/MS; By MS/MS	33.1; 28.8; 32.5; 29.4; 25.2; 35; 13.5; 32.5; 22.1	23866; 15708; 50203; 20329; 25267; 35949; 14446; 50086; 11833	15193; 15380; 15617; 24937; 11482; 22947; 26324; 25842; 15882	2; 2; 2; 4; 0; 4; 5; 2; 4	4; 5; 4; 3; 4; 4; 3; 2; 2	4; 5; 4; 3; 4; 4; 3; 2; 2	4; 5; 4; 3; 4; 4; 3; 2; 2	4	By MS/MS; By MS/MS; By MS/MS; By MS/MS; By MS/MS; By MS/MS; By MS/MS; By MS/MS; By matching	29.4; 41.1; 32.5; 25.2; 35; 33.7; 30.1; 13.5; 14.1	19281; 41101; 31516; 28683; 46814; 58030; 4178.3; 11413; 4514.2	14819; 12605; 12447; 15938; 21138; 18272; 3067.5; 18384; 9807.3	8; 6; 5; 1; 2; 2; 1; 2; 0
all4664	0.271107	1	FALSE	TRUTH	1.33545	0.677755	0.607541	0.110302	0.835975	2.16606	3; 4; 2; 2; 1; 2; 3; 1; 2	3; 4; 2; 2; 1; 2; 3; 1; 2	3; 4; 2; 2; 1; 2; 3; 1; 2	2	By MS/MS; By MS/MS; By MS/MS; By MS/MS; By MS/MS; By MS/MS; By MS/MS; By MS/MS; By MS/MS	33.3; 43.2; 23.5; 22; 12.1; 22; 33.3; 12.1; 10.6	25365; 34509; 0; 35580; 17466; 5289.2; 7916.1; 11481; 553.35	26269; 21327; 0; 17610; 0; 0; 13162; 16005; 0	6; 6; 4; 2; 1; 3; 4; 2; 1	2; 3; 1; 1; 1; 1; 0; 0; 0	2; 3; 1; 1; 1; 1; 0; 0; 0	2; 3; 1; 1; 1; 1; 0; 0; 0	1	By MS/MS; By MS/MS; By MS/MS; By MS/MS; By MS/MS; By MS/MS; By matching; By matching; By matching	23.5; 33.3; 12.1; 12.1; 12.1; 12.1; 0; 0; 0	23260; 17591; 21665; 4599.9; 0; 12355; 0; 0; 0	21911; 11674; 12481; 0; 0; 11912; 0; 0; 0	5; 6; 9; 1; 1; 2; 0; 0; 0
all4688	0.238741	1	FALSE	TRUTH	1.18755	0.432337	0.274903	0.0130241	0.926067	1.48038	2; 2; 1; 3; 2; 3; 4; 3; 5	2; 2; 1; 3; 2; 3; 4; 3; 5	2; 2; 1; 3; 2; 3; 4; 3; 5	3	By MS/MS; By MS/MS; By MS/MS; By MS/MS; By MS/MS; By MS/MS; By MS/MS; By MS/MS; By MS/MS	11.2; 11.2; 5.4; 13.2; 13.2; 19; 23.1; 18; 29.8	19009; 24704; 17399; 35070; 29729; 31818; 39498; 10095; 53080	13109; 25472; 13670; 26580; 12120; 22645; 23048; 0; 26355	6; 7; 1; 3; 1; 3; 5; 3; 4	2; 2; 1; 4; 2; 4; 4; 3; 3	2; 2; 1; 4; 2; 4; 4; 3; 3	2; 2; 1; 4; 2; 4; 4; 3; 3	3	By MS/MS; By MS/MS; By MS/MS; By MS/MS; By MS/MS; By MS/MS; By MS/MS; By MS/MS; By matching	11.2; 12.2; 5.4; 20; 13.2; 19; 20; 18; 17.3	17461; 15304; 12959; 27872; 28276; 34703; 32703; 14415; 28486	11201; 0; 0; 17138; 18517; 18327; 20510; 18072; 16350	5; 3; 4; 3; 1; 3; 0; 2; 0
all4776	0.740106	1	FALSE	TRUTH	0.909646	0.499091	0.534565	0.00663278	0.379338	1.4521	6; 5; 6; 5; 5; 7; 6; 2; 3	2; 2; 3; 2; 3; 3; 2; 0; 0	2; 2; 3; 2; 3; 3; 2; 0; 0	2	By MS/MS; By MS/MS; By MS/MS; By MS/MS; By matching; By MS/MS; By MS/MS; By matching; By matching	17.8; 14.8; 16.8; 14.3; 15.2; 19.8; 17.4; 6.7; 8.8	639.58; 9856; 53435; 6401.6; 10213; 34172; 11195; 0; 0	0; 7433.2; 0; 0; 2905.9; 14001; 9682.1; 0; 0	1; 0; 1; 1; 0; 4; 1; 0; 0	5; 6; 6; 5; 5; 4; 1; 3; 3	2; 2; 4; 2; 2; 2; 0; 1; 2	2; 2; 4; 2; 2; 2; 0; 1; 2	2	By MS/MS; By MS/MS; By MS/MS; By MS/MS; By MS/MS; By MS/MS; By matching; By matching; By matching	14.5; 18.3; 18; 14.8; 14.5; 12.7; 3.4; 8.8; 8.5	7104.7; 6980.4; 16601; 12735; 5827.8; 5161.7; 0; 1378.5; 7530	0; 0; 9800.2; 9604.7; 0; 0; 0; 0; 0	2; 2; 1; 3; 1; 2; 0; 0; 0
all4791	0.98737	1	FALSE	TRUTH	1.00213	0.396993	0.231034	0.0360614	0.801335	1.2779	10; 10; 7; 9; 11; 10; 8; 8; 8	10; 10; 7; 9; 11; 10; 8; 8; 8	10; 10; 7; 9; 11; 10; 8; 8; 8	9	By MS/MS; By MS/MS; By MS/MS; By MS/MS; By MS/MS; By MS/MS; By MS/MS; By MS/MS; By MS/MS	46.3; 46.3; 34.8; 41.2; 55.3; 49.2; 30.7; 30.7; 38.7	229210; 153400; 153920; 189430; 203030; 245030; 178620; 114210; 171750	113520; 85207; 72242; 97188; 93541; 112720; 121670; 133480; 108770	15; 18; 15; 7; 8; 9; 11; 7; 13	11; 11; 11; 9; 10; 7; 6; 6; 5	11; 11; 11; 9; 10; 7; 6; 6; 5	11; 11; 11; 9; 10; 7; 6; 6; 5	9	By MS/MS; By MS/MS; By MS/MS; By MS/MS; By MS/MS; By MS/MS; By MS/MS; By MS/MS; By matching	46; 53.7; 50.2; 39.9; 46; 36.4; 27.8; 22; 19.5	348570; 299910; 245210; 153640; 244240; 188560; 125060; 37857; 42100	160750; 108160; 100630; 100200; 117270; 129450; 124890; 39956; 62603	23; 22; 17; 8; 9; 6; 3; 3; 0
all4792	0.935018	1	FALSE	TRUTH	1.01154	0.37807	0.24701	0.038929	0.797239	1.30779	5; 3; 1; 6; 4; 5; 5; 4; 4	5; 3; 1; 6; 4; 5; 5; 4; 4	5; 3; 1; 6; 4; 5; 5; 4; 4	4	By MS/MS; By MS/MS; By matching; By MS/MS; By MS/MS; By MS/MS; By MS/MS; By MS/MS; By MS/MS	21.5; 14; 4.5; 32.8; 23.4; 27.5; 24.2; 21.5; 24.9	42267; 25952; 11385; 69041; 82048; 127260; 72038; 48161; 64385	17729; 36251; 0; 41927; 36972; 36630; 40848; 22137; 33125	1; 1; 0; 5; 2; 7; 3; 0; 4	2; 2; 2; 7; 5; 6; 3; 5; 3	2; 2; 2; 7; 5; 6; 3; 5; 3	2; 2; 2; 7; 5; 6; 3; 5; 3	3	By MS/MS; By matching; By MS/MS; By MS/MS; By MS/MS; By MS/MS; By MS/MS; By MS/MS; By matching	9.1; 12.5; 12.1; 37; 27.9; 32.8; 20; 32.8; 9.4	26161; 0; 7113.4; 78067; 108200; 25376; 64355; 50102; 65362	20968; 0; 0; 34054; 39959; 26130; 32815; 29922; 39253	3; 0; 0; 4; 3; 4; 1; 2; 0
all4802	0.0623167	1	FALSE	TRUTH	0.795669	0.203862	0.157988	0.0159662	0.648792	0.968366	1; 3; 2; 3; 3; 3; 1; 1; 1	1; 3; 2; 3; 3; 3; 1; 1; 1	1; 3; 2; 3; 3; 3; 1; 1; 1	2	By matching; By MS/MS; By MS/MS; By MS/MS; By MS/MS; By MS/MS; By matching; By MS/MS; By MS/MS	16.7; 52.8; 36.1; 52.8; 52.8; 52.8; 16.7; 16.7; 16.7	10940; 22592; 2689.7; 11440; 20907; 45688; 11330; 15195; 6167.1	9908.4; 6276.5; 0; 13270; 10131; 11970; 0; 11954; 0	0; 0; 2; 8; 3; 11; 0; 2; 1	2; 1; 2; 3; 3; 3; 2; 2; 2	2; 1; 2; 3; 3; 3; 2; 2; 2	2; 1; 2; 3; 3; 3; 2; 2; 2	2	By MS/MS; By MS/MS; By MS/MS; By MS/MS; By MS/MS; By MS/MS; By matching; By MS/MS; By MS/MS	39.8; 16.7; 39.8; 52.8; 52.8; 52.8; 39.8; 39.8; 39.8	25522; 23240; 3678.2; 10966; 28493; 0; 14158; 2641.9; 26359	13327; 14316; 0; 11049; 14819; 0; 13563; 0; 0	3; 2; 2; 6; 8; 7; 0; 1; 3
all4861	0.648423	1	FALSE	TRUTH	0.894182	0.508999	0.376626	0.115102	0.593567	1.42742	3; 2; 2; 3; 7; 6; 4; 1; 4	3; 2; 2; 3; 7; 6; 4; 1; 4	3; 2; 2; 3; 7; 6; 4; 1; 4	3	By MS/MS; By MS/MS; By MS/MS; By MS/MS; By MS/MS; By MS/MS; By MS/MS; By matching; By MS/MS	3.5; 3.6; 3.4; 3.8; 10.6; 8.3; 4.4; 0.9; 5.3	12694; 5958.7; 5648.3; 12889; 25608; 30405; 5593.9; 2244.5; 14243	10645; 0; 0; 16975; 11083; 6498.1; 6256.4; 0; 12731	1; 1; 1; 3; 3; 5; 3; 0; 4	3; 3; 2; 4; 3; 9; 4; 5; 3	3; 3; 2; 4; 3; 9; 4; 5; 3	3; 3; 2; 4; 3; 9; 4; 5; 3	3	By MS/MS; By MS/MS; By MS/MS; By MS/MS; By MS/MS; By MS/MS; By MS/MS; By MS/MS; By MS/MS	4.5; 3.9; 1.9; 5.1; 5.2; 12.2; 6.4; 6.7; 3.4	13118; 18978; 5493.1; 10739; 7102.3; 37297; 11486; 28608; 5499.9	11286; 0; 8866.7; 8080.7; 0; 17444; 5652; 17925; 0	4; 1; 1; 1; 1; 5; 0; 3; 1
all4869	0.66706	1	FALSE	TRUTH	0.911317	0.525099	0.346851	0.0272131	0.584218	1.2894	5; 2; 2; 1; 3; 3; 3; 2; 1	5; 2; 2; 1; 3; 3; 3; 2; 1	5; 2; 2; 1; 3; 3; 3; 2; 1	2	By MS/MS; By MS/MS; By MS/MS; By MS/MS; By MS/MS; By MS/MS; By MS/MS; By MS/MS; By MS/MS	44.3; 15.1; 15.1; 8.9; 23.4; 23.4; 24; 17.7; 8.9	36794; 20743; 16383; 10879; 26606; 27709; 29381; 28013; 10943	22046; 30723; 14929; 0; 11234; 7382.7; 24202; 30482; 0	6; 2; 2; 3; 3; 3; 3; 3; 2	4; 3; 2; 2; 2; 1; 2; 2; 2	4; 3; 2; 2; 2; 1; 2; 2; 2	4; 3; 2; 2; 2; 1; 2; 2; 2	2	By MS/MS; By MS/MS; By MS/MS; By MS/MS; By MS/MS; By MS/MS; By MS/MS; By MS/MS; By MS/MS	32.3; 23.4; 15.1; 15.1; 15.1; 8.9; 17.7; 15.1; 15.1	66324; 44072; 43971; 21873; 38709; 29111; 12660; 6052.1; 15947	25949; 24650; 21223; 16384; 36152; 27936; 24891; 0; 11632	5; 4; 8; 7; 2; 2; 3; 1; 2
all4874	0.436547	1	FALSE	TRUTH	0.904468	0.304485	0.205113	0.00823613	0.705879	1.11808	1; 1; 2; 3; 3; 2; 3; 3; 3	1; 1; 2; 3; 3; 2; 3; 3; 3	1; 1; 2; 3; 3; 2; 3; 3; 3	3	By MS/MS; By MS/MS; By MS/MS; By MS/MS; By MS/MS; By MS/MS; By MS/MS; By MS/MS; By MS/MS	5.3; 5.8; 18.7; 24; 24; 11.1; 24.9; 24.9; 24.9	7477.6; 6161.8; 17193; 61356; 51886; 18087; 38643; 44608; 35051	0; 0; 9639.2; 39647; 28441; 22299; 32046; 29066; 28447	1; 1; 1; 4; 2; 4; 6; 2; 4	6; 4; 2; 3; 3; 4; 2; 2; 1	6; 4; 2; 3; 3; 4; 2; 2; 1	6; 4; 2; 3; 3; 4; 2; 2; 1	3	By MS/MS; By MS/MS; By MS/MS; By MS/MS; By MS/MS; By MS/MS; By MS/MS; By MS/MS; By MS/MS	50.2; 29.8; 16; 24; 24.4; 29.8; 19.1; 10.2; 5.3	65069; 57756; 6350; 58359; 60588; 66899; 46118; 10884; 0	24537; 21620; 26934; 35235; 37457; 29382; 30393; 0; 0	9; 2; 2; 5; 2; 7; 1; 2; 1
all4894	0.190369	1	FALSE	TRUTH	0.583139	0.394823	0.379014	0.231819	0.292244	1.22599	3; 1; 2; 2; 0; 3; 4; 2; 2	3; 1; 2; 2; 0; 3; 4; 2; 2	3; 1; 2; 2; 0; 3; 4; 2; 2	2	By MS/MS; By matching; By MS/MS; By MS/MS; By matching; By MS/MS; By MS/MS; By MS/MS; By MS/MS	36.2; 16.3; 19.9; 28.4; 0; 36.2; 45.4; 19.9; 28.4	22344; 1515.3; 11168; 2625.4; 0; 27150; 10643; 26678; 6182.8	8775.3; 0; 0; 0; 0; 18915; 9938.3; 0; 0	2; 0; 1; 1; 0; 2; 2; 1; 3	3; 1; 2; 2; 3; 3; 1; 1; 1	3; 1; 2; 2; 3; 3; 1; 1; 1	3; 1; 2; 2; 3; 3; 1; 1; 1	2	By MS/MS; By MS/MS; By MS/MS; By MS/MS; By MS/MS; By MS/MS; By matching; By matching; By matching	33.3; 7.8; 24.1; 24.1; 36.2; 36.2; 12.1; 12.1; 7.8	16852; 0; 17846; 37799; 55782; 38393; 5867.3; 2916.3; 95199	11851; 0; 16794; 31325; 12882; 40604; 0; 0; 0	1; 1; 2; 4; 2; 4; 0; 0; 0
all4916	0.0262281	1	FALSE	TRUTH	0.705694	0.303339	0.405762	0.0296731	0.31479	1.13976	1; 0; 2; 1; 1; 2; 4; 1; 1	1; 0; 2; 1; 1; 2; 4; 1; 1	1; 0; 2; 1; 1; 2; 4; 1; 1	1	By matching; By matching; By matching; By MS/MS; By MS/MS; By MS/MS; By MS/MS; By matching; By matching	2.3; 0; 6.2; 5.3; 3.9; 6.2; 11.7; 3.9; 3.9	2427.3; 0; 8386.4; 0; 6782.6; 5733.3; 15075; 3813.1; 18129	0; 0; 5774.1; 0; 0; 3629.4; 0; 0; 0	0; 0; 0; 2; 0; 1; 2; 0; 0	2; 2; 2; 0; 4; 2; 1; 2; 0	2; 2; 2; 0; 4; 2; 1; 2; 0	2; 2; 2; 0; 4; 2; 1; 2; 0	2	By MS/MS; By MS/MS; By MS/MS; By matching; By MS/MS; By MS/MS; By matching; By MS/MS; By matching	6.2; 6.2; 6.2; 0; 12.4; 7.9; 2.3; 6.2; 0	12257; 11999; 10896; 0; 28156; 19558; 3904.7; 5900.6; 0	7109.2; 6617.7; 6330.5; 0; 9476.6; 0; 0; 5057.7; 0	1; 0; 1; 0; 3; 1; 0; 1; 0
all4936	0.015045	1	FALSE	TRUTH	0.528454	0.2164	0.166298	0.043239	0.380654	0.72402	4; 2; 2; 2; 3; 4; 1; 1; 3	4; 2; 2; 2; 3; 4; 1; 1; 3	4; 2; 2; 2; 3; 4; 1; 1; 3	2	By MS/MS; By MS/MS; By MS/MS; By MS/MS; By MS/MS; By MS/MS; By MS/MS; By matching; By MS/MS	11.5; 4.8; 5.1; 6.8; 10.2; 9.9; 3.4; 3.4; 8.1	8950.9; 2096.2; 9216.9; 9109.4; 10826; 8023.9; 3382.2; 314.47; 3263	2564.2; 0; 6839; 7105; 6906.8; 4449; 3771.4; 0; 3249.2	3; 1; 0; 3; 3; 5; 3; 0; 3	4; 1; 2; 3; 3; 4; 1; 1; 3	3; 1; 2; 3; 3; 4; 1; 1; 3	3; 1; 2; 3; 3; 4; 1; 1; 3	3	By MS/MS; By MS/MS; By MS/MS; By MS/MS; By MS/MS; By MS/MS; By MS/MS; By matching; By MS/MS	8.4; 2.9; 5.1; 8.5; 8.5; 11.5; 3.4; 2.9; 6.5	9384.9; 682.93; 7351.6; 1887.6; 11175; 11207; 8312.2; 3138.5; 4286.5	8813.8; 0; 0; 0; 11982; 6297.1; 0; 0; 7568.2	3; 1; 4; 2; 3; 5; 0; 0; 1
all4968	0.0476363	1	FALSE	TRUTH	0.693332	0.244594	0.164769	0.0479259	0.555799	0.900667	2; 4; 6; 2; 2; 5; 3; 5; 4	2; 4; 6; 2; 2; 5; 3; 5; 4	2; 4; 6; 2; 2; 5; 3; 5; 4	4	By MS/MS; By MS/MS; By MS/MS; By MS/MS; By MS/MS; By MS/MS; By MS/MS; By MS/MS; By MS/MS	6.1; 12.6; 22; 8.3; 7.8; 17; 11.3; 17.4; 14.4	39744; 77336; 168830; 3680.4; 41146; 76050; 31092; 24653; 26136	0; 19482; 17622; 0; 24424; 22837; 17678; 15471; 16092	1; 1; 2; 1; 1; 8; 5; 2; 4	6; 5; 5; 2; 5; 3; 0; 4; 1	6; 5; 5; 2; 5; 3; 0; 4; 1	6; 5; 5; 2; 5; 3; 0; 4; 1	4	By MS/MS; By MS/MS; By MS/MS; By MS/MS; By MS/MS; By MS/MS; By matching; By MS/MS; By MS/MS	23.5; 17.4; 20; 7.8; 19.4; 11.3; 0; 15.9; 4.8	125950; 71071; 211770; 41651; 55790; 53991; 0; 46023; 4963.5	26395; 15951; 26030; 30700; 24078; 26495; 0; 46160; 0	7; 7; 4; 3; 5; 7; 0; 4; 3
all5012	0.326078	1	FALSE	TRUTH	1.2507	0.621895	0.818907	0.29558	0.667619	2.8834	3; 3; 1; 4; 3; 6; 3; 1; 2	3; 3; 1; 4; 3; 6; 3; 1; 2	3; 3; 1; 4; 3; 6; 3; 1; 2	3	By MS/MS; By MS/MS; By MS/MS; By MS/MS; By MS/MS; By MS/MS; By MS/MS; By matching; By matching	8.4; 8; 6.1; 15.2; 10; 19.5; 9.7; 4.5; 8.4	13646; 3906.7; 7840.5; 32401; 17883; 53072; 8822.7; 2128.3; 5518.5	28185; 0; 0; 32345; 16455; 33968; 0; 0; 0	2; 1; 1; 4; 1; 6; 2; 0; 0	1; 6; 2; 3; 3; 2; 0; 3; 3	1; 6; 2; 3; 3; 2; 0; 3; 3	1; 6; 2; 3; 3; 2; 0; 3; 3	3	By MS/MS; By MS/MS; By MS/MS; By MS/MS; By MS/MS; By MS/MS; By matching; By matching; By MS/MS	2.2; 22.5; 6.7; 14.5; 7.6; 4.5; 0; 8.9; 11.3	0; 43536; 6827.9; 7346.2; 15635; 17184; 0; 15542; 15930	0; 24115; 0; 0; 0; 16250; 0; 0; 0	1; 4; 2; 3; 3; 1; 0; 0; 1
all5018	0.155375	1	FALSE	TRUTH	0.591159	0.187623	#N/A	0.286288	#N/A	#N/A	2; 2; 1; 2; 1; 1; 2; 0; 1	2; 2; 1; 2; 1; 1; 2; 0; 1	2; 2; 1; 2; 1; 1; 2; 0; 1	1	By MS/MS; By MS/MS; By MS/MS; By matching; By matching; By MS/MS; By MS/MS; By matching; By MS/MS	29.4; 29.4; 14; 21.3; 15.4; 14; 21.3; 0; 14	15588; 6700.2; 6343.8; 8380; 13065; 24610; 10173; 0; 11500	9981; 0; 0; 0; 0; 0; 0; 0; 0	7; 4; 2; 0; 0; 2; 1; 0; 1	1; 1; 3; 2; 2; 3; 1; 1; 2	1; 1; 3; 2; 2; 3; 1; 1; 2	1; 1; 3; 2; 2; 3; 1; 1; 2	2	By MS/MS; By MS/MS; By MS/MS; By MS/MS; By MS/MS; By MS/MS; By MS/MS; By MS/MS; By MS/MS	15.4; 14; 40.4; 21.3; 14; 29.4; 14; 14; 29.4	0; 10295; 10283; 5794.7; 24773; 35730; 16007; 11790; 16205	0; 0; 0; 0; 15615; 18374; 0; 0; 20152	2; 0; 3; 2; 1; 2; 4; 3; 4
all5026	0.751297	1	FALSE	TRUTH	1.09195	0.532616	0.54063	0.0144786	0.563172	1.65282	3; 1; 1; 1; 2; 2; 2; 3; 2	3; 1; 1; 1; 2; 2; 2; 3; 2	3; 1; 1; 1; 2; 2; 2; 3; 2	2	By MS/MS; By matching; By matching; By matching; By matching; By MS/MS; By MS/MS; By MS/MS; By MS/MS	9.3; 3.2; 2.2; 2.2; 6.1; 5.1; 4.9; 7.9; 4.9	75035; 41190; 9220.9; 784; 10098; 12511; 6468.8; 13123; 13311	23934; 0; 0; 0; 0; 14844; 0; 8442.2; 14557	1; 0; 0; 0; 0; 2; 3; 1; 2	4; 2; 1; 2; 3; 2; 2; 2; 1	4; 2; 1; 2; 3; 2; 2; 2; 1	4; 2; 1; 2; 3; 2; 2; 2; 1	2	By MS/MS; By matching; By matching; By MS/MS; By MS/MS; By MS/MS; By matching; By matching; By matching	12.2; 7.3; 2.2; 4.5; 8.1; 4.9; 5.1; 5.7; 2.2	36229; 67604; 3686.3; 0; 26093; 17704; 8000.3; 8771.6; 1452.4	0; 0; 0; 0; 17797; 13648; 0; 15765; 0	3; 0; 0; 2; 2; 2; 0; 0; 0
all5039	0.40513	1	FALSE	TRUTH	0.886306	0.360621	0.209867	0.0415265	0.706928	1.14248	19; 17; 20; 19; 18; 21; 19; 21; 17	19; 17; 20; 19; 18; 21; 19; 21; 17	19; 17; 20; 19; 18; 21; 19; 21; 17	19	By MS/MS; By MS/MS; By MS/MS; By MS/MS; By MS/MS; By MS/MS; By MS/MS; By MS/MS; By MS/MS	65.6; 56; 66.4; 57.5; 65.8; 68; 67.6; 65.8; 56.2	652870; 1030700; 965720; 1383800; 1828200; 1691600; 1326800; 1356500; 1233500	400180; 448260; 439610; 954400; 890300; 686670; 806000; 698560; 732700	35; 37; 34; 50; 39; 53; 55; 36; 36	19; 20; 22; 18; 18; 19; 15; 15; 13	19; 20; 22; 18; 18; 19; 15; 15; 13	19; 20; 22; 18; 18; 19; 15; 15; 13	18	By MS/MS; By MS/MS; By MS/MS; By MS/MS; By MS/MS; By MS/MS; By MS/MS; By MS/MS; By MS/MS	69.3; 65.1; 71.6; 61.2; 58.1; 60; 52.9; 53.9; 46.7	906040; 901410; 1233000; 1493900; 1369800; 1689000; 910040; 968290; 878630	432650; 497250; 453350; 758490; 881680; 747830; 1156500; 732600; 954310	42; 39; 80; 69; 33; 48; 30; 31; 27
all5047	0.342537	1	FALSE	TRUTH	1.62505	2.06389	1.62278	0.840824	0.710166	19.7082	2; 3; 1; 2; 3; 2; 2; 2; 2	2; 3; 1; 2; 3; 2; 2; 2; 2	2; 3; 1; 2; 3; 2; 2; 2; 2	2	By MS/MS; By MS/MS; By MS/MS; By MS/MS; By MS/MS; By MS/MS; By MS/MS; By MS/MS; By MS/MS	14.7; 22.6; 7.8; 14.7; 22.6; 14.7; 14.7; 14.7; 14.7	27500; 628400; 8254.1; 19822; 92770; 12901; 20880; 20575; 6405.6	56916; 32492; 0; 51439; 27389; 22333; 85835; 95734; 0	3; 3; 1; 5; 1; 3; 7; 3; 4	2; 2; 2; 2; 1; 2; 2; 1; 3	2; 2; 2; 2; 1; 2; 2; 1; 3	2; 2; 2; 2; 1; 2; 2; 1; 3	2	By MS/MS; By MS/MS; By matching; By MS/MS; By matching; By matching; By MS/MS; By MS/MS; By matching	15.7; 14.7; 14.7; 14.7; 7.8; 15.7; 14.7; 6.9; 22.6	568760; 19108; 11574; 3460.1; 809090; 12906; 20357; 5479.1; 70945	95753; 22785; 17964; 0; 0; 7558; 0; 0; 12325	2; 2; 0; 4; 0; 0; 4; 1; 0
all5057	0.12255	1	FALSE	TRUTH	2.53407	1.81059	1.65295	0.130499	1.1014	4.72739	3; 3; 3; 2; 4; 2; 1; 2; 2	3; 3; 3; 2; 4; 2; 1; 2; 2	3; 3; 3; 2; 4; 2; 1; 2; 2	2	By MS/MS; By MS/MS; By MS/MS; By MS/MS; By MS/MS; By MS/MS; By MS/MS; By MS/MS; By MS/MS	20.9; 20.9; 20.9; 13.2; 25.3; 12.6; 4.9; 12.6; 12.6	52720; 15373; 37392; 126140; 111710; 16748; 24447; 29626; 25082	50601; 0; 16601; 73293; 27090; 0; 0; 0; 0	4; 3; 1; 5; 1; 2; 2; 1; 2	4; 2; 3; 3; 1; 2; 3; 3; 0	4; 2; 3; 3; 1; 2; 3; 3; 0	4; 2; 3; 3; 1; 2; 3; 3; 0	3	By MS/MS; By MS/MS; By MS/MS; By MS/MS; By matching; By MS/MS; By MS/MS; By MS/MS; By matching	25.3; 12.6; 20.9; 20.9; 7.7; 12.6; 20.9; 22.5; 0	31203; 11062; 77796; 19744; 0; 24313; 67248; 9450.7; 0	8785.9; 0; 11789; 22258; 0; 0; 13647; 24647; 0	2; 3; 0; 3; 0; 1; 2; 2; 0
all5062	0.763911	1	FALSE	TRUTH	1.05092	0.516745	0.300725	0.0604688	0.801019	1.4361	7; 7; 5; 7; 6; 8; 6; 7; 6	7; 7; 5; 7; 6; 8; 6; 7; 6	6; 6; 5; 6; 5; 7; 5; 6; 5	6	By MS/MS; By MS/MS; By MS/MS; By MS/MS; By MS/MS; By MS/MS; By MS/MS; By MS/MS; By MS/MS	28.8; 26.4; 20.8; 28.8; 21.4; 31.8; 24.3; 26.7; 21.7	305370; 298480; 270770; 583170; 648040; 726060; 370380; 392480; 439880	152190; 235530; 153430; 362630; 430540; 254590; 234250; 211760; 318550	19; 10; 8; 15; 12; 15; 12; 10; 10	7; 7; 6; 8; 5; 5; 5; 8; 4	7; 7; 6; 8; 5; 5; 5; 8; 4	6; 6; 5; 7; 4; 4; 5; 7; 4	5	By MS/MS; By MS/MS; By MS/MS; By MS/MS; By MS/MS; By MS/MS; By MS/MS; By MS/MS; By MS/MS	28.8; 24.6; 24.3; 31.2; 21.1; 21.1; 22.6; 30.9; 16.3	415650; 436040; 457220; 587370; 794560; 523470; 88249; 259040; 153630	146880; 193830; 137840; 328490; 520550; 270270; 223480; 177610; 200990	22; 15; 10; 14; 13; 17; 6; 10; 1
all5089	0.0572225	1	FALSE	TRUTH	1.28806	0.425579	0.286687	0.0349046	1.03912	1.63016	3; 3; 2; 3; 3; 4; 5; 6; 4	3; 3; 2; 3; 3; 4; 5; 6; 4	3; 3; 2; 3; 3; 4; 5; 6; 4	3	By MS/MS; By MS/MS; By MS/MS; By MS/MS; By MS/MS; By MS/MS; By MS/MS; By MS/MS; By MS/MS	10.3; 9.2; 7.3; 11.1; 8.4; 10; 15.3; 16.5; 17.4	16397; 32000; 16897; 32053; 38762; 20233; 29637; 45372; 8455	16650; 18798; 0; 29965; 33456; 0; 32187; 28581; 29850	3; 2; 0; 3; 4; 5; 6; 1; 4	3; 4; 3; 5; 5; 5; 3; 2; 3	3; 4; 3; 5; 5; 5; 3; 2; 3	3; 4; 3; 5; 5; 5; 3; 2; 3	3	By MS/MS; By MS/MS; By MS/MS; By MS/MS; By MS/MS; By MS/MS; By MS/MS; By matching; By matching	8.4; 15.3; 9.2; 17.2; 14.6; 18; 12.1; 6.3; 9.2	30346; 25110; 21572; 37364; 28169; 33567; 3598.6; 3755.6; 12227	15389; 12987; 20599; 30378; 21510; 28936; 0; 0; 13127	2; 2; 5; 3; 3; 3; 2; 0; 0
all5091	0.664093	1	FALSE	TRUTH	1.10577	0.734253	0.450215	0.136909	0.765802	1.79655	3; 5; 4; 4; 3; 6; 4; 5; 8	3; 5; 4; 4; 3; 6; 4; 5; 8	3; 5; 4; 4; 3; 6; 4; 5; 8	4	By MS/MS; By MS/MS; By matching; By MS/MS; By MS/MS; By MS/MS; By MS/MS; By MS/MS; By MS/MS	14.8; 23; 19.8; 18.6; 15.4; 28.9; 22; 29.9; 43.4	25994; 44885; 52136; 61588; 18459; 25844; 43615; 75522; 96588	42469; 29223; 20934; 44689; 39322; 23150; 42534; 19025; 35643	2; 4; 0; 6; 3; 6; 6; 2; 8	7; 4; 5; 6; 5; 5; 3; 7; 4	7; 4; 5; 6; 5; 5; 3; 7; 4	7; 4; 5; 6; 5; 5; 3; 7; 4	5	By MS/MS; By MS/MS; By MS/MS; By MS/MS; By MS/MS; By MS/MS; By MS/MS; By MS/MS; By MS/MS	35.8; 18.6; 26.4; 30.2; 27.7; 26.4; 17.9; 41.5; 23.3	22032; 61503; 61140; 53127; 48394; 52505; 16978; 46152; 7736.9	15260; 61284; 24186; 26736; 29814; 33565; 0; 36603; 6533.6	5; 4; 4; 3; 4; 4; 1; 5; 0
all5185	0.112869	1	FALSE	TRUTH	Infinity	#N/A	#N/A	#N/A	#N/A	#N/A	1; 2; 3; 3; 2; 3; 2; 3; 2	1; 2; 3; 3; 2; 3; 2; 3; 2	1; 2; 3; 3; 2; 3; 2; 3; 2	2	By matching; By MS/MS; By MS/MS; By matching; By matching; By MS/MS; By MS/MS; By matching; By MS/MS	2.8; 5.1; 8.8; 8.3; 5.5; 8.1; 4.3; 8.1; 4.5	2341.5; 8755.3; 5481.7; 210950; 182310; 112470; 0; 7119.7; 5951	0; 17423; 0; 10940; 0; 0; 0; 0; 36694	0; 1; 2; 0; 0; 2; 2; 0; 1	2; 2; 2; 1; 4; 4; 1; 0; 1	2; 2; 2; 1; 4; 4; 1; 0; 1	2; 2; 2; 1; 4; 4; 1; 0; 1	2	By MS/MS; By matching; By MS/MS; By matching; By MS/MS; By MS/MS; By matching; By matching; By matching	5.7; 5.7; 5.5; 3.1; 11.6; 11; 2.2; 0; 3.1	0; 10600; 58549; 134570; 148660; 119460; 170.52; 0; 2664.5	0; 0; 0; 0; 0; 0; 0; 0; 0	2; 0; 1; 0; 1; 3; 0; 0; 0
all5218	0.38344	1	FALSE	TRUTH	0.874309	0.401853	0.233863	0.0211334	0.656058	1.13031	10; 7; 8; 7; 9; 6; 7; 6; 8	10; 7; 8; 7; 9; 6; 7; 6; 8	10; 7; 8; 7; 9; 6; 7; 6; 8	7	By MS/MS; By MS/MS; By MS/MS; By MS/MS; By MS/MS; By MS/MS; By MS/MS; By MS/MS; By MS/MS	39; 25.1; 32.3; 25.6; 37.7; 22; 27.6; 25.1; 29.6	76539; 72159; 73464; 32674; 72399; 14777; 50889; 37952; 73574	31943; 33256; 43241; 29238; 32090; 13726; 32994; 11928; 35817	7; 3; 7; 7; 4; 3; 2; 4; 7	8; 4; 6; 6; 4; 6; 4; 6; 3	8; 4; 6; 6; 4; 6; 4; 6; 3	8; 4; 6; 6; 4; 6; 4; 6; 3	6	By MS/MS; By MS/MS; By MS/MS; By MS/MS; By MS/MS; By MS/MS; By MS/MS; By MS/MS; By MS/MS	30.5; 16.6; 25.3; 22.2; 17.3; 22.9; 13.2; 20.9; 12.6	70867; 30715; 40074; 47913; 103310; 48914; 48768; 38503; 12050	36907; 23159; 29235; 26595; 53521; 38839; 26883; 36593; 31478	7; 4; 3; 5; 2; 4; 1; 3; 1
all5219	0.86648	1	FALSE	TRUTH	1.04496	0.772527	0.473809	0.170694	0.697049	1.82304	4; 5; 3; 2; 3; 6; 4; 3; 4	4; 5; 3; 2; 3; 6; 4; 3; 4	4; 5; 3; 2; 3; 6; 4; 3; 4	4	By MS/MS; By MS/MS; By MS/MS; By MS/MS; By MS/MS; By MS/MS; By MS/MS; By MS/MS; By MS/MS	15.1; 19; 12.4; 5.5; 9.6; 21.6; 12.7; 9.6; 14.7	25889; 26237; 5307.6; 63081; 25232; 44407; 20308; 6363; 16766	20243; 11260; 14615; 32190; 13132; 21524; 29158; 13705; 20246	4; 4; 1; 2; 3; 5; 5; 2; 6	3; 5; 5; 4; 6; 3; 2; 3; 4	3; 5; 5; 4; 6; 3; 2; 3; 4	3; 5; 5; 4; 6; 3; 2; 3; 4	4	By MS/MS; By MS/MS; By MS/MS; By MS/MS; By MS/MS; By MS/MS; By MS/MS; By MS/MS; By MS/MS	9.4; 17.8; 18; 12.9; 21.6; 9.4; 6.1; 12; 13.3	25197; 12696; 43226; 52904; 17253; 1724.8; 28675; 10168; 22120	8087.6; 9017; 16035; 28614; 15445; 3473.4; 43810; 0; 23681	3; 2; 4; 3; 3; 2; 1; 1; 2
all5250	0.984859	1	FALSE	TRUTH	0.996522	0.620636	0.775395	0.484081	0.503386	3.35971	1; 4; 2; 1; 1; 4; 2; 3; 3	1; 4; 2; 1; 1; 4; 2; 3; 3	1; 4; 2; 1; 1; 4; 2; 3; 3	2	By matching; By MS/MS; By MS/MS; By MS/MS; By MS/MS; By MS/MS; By MS/MS; By MS/MS; By MS/MS	2.5; 14.4; 5.8; 3.3; 3.3; 11.4; 5.8; 8.9; 10.2	4198.8; 16817; 60474; 0; 41889; 58290; 22276; 22422; 14771	0; 8055.1; 15610; 0; 0; 29494; 27710; 19535; 0	0; 4; 1; 1; 2; 5; 3; 2; 3	1; 2; 3; 2; 2; 3; 0; 1; 1	1; 2; 3; 2; 2; 3; 0; 1; 1	1; 2; 3; 2; 2; 3; 0; 1; 1	2	By matching; By MS/MS; By MS/MS; By matching; By MS/MS; By MS/MS; By matching; By MS/MS; By MS/MS	2.5; 5.8; 8.9; 6.9; 6.4; 8.9; 0; 3.3; 3.3	2565.9; 4193.5; 15176; 7208.7; 28964; 38051; 0; 0; 4005.2	0; 0; 13598; 0; 0; 28621; 0; 0; 0	0; 3; 3; 0; 2; 5; 0; 1; 1
all5263	0.00460564	1	FALSE	TRUTH	2.53545	0.540537	0.694092	0.0466024	1.9378	3.38096	3; 1; 0; 2; 4; 3; 3; 4; 2	3; 1; 0; 2; 4; 3; 3; 4; 2	3; 1; 0; 2; 4; 3; 3; 4; 2	3	By MS/MS; By matching; By matching; By MS/MS; By MS/MS; By MS/MS; By MS/MS; By matching; By MS/MS	8.7; 3.6; 0; 6.4; 14.4; 8.7; 9.7; 12.1; 6.4	55878; 40854; 0; 147910; 130570; 16469; 58625; 69955; 39124	44045; 0; 0; 47327; 42532; 0; 0; 38344; 0	2; 0; 0; 1; 2; 2; 1; 0; 1	1; 1; 3; 3; 2; 3; 3; 2; 1	1; 1; 3; 3; 2; 3; 3; 2; 1	1; 1; 3; 3; 2; 3; 3; 2; 1	2	By matching; By matching; By MS/MS; By matching; By matching; By MS/MS; By MS/MS; By matching; By MS/MS	3.6; 3.6; 9.7; 8.7; 5.9; 10.8; 12.1; 7.9; 3.3	46023; 35985; 10447; 145660; 288600; 114430; 14891; 21620; 0	0; 0; 18098; 15625; 0; 0; 0; 0; 0	0; 0; 3; 0; 0; 2; 1; 0; 1
all5265	0.0806423	1	FALSE	TRUTH	0.63931	0.51051	0.297097	0.0418038	0.362414	0.971989	3; 6; 3; 3; 5; 7; 5; 5; 3	3; 6; 3; 3; 5; 7; 5; 5; 3	3; 6; 3; 3; 5; 7; 5; 5; 3	5	By MS/MS; By MS/MS; By MS/MS; By MS/MS; By MS/MS; By MS/MS; By MS/MS; By MS/MS; By MS/MS	7.1; 12.1; 6; 4.7; 11.5; 15.2; 8.4; 6.8; 7.3	18679; 30967; 21365; 22453; 34565; 45707; 20650; 31231; 1350.2	22627; 38833; 17965; 15843; 12004; 20708; 8210.9; 11483; 2682	1; 6; 2; 1; 2; 10; 3; 2; 1	7; 8; 8; 6; 4; 5; 4; 4; 3	7; 8; 8; 6; 4; 5; 4; 4; 3	7; 8; 8; 6; 4; 5; 4; 4; 3	5	By MS/MS; By MS/MS; By MS/MS; By MS/MS; By MS/MS; By MS/MS; By MS/MS; By MS/MS; By matching	14; 16.1; 18.9; 13.6; 8.1; 10.9; 12.9; 9.9; 7.1	33745; 66915; 93812; 33364; 18142; 75951; 18403; 16872; 18122	28514; 31415; 46496; 21182; 23644; 30786; 21474; 28872; 11729	9; 8; 9; 5; 4; 6; 2; 3; 0
all7151	0.959262	1	FALSE	TRUTH	1.00536	0.310103	0.180468	0.0113549	0.83504	1.19878	6; 6; 5; 5; 4; 4; 6; 5; 4	6; 6; 5; 5; 4; 4; 6; 5; 4	6; 6; 5; 5; 4; 4; 6; 5; 4	5	By MS/MS; By MS/MS; By MS/MS; By MS/MS; By MS/MS; By MS/MS; By MS/MS; By MS/MS; By MS/MS	39.9; 39.9; 39.9; 25.8; 22.1; 22.1; 39.9; 39.9; 35.6	148010; 145180; 67154; 206540; 155130; 155420; 99887; 89759; 89825	71555; 72686; 53590; 136460; 138330; 93304; 68950; 56164; 76579	17; 15; 16; 9; 5; 12; 12; 4; 8	7; 6; 7; 5; 4; 4; 5; 4; 3	7; 6; 7; 5; 4; 4; 5; 4; 3	7; 6; 7; 5; 4; 4; 5; 4; 3	5	By MS/MS; By MS/MS; By MS/MS; By MS/MS; By MS/MS; By MS/MS; By MS/MS; By MS/MS; By MS/MS	44.8; 39.9; 44.8; 25.8; 22.1; 22.1; 39.3; 39.9; 21.5	117460; 186400; 192850; 226120; 163420; 166210; 112210; 39779; 41461	80022; 80912; 76492; 118800; 91305; 87098; 101500; 57559; 52684	15; 15; 25; 12; 8; 8; 4; 5; 2
all7155	0.423071	1	FALSE	TRUTH	1.21085	0.442702	#N/A	0.379909	#N/A	#N/A	2; 2; 1; 1; 1; 0; 1; 1; 1	2; 2; 1; 1; 1; 0; 1; 1; 1	2; 2; 1; 1; 1; 0; 1; 1; 1	1	By MS/MS; By MS/MS; By MS/MS; By MS/MS; By MS/MS; By matching; By matching; By matching; By matching	24.3; 24.3; 11.7; 11.7; 11.7; 0; 11.7; 11.7; 11.7	17622; 19697; 11655; 9244.3; 9497.4; 0; 11792; 13646; 11256	0; 13836; 0; 0; 0; 0; 0; 0; 0	4; 5; 1; 1; 1; 0; 0; 0; 0	2; 2; 0; 2; 2; 2; 1; 0; 1	2; 2; 0; 2; 2; 2; 1; 0; 1	2; 2; 0; 2; 2; 2; 1; 0; 1	2	By MS/MS; By MS/MS; By matching; By MS/MS; By matching; By MS/MS; By MS/MS; By matching; By MS/MS	20.7; 24.3; 0; 24.3; 24.3; 24.3; 11.7; 0; 11.7	16506; 26311; 0; 14184; 19837; 24436; 10601; 0; 0	0; 16947; 0; 0; 10628; 11609; 0; 0; 0	4; 3; 0; 4; 0; 1; 1; 0; 1
all7185	0.190739	1	FALSE	TRUTH	1.6525	1.23772	0.970993	0.158802	0.860769	3.06815	4; 4; 2; 2; 4; 2; 5; 2; 3	4; 4; 2; 2; 4; 2; 5; 2; 3	4; 4; 2; 2; 4; 2; 5; 2; 3	3	By MS/MS; By MS/MS; By MS/MS; By MS/MS; By MS/MS; By MS/MS; By MS/MS; By MS/MS; By MS/MS	11.3; 13; 6.6; 6.2; 14; 6.2; 15.7; 6.2; 9.6	27323; 26544; 10069; 538.75; 20437; 0; 13462; 3470.1; 10241	18554; 16619; 0; 0; 9152.5; 0; 8420.6; 0; 7995	7; 4; 1; 1; 2; 3; 3; 1; 2	2; 5; 4; 2; 2; 3; 2; 2; 1	2; 5; 4; 2; 2; 3; 2; 2; 1	2; 5; 4; 2; 2; 3; 2; 2; 1	2	By MS/MS; By MS/MS; By MS/MS; By MS/MS; By MS/MS; By MS/MS; By MS/MS; By matching; By matching	6.2; 17.4; 13; 7.4; 6.6; 9.6; 6.2; 6.6; 3.2	16895; 23968; 8753.9; 1300.2; 9019.7; 16631; 4124.7; 1358.9; 904.58	11988; 10108; 4246.3; 0; 5281; 11336; 3570.6; 0; 0	5; 3; 3; 1; 2; 3; 1; 0; 0
all7262	0.119339	1	FALSE	TRUTH	1.60596	1.03378	0.696398	0.0625716	0.985942	2.44036	3; 3; 3; 1; 2; 1; 2; 3; 3	3; 3; 3; 1; 2; 1; 2; 3; 3	3; 3; 3; 1; 2; 1; 2; 3; 3	3	By MS/MS; By MS/MS; By MS/MS; By MS/MS; By matching; By MS/MS; By MS/MS; By MS/MS; By MS/MS	36.1; 36.1; 36.1; 17.3; 18.8; 9; 26.3; 36.1; 36.1	33558; 63488; 59691; 48469; 5951.2; 26703; 31193; 28221; 36078	22029; 54017; 52930; 35280; 10085; 0; 0; 32095; 31274	7; 6; 6; 1; 0; 2; 4; 3; 5	2; 3; 3; 1; 3; 3; 3; 3; 2	2; 3; 3; 1; 3; 3; 3; 3; 2	2; 3; 3; 1; 3; 3; 3; 3; 2	3	By MS/MS; By MS/MS; By MS/MS; By MS/MS; By MS/MS; By MS/MS; By MS/MS; By MS/MS; By MS/MS	27.1; 36.1; 36.1; 17.3; 36.1; 36.1; 36.1; 36.1; 27.1	32457; 49065; 87533; 0; 6102.2; 7996.6; 12649; 35886; 2430	29824; 23229; 31741; 0; 11398; 13416; 23102; 22534; 0	8; 8; 9; 1; 3; 5; 2; 3; 2
all7362; alr8011	0.0892573	1	FALSE	TRUTH	0.378148	0.238867	0.21984	0.314738	0.234508	0.869151	2; 0; 1; 2; 1; 2; 2; 0; 1	2; 0; 1; 2; 1; 2; 2; 0; 1	2; 0; 1; 2; 1; 2; 2; 0; 1	1	By MS/MS; By matching; By MS/MS; By MS/MS; By matching; By MS/MS; By MS/MS; By matching; By MS/MS	12.4; 0; 7.3; 10.9; 5.1; 12.4; 12.4; 0; 5.1	11937; 0; 0; 7672.9; 6471.7; 8736.3; 6033.9; 0; 10602	5740.5; 0; 0; 9253.3; 0; 0; 0; 0; 0	0; 0; 1; 1; 0; 1; 2; 0; 2	2; 3; 3; 1; 2; 2; 4; 0; 2	2; 3; 3; 1; 2; 2; 4; 0; 2	2; 3; 3; 1; 2; 2; 4; 0; 2	2	By MS/MS; By MS/MS; By MS/MS; By matching; By MS/MS; By MS/MS; By MS/MS; By matching; By MS/MS	12.4; 21.5; 23; 7.3; 12.4; 10.9; 27.7; 0; 10.9	31610; 22256; 20988; 2642.6; 11112; 12771; 12937; 0; 21222	23593; 13308; 5802.6; 0; 0; 13632; 0; 0; 27873	2; 1; 3; 0; 1; 3; 2; 0; 1
all7372	0.44539	1	FALSE	TRUTH	1.84464	2.49745	#N/A	2.04898	#N/A	#N/A	4; 2; 1; 1; 1; 2; 2; 2; 1	4; 2; 1; 1; 1; 2; 2; 2; 1	4; 2; 1; 1; 1; 2; 2; 2; 1	2	By MS/MS; By MS/MS; By MS/MS; By matching; By MS/MS; By MS/MS; By MS/MS; By MS/MS; By matching	33.5; 7.7; 7.1; 7.1; 14.8; 22.6; 25.2; 7.7; 7.7	74163; 71553; 62485; 1760.1; 0; 38409; 2145.3; 17308; 8862	59409; 71887; 0; 0; 0; 0; 0; 10950; 0	3; 2; 1; 0; 1; 1; 1; 1; 0	3; 3; 2; 1; 1; 1; 0; 3; 0	3; 3; 2; 1; 1; 1; 0; 3; 0	3; 3; 2; 1; 1; 1; 0; 3; 0	1	By MS/MS; By MS/MS; By MS/MS; By matching; By matching; By matching; By matching; By MS/MS; By matching	32.3; 22.6; 7.7; 7.1; 7.1; 10.3; 0; 18.7; 0	50455; 8536.7; 81271; 3084.8; 5469.3; 2188.3; 0; 19011; 0	0; 6482; 69211; 0; 0; 0; 0; 12333; 0	3; 1; 3; 0; 0; 0; 0; 1; 0
all7597	0.520829	1	FALSE	TRUTH	0.823414	0.596642	0.401923	0.18317	0.526541	1.48958	3; 3; 2; 2; 2; 1; 2; 2; 2	3; 3; 2; 2; 2; 1; 2; 2; 2	3; 3; 2; 2; 2; 1; 2; 2; 2	2	By MS/MS; By MS/MS; By MS/MS; By MS/MS; By MS/MS; By MS/MS; By MS/MS; By MS/MS; By MS/MS	28; 27.4; 21; 22.3; 22.3; 10.8; 22.3; 22.3; 16.6	131280; 78951; 57079; 84490; 142980; 82466; 96985; 85362; 44863	87309; 43686; 56267; 0; 66656; 0; 39325; 46608; 47422	3; 1; 1; 3; 3; 1; 5; 4; 1	3; 3; 4; 2; 2; 1; 3; 1; 3	3; 3; 4; 2; 2; 1; 3; 1; 3	3; 3; 4; 2; 2; 1; 3; 1; 3	3	By MS/MS; By MS/MS; By MS/MS; By MS/MS; By MS/MS; By MS/MS; By MS/MS; By MS/MS; By MS/MS	27.4; 31.8; 31.2; 22.3; 22.3; 10.8; 28; 10.8; 28	163800; 82972; 88762; 140920; 115050; 115750; 6402.4; 74496; 89802	76391; 0; 59912; 141170; 55785; 45885; 4619.3; 0; 90867	4; 2; 1; 3; 2; 1; 1; 2; 3
all7598	0.157292	1	FALSE	TRUTH	2.71671	2.14579	1.90394	0.096318	0.98261	5.02993	2; 3; 3; 1; 1; 2; 3; 3; 1	2; 3; 3; 1; 1; 2; 3; 3; 1	2; 3; 3; 1; 1; 2; 3; 3; 1	2	By MS/MS; By MS/MS; By MS/MS; By MS/MS; By MS/MS; By MS/MS; By MS/MS; By MS/MS; By matching	17; 22.8; 22.8; 8.8; 8.8; 14; 22.8; 22.8; 8.2	58552; 86158; 27984; 0; 8269.1; 1405.6; 21982; 21461; 4209.9	57089; 59377; 0; 0; 0; 0; 12044; 22809; 0	5; 6; 4; 1; 1; 1; 2; 3; 0	1; 2; 3; 3; 3; 1; 3; 2; 1	1; 2; 3; 3; 3; 1; 3; 2; 1	1; 2; 3; 3; 3; 1; 3; 2; 1	2	By MS/MS; By MS/MS; By MS/MS; By matching; By MS/MS; By MS/MS; By MS/MS; By MS/MS; By MS/MS	8.8; 17; 22.8; 26.9; 24; 8.2; 27.5; 21.6; 8.8	2948.7; 24285; 41750; 9219.2; 18131; 15444; 41375; 22323; 0	0; 20208; 24553; 8774.3; 14029; 0; 17160; 11139; 0	2; 3; 4; 0; 3; 1; 2; 1; 1
all7607	0.376393	1	FALSE	TRUTH	2.91446	3.11226	3.31125	0.073564	0	6.59387	1; 3; 1; 1; 2; 1; 2; 3; 2	1; 3; 1; 1; 2; 1; 2; 3; 2	1; 3; 1; 1; 2; 1; 2; 3; 2	2	By MS/MS; By MS/MS; By matching; By MS/MS; By MS/MS; By MS/MS; By MS/MS; By MS/MS; By MS/MS	6.8; 29.2; 6.8; 9.9; 16.8; 9.9; 22.4; 29.2; 16.8	4654.7; 25094; 5236.9; 0; 261.32; 0; 15002; 9919.5; 575.6	0; 31357; 0; 0; 0; 0; 9699.1; 4440; 0	1; 4; 0; 1; 2; 2; 2; 1; 3	2; 3; 2; 0; 1; 1; 3; 3; 1	2; 3; 2; 0; 1; 1; 3; 3; 1	2; 3; 2; 0; 1; 1; 3; 3; 1	2	By MS/MS; By MS/MS; By MS/MS; By matching; By MS/MS; By matching; By MS/MS; By MS/MS; By MS/MS	16.8; 29.2; 16.8; 0; 9.9; 9.9; 29.2; 29.2; 12.4	9844.7; 11963; 3694.2; 0; 15655; 5081.7; 19848; 14166; 0	6847.7; 5886.6; 6496; 0; 8566.6; 0; 2542.5; 4581.1; 0	2; 1; 1; 0; 1; 0; 1; 2; 0
all7611	0.429054	1	FALSE	TRUTH	0.70385	0.719433	0.473307	0.340938	0.380585	1.75533	2; 2; 2; 2; 3; 3; 3; 2; 4	2; 2; 2; 2; 3; 3; 3; 2; 4	2; 2; 2; 2; 3; 3; 3; 2; 4	2	By MS/MS; By MS/MS; By MS/MS; By MS/MS; By MS/MS; By MS/MS; By MS/MS; By MS/MS; By MS/MS	15.8; 11.9; 15.8; 20.3; 24.9; 24.9; 24.9; 13; 32.2	31979; 25429; 35395; 6590.2; 7523.3; 8512.3; 41239; 15898; 47351	48888; 31311; 55481; 17301; 13953; 0; 73000; 37569; 74958	1; 1; 2; 1; 1; 1; 5; 1; 5	3; 2; 3; 1; 1; 2; 2; 1; 2	3; 2; 3; 1; 1; 2; 2; 1; 2	3; 2; 3; 1; 1; 2; 2; 1; 2	2	By MS/MS; By MS/MS; By MS/MS; By matching; By matching; By matching; By matching; By MS/MS; By MS/MS	20.3; 15.8; 20.3; 11.9; 11.9; 13; 13; 7.3; 19.2	37743; 37809; 91791; 6030.3; 5423.7; 6596.4; 1697.3; 0; 16739	108380; 68041; 155670; 15507; 0; 11281; 9844.7; 0; 59643	7; 3; 7; 0; 0; 0; 0; 1; 0
all7618	0.52545	1	FALSE	TRUTH	0.759218	0.677188	0.727159	0.0267885	0.0427213	1.51751	4; 3; 1; 0; 2; 3; 8; 2; 4	4; 3; 1; 0; 2; 3; 8; 2; 4	4; 3; 1; 0; 2; 3; 8; 2; 4	3	By MS/MS; By MS/MS; By matching; By matching; By matching; By matching; By MS/MS; By MS/MS; By MS/MS	5.2; 3.4; 0.9; 0; 1.8; 3.5; 9.7; 3; 4.9	15995; 6733.3; 19428; 0; 17964; 1262400; 27234; 9426.6; 835470	145170; 0; 0; 0; 0; 730560; 36277; 0; 747870	2; 1; 0; 0; 0; 0; 6; 1; 3	4; 1; 4; 1; 1; 2; 0; 0; 2	4; 1; 4; 1; 1; 2; 0; 0; 2	3; 1; 4; 1; 1; 2; 0; 0; 2	1	By MS/MS; By matching; By MS/MS; By MS/MS; By matching; By matching; By matching; By matching; By MS/MS	5.4; 1.6; 4.4; 1.6; 0.9; 1.9; 0; 0; 3.9	14544; 3940.2; 880380; 1653.6; 9036.6; 1197100; 0; 0; 1364.8	0; 0; 595390; 0; 0; 522920; 0; 0; 0	4; 0; 3; 1; 0; 0; 0; 0; 1
alr0020	0.468083	1	FALSE	TRUTH	1.07793	0.330682	0.192444	0.0235733	0.907466	1.30043	33; 33; 36; 30; 27; 36; 36; 36; 33	33; 33; 36; 30; 27; 36; 36; 36; 33	33; 33; 36; 30; 27; 36; 36; 36; 33	33	By MS/MS; By MS/MS; By MS/MS; By MS/MS; By MS/MS; By MS/MS; By MS/MS; By MS/MS; By MS/MS	36.7; 34.3; 38.8; 33.5; 30.6; 40; 40.4; 38.3; 36.4	1457500; 1220800; 1308100; 1401600; 1140400; 2205300; 1640600; 1892300; 1665800	885280; 941100; 770560; 869850; 919590; 1007100; 1077800; 1068700; 1005200	58; 61; 40; 44; 28; 80; 75; 43; 43	38; 36; 42; 34; 30; 37; 29; 31; 25	38; 36; 42; 34; 30; 37; 29; 31; 25	38; 36; 42; 34; 30; 37; 29; 31; 25	34	By MS/MS; By MS/MS; By MS/MS; By MS/MS; By MS/MS; By MS/MS; By MS/MS; By MS/MS; By MS/MS	40; 41.3; 45; 38.2; 35.2; 41.8; 33.3; 36.5; 27.8	1565500; 1634900; 1717300; 1238600; 1215700; 1982300; 639330; 880460; 796410	895030; 910980; 709910; 830730; 882310; 1073500; 685940; 734940; 1065500	79; 56; 91; 56; 32; 63; 18; 37; 18
alr0021	0.236199	1	FALSE	TRUTH	1.23222	0.649114	0.377759	0.0668898	0.919631	1.72146	13; 13; 8; 10; 9; 9; 11; 10; 12	12; 12; 7; 9; 9; 8; 10; 9; 11	12; 12; 7; 9; 9; 8; 10; 9; 11	9	By MS/MS; By MS/MS; By MS/MS; By MS/MS; By MS/MS; By MS/MS; By MS/MS; By MS/MS; By MS/MS	95; 92.5; 71.4; 86.3; 73.9; 78.3; 86.3; 83.2; 87.6	1755500; 4933800; 4750600; 955390; 1218400; 5267200; 1249900; 1200200; 1131100	806810; 1309900; 1159100; 726120; 928980; 1366500; 1347700; 1367700; 1466800	218; 226; 271; 244; 169; 242; 183; 91; 145	12; 13; 11; 7; 8; 12; 9; 10; 8	11; 12; 10; 6; 7; 11; 9; 9; 8	11; 12; 10; 6; 7; 11; 9; 9; 8	9	By MS/MS; By MS/MS; By MS/MS; By MS/MS; By MS/MS; By MS/MS; By MS/MS; By MS/MS; By MS/MS	89.4; 92.5; 87.6; 69.6; 75.2; 93.2; 78.9; 83.2; 64	2182400; 2441300; 5752100; 729760; 924270; 1488000; 627800; 924080; 671770	1166300; 1142700; 1839200; 762910; 802630; 1003100; 390750; 828970; 580620	307; 299; 700; 388; 206; 221; 75; 132; 114
alr0022	0.244267	1	FALSE	TRUTH	1.1428	0.374732	0.21808	0.016879	0.941598	1.38323	14; 14; 12; 12; 13; 16; 14; 11; 13	14; 14; 12; 12; 13; 16; 14; 11; 13	13; 13; 11; 11; 13; 15; 13; 10; 12	13	By MS/MS; By MS/MS; By MS/MS; By MS/MS; By MS/MS; By MS/MS; By MS/MS; By MS/MS; By MS/MS	90.1; 90.1; 84.6; 84.6; 85.8; 90.7; 90.1; 79; 75.9	4619200; 3567500; 4020200; 3898600; 4839900; 6808200; 4227000; 4145300; 4405200	3102800; 2437800; 3025900; 2147600; 2935000; 3671500; 3703500; 3927500; 3994800	141; 156; 59; 82; 70; 127; 83; 52; 77	15; 13; 14; 11; 12; 14; 8; 9; 9	15; 13; 14; 11; 12; 14; 8; 9; 9	14; 12; 13; 10; 11; 13; 8; 8; 9	11	By MS/MS; By MS/MS; By MS/MS; By MS/MS; By MS/MS; By MS/MS; By MS/MS; By MS/MS; By MS/MS	90.1; 88.9; 84.6; 81.5; 83.3; 90.1; 70.4; 74.7; 75.9	4968500; 5634800; 4234500; 4277500; 5875300; 6678000; 2698000; 2980200; 2013900	3108200; 3465500; 2307300; 2684200; 3317200; 3760400; 2135000; 2744800; 1901800	202; 145; 165; 96; 39; 96; 26; 57; 14
alr0052	0.160519	1	FALSE	TRUTH	2.9077	4.48141	3.2419	0.793843	0.824845	27.3838	6; 5; 5; 4; 3; 4; 4; 3; 5	6; 5; 5; 4; 3; 4; 4; 3; 5	6; 5; 5; 4; 3; 4; 4; 3; 5	4	By MS/MS; By MS/MS; By MS/MS; By MS/MS; By MS/MS; By MS/MS; By MS/MS; By MS/MS; By MS/MS	67.3; 58.9; 58.9; 50.5; 38.3; 47.7; 43.9; 34.6; 65.4	146700; 113520; 132740; 5191.3; 2978.8; 16241; 19830; 6334.9; 10104	88354; 77855; 86647; 5277.5; 0; 7353.9; 0; 0; 0	7; 6; 2; 3; 0; 1; 2; 1; 3	6; 4; 6; 5; 5; 5; 4; 4; 4	6; 4; 6; 5; 5; 5; 4; 4; 4	6; 4; 6; 5; 5; 5; 4; 4; 4	5	By MS/MS; By MS/MS; By MS/MS; By MS/MS; By MS/MS; By MS/MS; By MS/MS; By MS/MS; By MS/MS	67.3; 43.9; 67.3; 68.2; 56.1; 58.9; 62.6; 59.8; 47.7	149430; 48241; 34801; 1203.7; 13570; 17366; 2609.1; 61.64; 4715.9	75281; 11701; 23831; 0; 11916; 14421; 481.66; 0; 2199.3	8; 3; 4; 2; 1; 2; 1; 2; 1
alr0088	0.131374	1	FALSE	FALSE	0.611263	0.16992	0.233488	0.136153	0.438549	0.976662	2; 1; 0; 2; 1; 1; 2; 1; 1	2; 1; 0; 2; 1; 1; 2; 1; 1	2; 1; 0; 2; 1; 1; 2; 1; 1	1	By MS/MS; By MS/MS; By matching; By matching; By matching; By MS/MS; By MS/MS; By MS/MS; By MS/MS	16.8; 8.4; 0; 21.8; 8.4; 8.4; 16.8; 8.4; 8.4	13369; 0; 0; 4214.4; 19798; 15600; 14282; 13282; 14191	16382; 0; 0; 0; 0; 0; 17648; 0; 0	2; 1; 0; 0; 0; 2; 2; 1; 2	1; 2; 1; 2; 1; 2; 0; 1; 3	1; 2; 1; 2; 1; 2; 0; 1; 3	1; 2; 1; 2; 1; 2; 0; 1; 3	1	By MS/MS; By MS/MS; By MS/MS; By MS/MS; By MS/MS; By MS/MS; By matching; By MS/MS; By MS/MS	8.4; 16.8; 8.4; 16.8; 8.4; 21.8; 0; 8.4; 30.3	44072; 37394; 16954; 45733; 36736; 29624; 0; 23537; 32303	0; 21147; 0; 28377; 0; 0; 0; 0; 29723	2; 1; 3; 1; 1; 3; 0; 2; 0
alr0114	0.314499	1	FALSE	TRUTH	1.25462	0.749201	0.487812	0.091053	0.853431	1.90717	6; 4; 4; 2; 1; 5; 7; 5; 9	6; 4; 4; 2; 1; 5; 7; 5; 9	6; 4; 4; 2; 1; 5; 7; 5; 9	5	By MS/MS; By MS/MS; By MS/MS; By MS/MS; By matching; By MS/MS; By MS/MS; By MS/MS; By MS/MS	33.6; 23; 23.4; 10.2; 4.7; 20.8; 33.9; 22.3; 44.2	99303; 49448; 45169; 14591; 15351; 62133; 97951; 84230; 88358	47674; 20436; 40225; 17186; 0; 44456; 55343; 61815; 45876	5; 5; 3; 1; 0; 5; 11; 3; 10	6; 7; 8; 1; 6; 8; 3; 5; 1	6; 7; 8; 1; 6; 8; 3; 5; 1	6; 7; 8; 1; 6; 8; 3; 5; 1	6	By MS/MS; By MS/MS; By MS/MS; By MS/MS; By MS/MS; By MS/MS; By matching; By MS/MS; By matching	27; 33.6; 38; 4.7; 26.6; 38; 16.8; 27; 5.5	90186; 132390; 106170; 9587.8; 93333; 92667; 3768.1; 16079; 24082	39866; 42023; 43602; 0; 44172; 47313; 10176; 15233; 0	5; 9; 9; 3; 5; 9; 0; 1; 0
alr0128	0.0104455	1	FALSE	TRUTH	2.05212	0.702423	0.584145	0.0299344	1.51898	2.7119	4; 4; 5; 4; 3; 8; 2; 2; 2	4; 4; 5; 4; 3; 8; 2; 2; 2	4; 4; 5; 4; 3; 8; 2; 2; 2	4	By MS/MS; By MS/MS; By MS/MS; By MS/MS; By MS/MS; By MS/MS; By matching; By MS/MS; By MS/MS	12.6; 12.8; 16.5; 12.1; 9.9; 23.9; 8.6; 5.4; 5.9	43577; 40342; 53547; 100390; 45058; 132680; 6813.7; 5939.5; 794.31	44068; 23143; 38011; 71590; 0; 51262; 0; 0; 0	3; 4; 3; 3; 2; 9; 0; 1; 1	7; 4; 5; 1; 3; 3; 2; 3; 1	7; 4; 5; 1; 3; 3; 2; 3; 1	7; 4; 5; 1; 3; 3; 2; 3; 1	3	By MS/MS; By MS/MS; By MS/MS; By MS/MS; By MS/MS; By MS/MS; By matching; By MS/MS; By matching	22.9; 13.1; 12.3; 2.7; 9.6; 11.3; 5.4; 8.4; 4.2	25762; 32149; 64377; 8630.7; 31951; 9470.1; 16164; 5795.1; 1780.6	16783; 25562; 22606; 0; 27582; 0; 20223; 0; 0	8; 5; 4; 1; 2; 1; 0; 2; 0
alr0140	0.0382897	1	FALSE	TRUTH	0.629385	0.296821	0.221542	0.0399817	0.427974	0.883219	4; 6; 4; 4; 2; 3; 4; 3; 6	4; 6; 4; 4; 2; 3; 4; 3; 6	4; 6; 4; 4; 2; 3; 4; 3; 6	4	By MS/MS; By MS/MS; By MS/MS; By MS/MS; By matching; By MS/MS; By MS/MS; By matching; By MS/MS	12.1; 19.2; 12.5; 12.7; 6.3; 12.3; 12.3; 8; 19.6	36077; 25195; 12662; 15019; 12553; 10964; 16519; 4311.6; 47343	16938; 12091; 20556; 11506; 8832.3; 0; 0; 7607.1; 16574	1; 5; 2; 2; 0; 1; 3; 0; 3	7; 4; 2; 2; 2; 4; 2; 1; 2	7; 4; 2; 2; 2; 4; 2; 1; 2	7; 4; 2; 2; 2; 4; 2; 1; 2	2	By MS/MS; By MS/MS; By MS/MS; By matching; By matching; By MS/MS; By MS/MS; By matching; By MS/MS	20.1; 13; 6.9; 5.8; 5.4; 12.5; 7.2; 1.4; 6.3	29624; 20248; 13865; 2950.2; 9952.8; 13450; 28769; 928.04; 8884.6	23627; 19335; 0; 0; 0; 16130; 30203; 0; 0	6; 2; 4; 0; 0; 5; 1; 0; 1
alr0162	0.505771	1	FALSE	TRUTH	0.84591	0.530244	0.380678	0.0521232	0.498664	1.28619	0; 3; 0; 2; 2; 3; 4; 0; 3	0; 3; 0; 2; 2; 3; 4; 0; 3	0; 3; 0; 2; 2; 3; 4; 0; 3	2	By matching; By MS/MS; By matching; By MS/MS; By MS/MS; By MS/MS; By MS/MS; By matching; By MS/MS	0; 13.2; 0; 9; 9; 13.2; 19.5; 0; 13.2	0; 23198; 0; 14315; 8128.8; 15456; 63621; 0; 36740	0; 11876; 0; 15827; 8763.5; 12450; 19854; 0; 31702	0; 3; 0; 1; 1; 3; 3; 0; 2	3; 3; 5; 5; 4; 3; 0; 1; 2	3; 3; 5; 5; 4; 3; 0; 1; 2	3; 3; 5; 5; 4; 3; 0; 1; 2	3	By MS/MS; By MS/MS; By MS/MS; By MS/MS; By MS/MS; By MS/MS; By matching; By MS/MS; By matching	15.4; 12.4; 23.7; 23.7; 20.7; 13.2; 0; 4.1; 9	42240; 29461; 28371; 69387; 31519; 45955; 0; 8192.5; 14215	15779; 14398; 17311; 27837; 16517; 31473; 0; 0; 10429	4; 1; 3; 3; 1; 4; 0; 1; 0
alr0223	0.5949	1	FALSE	TRUTH	0.858719	0.446744	0.383392	0.176394	0.581878	1.50339	1; 2; 2; 2; 2; 2; 2; 3; 2	1; 2; 2; 2; 2; 2; 2; 3; 2	1; 2; 2; 2; 2; 2; 2; 3; 2	2	By MS/MS; By MS/MS; By MS/MS; By MS/MS; By MS/MS; By MS/MS; By MS/MS; By MS/MS; By MS/MS	5.4; 11.8; 11.8; 8.9; 8.9; 8.9; 8.9; 11.6; 8.1	17938; 25367; 21913; 20043; 27613; 16941; 17177; 14765; 13013	13303; 12091; 13966; 0; 17885; 10290; 9910.4; 12406; 7439.6	3; 3; 2; 3; 3; 5; 11; 2; 9	2; 3; 3; 1; 2; 3; 3; 1; 2	2; 3; 3; 1; 2; 3; 3; 1; 2	2; 3; 3; 1; 2; 3; 3; 1; 2	2	By MS/MS; By MS/MS; By MS/MS; By MS/MS; By MS/MS; By MS/MS; By MS/MS; By MS/MS; By MS/MS	8.9; 12.4; 12.4; 5.4; 8.9; 12.4; 12.4; 5.4; 8.9	24087; 44278; 5562; 19565; 6164.3; 16662; 9400.1; 0; 10486	0; 21495; 0; 10635; 0; 15670; 10186; 0; 0	3; 3; 11; 3; 4; 4; 6; 1; 2
alr0237	0.171255	1	FALSE	TRUTH	0.648717	0.506571	0.31545	0.136469	0.396632	1.10584	7; 9; 5; 4; 4; 4; 6; 6; 2	7; 9; 5; 4; 4; 4; 6; 6; 2	7; 9; 5; 4; 4; 4; 6; 6; 2	5	By MS/MS; By MS/MS; By MS/MS; By MS/MS; By MS/MS; By MS/MS; By MS/MS; By MS/MS; By MS/MS	20.6; 23.4; 12.6; 13; 11.4; 9.6; 16.7; 15.5; 4.9	106970; 114980; 91863; 39932; 37597; 19660; 24838; 62850; 5115.3	69217; 56158; 47821; 31179; 36791; 35544; 14375; 36283; 0	10; 10; 1; 2; 4; 5; 5; 1; 5	9; 9; 7; 6; 4; 7; 4; 2; 4	9; 9; 7; 6; 4; 7; 4; 2; 4	9; 9; 7; 6; 4; 7; 4; 2; 4	6	By MS/MS; By MS/MS; By MS/MS; By MS/MS; By MS/MS; By MS/MS; By MS/MS; By MS/MS; By MS/MS	25.5; 25.5; 20; 17.1; 10.6; 19.1; 13.8; 4.9; 10.8	168380; 174600; 87495; 42145; 68139; 82386; 46594; 24517; 46061	87323; 77232; 49650; 15891; 49147; 56587; 48754; 0; 108530	14; 11; 12; 4; 4; 5; 0; 6; 3
alr0318	0.343433	1	FALSE	TRUTH	1.1593	0.395962	0.313276	0.0397195	0.883986	1.53052	4; 3; 4; 4; 2; 4; 4; 4; 2	4; 3; 4; 4; 2; 4; 4; 4; 2	4; 3; 4; 4; 2; 4; 4; 4; 2	4	By MS/MS; By MS/MS; By MS/MS; By MS/MS; By MS/MS; By MS/MS; By MS/MS; By MS/MS; By MS/MS	47; 40.2; 47; 47; 29.9; 47; 47; 47; 18.8	148440; 94122; 62596; 124820; 72914; 84727; 56597; 86990; 24880	70055; 51480; 32077; 63314; 0; 78042; 65989; 47959; 0	4; 4; 3; 3; 1; 4; 2; 4; 1	4; 4; 5; 2; 1; 4; 2; 2; 2	4; 4; 5; 2; 1; 4; 2; 2; 2	4; 4; 5; 2; 1; 4; 2; 2; 2	2	By MS/MS; By MS/MS; By MS/MS; By MS/MS; By MS/MS; By MS/MS; By MS/MS; By MS/MS; By MS/MS	47; 47; 58.1; 18.8; 17.9; 47; 29.9; 18.8; 29.9	128880; 113810; 99995; 21785; 60987; 41809; 0; 4958.7; 2332.2	59672; 52861; 36660; 0; 0; 51567; 0; 0; 0	5; 3; 7; 0; 2; 2; 1; 0; 0
alr0335	0.692351	1	FALSE	TRUTH	0.896125	0.633959	0.455601	0.0425405	0.468629	1.40325	5; 3; 4; 7; 5; 2; 1; 2; 2	5; 3; 4; 7; 5; 2; 1; 2; 2	5; 3; 4; 7; 5; 2; 1; 2; 2	3	By MS/MS; By MS/MS; By MS/MS; By MS/MS; By MS/MS; By MS/MS; By MS/MS; By MS/MS; By MS/MS	12.7; 6.5; 9.8; 19.7; 12.8; 4.7; 2; 6.2; 3.9	24648; 27731; 18857; 24397; 12409; 1267.8; 0; 18727; 10680	59594; 89242; 71354; 11626; 28676; 0; 0; 41529; 25591	3; 5; 2; 4; 3; 1; 1; 1; 1	5; 1; 5; 2; 3; 3; 2; 5; 1	5; 1; 5; 2; 3; 3; 2; 5; 1	5; 1; 5; 2; 3; 3; 2; 5; 1	3	By MS/MS; By matching; By MS/MS; By matching; By MS/MS; By MS/MS; By MS/MS; By MS/MS; By MS/MS	9.1; 1.8; 12; 3.6; 7.5; 6.7; 5.5; 10.9; 1.8	22157; 3361; 36517; 18076; 16753; 23972; 3570.6; 14501; 4929.1	0; 0; 44707; 57390; 0; 76158; 0; 51897; 0	2; 0; 3; 0; 3; 2; 1; 4; 0
alr0397	0.657924	1	FALSE	TRUTH	1.15135	0.951876	0.604835	0.0641117	0.600059	1.86039	5; 6; 3; 2; 5; 2; 6; 2; 6	5; 6; 3; 2; 5; 2; 6; 2; 6	5; 6; 3; 2; 5; 2; 6; 2; 6	5	By MS/MS; By MS/MS; By MS/MS; By matching; By MS/MS; By matching; By MS/MS; By matching; By MS/MS	9.1; 10.3; 5.7; 3.6; 10.7; 3.9; 10.4; 2.1; 9.2	29852; 66299; 11704; 18860; 28436; 10920; 8219.5; 6714.8; 12889	32394; 57395; 8006.7; 17599; 25050; 0; 7292.6; 31661; 22651	4; 10; 1; 0; 1; 0; 4; 0; 3	6; 4; 5; 4; 3; 6; 2; 1; 1	6; 4; 5; 4; 3; 6; 2; 1; 1	6; 4; 5; 4; 3; 6; 2; 1; 1	4	By MS/MS; By MS/MS; By MS/MS; By MS/MS; By matching; By MS/MS; By matching; By matching; By matching	10.8; 8.2; 6.5; 6.1; 4.5; 10.6; 3.6; 1.5; 1.8	45065; 26350; 74595; 31173; 7884.8; 54208; 21486; 5896.1; 14104	31995; 27086; 23543; 26913; 12755; 10950; 29937; 0; 0	2; 4; 3; 1; 0; 2; 0; 0; 0
alr0517	0.277127	1	FALSE	TRUTH	0.873759	0.280433	0.189393	0.0145477	0.695436	1.07788	5; 3; 3; 3; 2; 3; 3; 4; 3	5; 3; 3; 3; 2; 3; 3; 4; 3	5; 3; 3; 3; 2; 3; 3; 4; 3	3	By MS/MS; By MS/MS; By matching; By MS/MS; By MS/MS; By MS/MS; By MS/MS; By MS/MS; By MS/MS	28; 17.5; 16.9; 12.3; 8; 16.6; 16; 20.6; 15.7	46752; 27242; 8853.3; 15710; 5679; 32379; 57407; 26207; 21126	19140; 15234; 8529.7; 19509; 0; 14054; 22271; 10934; 19198	3; 4; 0; 2; 1; 2; 4; 2; 2	4; 4; 3; 6; 2; 3; 0; 2; 1	4; 4; 3; 6; 2; 3; 0; 2; 1	4; 4; 3; 6; 2; 3; 0; 2; 1	3	By MS/MS; By MS/MS; By MS/MS; By MS/MS; By MS/MS; By MS/MS; By matching; By MS/MS; By MS/MS	22.2; 22.5; 17.5; 31.1; 10.2; 14.8; 0; 9.2; 6.8	59879; 15711; 24538; 42660; 27361; 41497; 0; 11872; 13044	17927; 0; 18547; 15699; 24986; 20247; 0; 0; 0	3; 2; 8; 5; 1; 2; 0; 2; 1
alr0523	0.270364	1	FALSE	TRUTH	1.2186	0.640977	0.373024	0.0565068	0.900683	1.68249	13; 13; 13; 12; 12; 14; 12; 12; 12	13; 13; 13; 12; 12; 14; 12; 12; 12	13; 13; 13; 12; 12; 14; 12; 12; 12	12	By MS/MS; By MS/MS; By MS/MS; By MS/MS; By MS/MS; By MS/MS; By MS/MS; By MS/MS; By MS/MS	78.5; 75; 75; 75; 75; 78.5; 75; 77.3; 75	2198400; 2806300; 2417900; 1526100; 1459100; 1752000; 1340300; 1145200; 1347800	1402300; 1568300; 1555200; 1124500; 801710; 1074500; 1022300; 1263500; 877800	34; 32; 33; 21; 19; 28; 30; 21; 27	13; 15; 13; 13; 12; 12; 9; 11; 9	13; 15; 13; 13; 12; 12; 9; 11; 9	13; 15; 13; 13; 12; 12; 9; 11; 9	12	By MS/MS; By MS/MS; By MS/MS; By MS/MS; By MS/MS; By MS/MS; By MS/MS; By MS/MS; By MS/MS	77.3; 78.5; 75; 78.5; 75; 75; 74.4; 78.5; 63.4	2337500; 1803700; 3477700; 1851400; 1678100; 1908800; 582360; 434500; 531650	1299400; 1277200; 1592200; 1077100; 1049200; 1167500; 545020; 487660; 463080	41; 39; 69; 28; 26; 34; 11; 13; 7
alr0524	0.741991	1	FALSE	TRUTH	1.1626	1.56185	0.908936	0.308403	0.471351	2.89073	8; 9; 10; 7; 7; 8; 9; 6; 7	8; 9; 10; 7; 7; 8; 9; 6; 7	8; 9; 10; 7; 7; 8; 9; 6; 7	8	By MS/MS; By MS/MS; By MS/MS; By MS/MS; By MS/MS; By MS/MS; By MS/MS; By MS/MS; By MS/MS	61.7; 66; 66.7; 64.8; 64.8; 61.7; 66.7; 46.3; 50.6	2151800; 1657000; 1531900; 145050; 213060; 1298700; 1434100; 1227300; 1271600	1187200; 1010900; 469130; 151480; 178940; 315890; 208210; 323730; 203270	79; 68; 75; 68; 37; 74; 23; 13; 19	7; 6; 9; 6; 7; 7; 5; 6; 5	7; 6; 9; 6; 7; 7; 5; 6; 5	7; 6; 9; 6; 7; 7; 5; 6; 5	6	By MS/MS; By MS/MS; By MS/MS; By MS/MS; By MS/MS; By MS/MS; By MS/MS; By MS/MS; By MS/MS	61.7; 50; 66; 53.1; 54.3; 54.3; 53.1; 57.4; 46.3	667730; 2825400; 2110900; 241660; 780480; 1891000; 25668; 34054; 31706	670110; 1083700; 812120; 247850; 294150; 388430; 34714; 58925; 75325	92; 92; 135; 61; 67; 69; 2; 10; 6
alr0525	0.192697	1	FALSE	TRUTH	0.661752	0.542126	0.327092	0.136306	0.399063	1.13331	9; 6; 6; 5; 6; 6; 6; 3; 5	8; 5; 6; 4; 5; 5; 5; 3; 4	8; 5; 6; 4; 5; 5; 5; 3; 4	5	By MS/MS; By MS/MS; By MS/MS; By MS/MS; By MS/MS; By MS/MS; By MS/MS; By MS/MS; By MS/MS	43.5; 33.5; 34.2; 30.2; 33.5; 33.5; 33.5; 21.2; 27	322590; 203120; 154070; 193410; 293880; 34582; 24028; 70585; 102010	162470; 160930; 109420; 102950; 164910; 29807; 13843; 109740; 92372	14; 22; 12; 11; 6; 11; 3; 3; 9	8; 8; 7; 7; 5; 4; 4; 5; 7	7; 7; 6; 6; 4; 4; 4; 4; 6	7; 7; 6; 6; 4; 4; 4; 4; 6	6	By MS/MS; By MS/MS; By MS/MS; By MS/MS; By MS/MS; By MS/MS; By MS/MS; By MS/MS; By MS/MS	38.1; 39.6; 36.3; 36.3; 30.2; 27.7; 16.9; 30.2; 33.5	304700; 198120; 187030; 245710; 309340; 123790; 96745; 47.158; 207280	191230; 107000; 125300; 177580; 189830; 56893; 101010; 0; 285950	18; 8; 18; 11; 7; 13; 2; 3; 3
alr0528	0.139223	1	FALSE	TRUTH	1.13089	0.26615	0.154889	0.00893115	0.985163	1.297	19; 19; 16; 15; 15; 14; 13; 16; 12	19; 19; 16; 15; 15; 14; 13; 16; 12	19; 19; 16; 15; 15; 14; 13; 16; 12	15	By MS/MS; By MS/MS; By MS/MS; By MS/MS; By MS/MS; By MS/MS; By MS/MS; By MS/MS; By MS/MS	89; 89; 88.4; 89; 85.5; 85.5; 72.8; 84.4; 84.4	6561600; 9294700; 11114000; 6339300; 8675600; 7317500; 6132800; 3716700; 5148300	3398600; 4187200; 4591900; 3488600; 3905200; 3954100; 4663900; 3812800; 3913500	278; 283; 255; 224; 164; 272; 242; 156; 243	19; 15; 18; 12; 17; 14; 10; 13; 13	19; 15; 18; 12; 17; 14; 10; 13; 13	19; 15; 18; 12; 17; 14; 10; 13; 13	14	By MS/MS; By MS/MS; By MS/MS; By MS/MS; By MS/MS; By MS/MS; By MS/MS; By MS/MS; By MS/MS	89; 85; 89; 78; 89.6; 89; 66.5; 84.4; 85	10241000; 7024700; 10308000; 5932500; 4067700; 5087600; 5252100; 3690600; 3506100	4313700; 3830500; 3496400; 3464800; 3734100; 4206000; 3465200; 2698700; 2611800	361; 309; 756; 245; 137; 170; 152; 180; 169
alr0529	0.0750252	1	FALSE	TRUTH	1.7897	1.46099	0.850241	0.101632	1.07255	2.91178	8; 11; 10; 10; 8; 9; 9; 8; 9	8; 11; 10; 10; 8; 9; 9; 8; 9	8; 11; 10; 10; 8; 9; 9; 8; 9	9	By MS/MS; By MS/MS; By MS/MS; By MS/MS; By MS/MS; By MS/MS; By MS/MS; By MS/MS; By MS/MS	55.8; 66.9; 57.7; 62; 54; 62; 60.1; 55.8; 60.1	2136800; 4831000; 9756900; 1414700; 1799700; 10710000; 6633400; 8004800; 5189400	1821900; 2938300; 6326800; 1027700; 993920; 5169800; 4357500; 6082600; 3052500	151; 161; 159; 113; 93; 182; 90; 66; 68	10; 10; 9; 9; 9; 9; 5; 8; 7	10; 10; 9; 9; 9; 9; 5; 8; 7	10; 10; 9; 9; 9; 9; 5; 8; 7	9	By MS/MS; By MS/MS; By MS/MS; By MS/MS; By MS/MS; By MS/MS; By MS/MS; By MS/MS; By MS/MS	62; 62; 62; 57.7; 57.7; 60.1; 42.9; 60.1; 58.9	3982400; 8547400; 6092400; 2159900; 2710400; 8834400; 647610; 698730; 650940	2200800; 3463000; 3302100; 1301100; 1666700; 3218300; 969460; 978990; 988730	219; 196; 366; 149; 105; 152; 19; 45; 29
alr0530	0.775248	1	FALSE	TRUTH	1.10361	1.13702	0.661704	0.230812	0.610813	2.25873	9; 12; 9; 6; 7; 12; 12; 11; 10	9; 12; 9; 6; 7; 12; 12; 11; 10	8; 11; 9; 5; 6; 11; 11; 11; 9	9	By MS/MS; By MS/MS; By MS/MS; By MS/MS; By MS/MS; By MS/MS; By MS/MS; By MS/MS; By MS/MS	35.3; 43.4; 37.1; 23.4; 29.4; 52.4; 45.1; 40.9; 38.5	709520; 863370; 977130; 435910; 503040; 819080; 275950; 256160; 225160	393700; 469800; 502710; 101280; 96347; 273450; 255380; 227680; 165980	28; 26; 19; 12; 8; 26; 18; 8; 13	11; 8; 14; 10; 9; 13; 5; 8; 5	11; 8; 14; 10; 9; 13; 5; 8; 5	10; 7; 13; 9; 8; 13; 5; 7; 4	8	By MS/MS; By MS/MS; By MS/MS; By MS/MS; By MS/MS; By MS/MS; By MS/MS; By MS/MS; By MS/MS	40.2; 27.3; 50.7; 34.6; 33.9; 46.2; 26.9; 34.3; 18.2	744630; 671680; 1656300; 354010; 411560; 286620; 110610; 204290; 58835	479930; 344500; 717560; 114230; 112150; 100930; 212470; 150520; 111090	41; 25; 47; 11; 7; 10; 6; 10; 1
alr0532	0.55558	1	FALSE	TRUTH	0.912974	0.240232	#N/A	0.095866	#N/A	#N/A	1; 2; 1; 1; 1; 3; 0; 0; 0	1; 2; 1; 1; 1; 3; 0; 0; 0	1; 2; 1; 1; 1; 3; 0; 0; 0	1	By matching; By MS/MS; By MS/MS; By MS/MS; By matching; By MS/MS; By matching; By matching; By matching	6.2; 17.8; 9.8; 9.8; 8; 17.8; 0; 0; 0	3458.4; 1634.6; 0; 2822.5; 1911.3; 9761.7; 0; 0; 0	0; 0; 0; 0; 0; 4403.3; 0; 0; 0	0; 1; 1; 2; 0; 6; 0; 0; 0	2; 3; 1; 2; 2; 2; 1; 1; 0	2; 3; 1; 2; 2; 2; 1; 1; 0	2; 3; 1; 2; 2; 2; 1; 1; 0	2	By MS/MS; By MS/MS; By matching; By MS/MS; By MS/MS; By MS/MS; By matching; By matching; By matching	17.8; 23.9; 8; 17.8; 17.8; 17.8; 6.2; 8; 0	7511.4; 11615; 1593.5; 5652.2; 707.59; 2882; 2829.8; 1418.5; 0	4301.1; 5320.5; 0; 5825.2; 0; 3178.7; 0; 0; 0	4; 3; 0; 2; 2; 2; 0; 0; 0
alr0534	0.169428	1	FALSE	TRUTH	1.22047	0.532563	0.309931	0.0545887	0.964487	1.61739	8; 10; 9; 5; 6; 10; 8; 8; 8	7; 9; 8; 4; 5; 8; 7; 7; 7	7; 9; 8; 4; 5; 8; 7; 7; 7	7	By MS/MS; By MS/MS; By MS/MS; By MS/MS; By MS/MS; By MS/MS; By MS/MS; By MS/MS; By MS/MS	34.8; 43.4; 43.4; 22.9; 21.5; 42.7; 39.4; 39.4; 37.3	378610; 305440; 338450; 418150; 523460; 380720; 164770; 274600; 235610	189030; 156420; 221600; 249130; 209940; 173120; 142310; 164390; 152050	10; 15; 11; 8; 4; 15; 15; 9; 11	9; 8; 10; 7; 7; 8; 3; 5; 4	8; 7; 9; 6; 6; 7; 2; 5; 3	8; 7; 9; 6; 6; 7; 2; 5; 3	6	By MS/MS; By MS/MS; By MS/MS; By MS/MS; By MS/MS; By MS/MS; By MS/MS; By MS/MS; By MS/MS	40.1; 29.4; 46.6; 30.8; 27.6; 37.3; 16.1; 24; 19.7	372520; 340380; 424830; 443910; 417370; 379470; 17229; 18089; 14255	175060; 154960; 166050; 233910; 211640; 196730; 34666; 87655; 89707	8; 10; 24; 6; 5; 11; 3; 10; 4
alr0535	0.816939	1	FALSE	TRUTH	1.04693	0.614953	0.357879	0.0732723	0.748843	1.51057	6; 5; 5; 6; 7; 6; 7; 7; 4	6; 5; 5; 6; 7; 6; 7; 7; 4	6; 5; 5; 6; 7; 6; 7; 7; 4	6	By MS/MS; By MS/MS; By MS/MS; By MS/MS; By MS/MS; By MS/MS; By MS/MS; By MS/MS; By MS/MS	25.9; 25.9; 26.3; 24.7; 33.6; 29.1; 32; 36; 18.2	329410; 229310; 277590; 304110; 209820; 380140; 136020; 156440; 140720	174140; 164900; 150230; 169080; 101730; 258970; 127020; 74913; 170030	11; 8; 4; 8; 2; 9; 11; 7; 7	6; 7; 6; 5; 3; 5; 4; 4; 5	6; 7; 6; 5; 3; 5; 4; 4; 5	6; 7; 6; 5; 3; 5; 4; 4; 5	5	By MS/MS; By MS/MS; By MS/MS; By MS/MS; By MS/MS; By MS/MS; By MS/MS; By MS/MS; By MS/MS	29.1; 33.6; 32.4; 23.5; 15; 25.9; 21.9; 19.4; 24.3	400740; 359380; 303380; 285030; 277230; 217560; 8465.8; 169940; 180260	192950; 219530; 222460; 146480; 150350; 99697; 14925; 130560; 127030	10; 7; 17; 4; 3; 4; 2; 4; 3
alr0536	0.217098	1	FALSE	TRUTH	0.584538	0.242348	0.298288	0.24989	0.383622	1.17492	4; 2; 3; 1; 2; 2; 3; 3; 0	4; 2; 3; 1; 2; 2; 3; 3; 0	4; 2; 3; 1; 2; 2; 3; 3; 0	2	By MS/MS; By MS/MS; By MS/MS; By MS/MS; By MS/MS; By MS/MS; By MS/MS; By MS/MS; By matching	24.1; 9.3; 17.3; 8; 15.6; 15.6; 17.3; 21.1; 0	23499; 8743.3; 25407; 2206.8; 13057; 1219; 12364; 17701; 0	16220; 0; 17789; 0; 0; 0; 16649; 0; 0	4; 2; 2; 1; 0; 1; 1; 2; 0	3; 2; 4; 1; 1; 2; 1; 0; 1	3; 2; 4; 1; 1; 2; 1; 0; 1	3; 2; 4; 1; 1; 2; 1; 0; 1	1	By MS/MS; By MS/MS; By MS/MS; By matching; By MS/MS; By matching; By matching; By matching; By matching	21.1; 13.1; 27; 5.1; 7.6; 13.5; 4.2; 0; 8	25836; 38028; 35411; 1942.6; 1999.8; 4078.2; 12708; 0; 1546.1	28452; 39900; 19165; 0; 0; 0; 0; 0; 0	4; 3; 5; 0; 1; 0; 0; 0; 0
alr0537	0.961814	1	FALSE	TRUTH	0.992626	0.453083	0.263677	0.0368225	0.759238	1.30191	7; 8; 10; 7; 8; 8; 7; 7; 7	7; 8; 10; 7; 8; 8; 7; 7; 7	6; 7; 9; 6; 7; 6; 6; 6; 6	6	By MS/MS; By MS/MS; By MS/MS; By MS/MS; By MS/MS; By MS/MS; By MS/MS; By MS/MS; By MS/MS	37.2; 41.9; 56.1; 40.7; 41.5; 37.9; 37.2; 40.3; 34.4	813140; 825930; 816630; 686650; 605400; 1135100; 333530; 382900; 440060	489490; 457920; 438710; 275140; 321440; 505160; 278310; 370700; 335510	38; 33; 24; 34; 20; 33; 27; 21; 30	8; 9; 10; 8; 9; 7; 9; 7; 5	8; 9; 10; 8; 9; 7; 9; 7; 5	7; 8; 9; 7; 8; 6; 8; 7; 4	7	By MS/MS; By MS/MS; By MS/MS; By MS/MS; By MS/MS; By MS/MS; By MS/MS; By MS/MS; By MS/MS	40.3; 47.8; 56.1; 44.3; 51.8; 37.2; 49; 39.9; 23.3	931980; 940800; 1078600; 590870; 610100; 626110; 373180; 257700; 318870	418010; 526110; 473410; 371450; 378330; 480670; 235600; 207800; 403990	36; 23; 42; 26; 19; 20; 8; 10; 11
alr0540	0.758217	1	FALSE	TRUTH	0.884887	0.929553	0.603876	0.243544	0.41929	1.92027	2; 3; 4; 4; 5; 4; 4; 3; 5	2; 3; 4; 4; 5; 4; 4; 3; 5	2; 3; 4; 4; 5; 4; 4; 3; 5	4	By MS/MS; By MS/MS; By matching; By MS/MS; By matching; By MS/MS; By MS/MS; By matching; By MS/MS	3.5; 5.8; 6.7; 6.6; 6.9; 6.4; 5.7; 4.5; 7.6	727350; 498460; 30883; 904160; 27391; 765030; 301900; 323420; 274620	355750; 383710; 27399; 360160; 24262; 243000; 137920; 80202; 118340	1; 1; 0; 2; 0; 4; 2; 0; 1	3; 1; 3; 2; 4; 5; 3; 2; 1	3; 1; 3; 2; 4; 5; 3; 2; 1	3; 1; 3; 2; 4; 5; 3; 2; 1	3	By MS/MS; By matching; By MS/MS; By MS/MS; By MS/MS; By MS/MS; By MS/MS; By matching; By matching	4.3; 1.4; 4.3; 2.4; 6.9; 6; 4.9; 2.6; 2.3	573900; 559800; 18666; 21160; 1027000; 748650; 187200; 203480; 3306.3	277660; 0; 22128; 132020; 513110; 0; 293970; 180430; 0	3; 0; 1; 1; 1; 7; 1; 0; 0
alr0577	0.719889	1	FALSE	TRUTH	1.0409	0.344458	0.200461	0.0237921	0.861804	1.27074	4; 6; 5; 4; 4; 6; 5; 3; 6	4; 6; 5; 4; 4; 6; 5; 3; 6	4; 6; 5; 4; 4; 6; 5; 3; 6	5	By MS/MS; By MS/MS; By MS/MS; By MS/MS; By MS/MS; By MS/MS; By MS/MS; By MS/MS; By MS/MS	35.8; 60; 46.7; 41.2; 41.2; 60; 46.7; 29.7; 60	166310; 163030; 220150; 242400; 190740; 378280; 321800; 115970; 316410	106860; 101900; 115270; 171290; 169530; 177110; 203710; 172670; 174150	12; 11; 6; 14; 10; 12; 14; 2; 15	5; 4; 6; 4; 5; 4; 3; 5; 3	5; 4; 6; 4; 5; 4; 3; 5; 3	5; 4; 6; 4; 5; 4; 3; 5; 3	4	By MS/MS; By MS/MS; By MS/MS; By MS/MS; By MS/MS; By MS/MS; By MS/MS; By MS/MS; By MS/MS	49.1; 35.8; 60; 35.8; 38.8; 35.8; 27.9; 52.1; 27.9	159960; 163100; 214360; 262630; 383120; 350610; 229410; 176690; 120010	90657; 86662; 100470; 172330; 200060; 181960; 207970; 173400; 121630	13; 16; 10; 17; 12; 11; 4; 13; 3
alr0608	0.00216018	1	FALSE	TRUTH	0.567236	0.301783	0.175626	0.0167067	0.3995	0.754247	7; 9; 8; 6; 8; 11; 8; 6; 10	7; 9; 8; 6; 8; 11; 8; 6; 10	7; 9; 8; 6; 8; 11; 8; 6; 10	8	By MS/MS; By MS/MS; By MS/MS; By MS/MS; By MS/MS; By MS/MS; By MS/MS; By MS/MS; By MS/MS	21.4; 25.5; 26.4; 18; 25.7; 28; 23; 19.5; 29.8	156480; 143760; 186700; 303960; 359060; 443160; 102270; 79775; 133000	61286; 101940; 83030; 193900; 185940; 260580; 96476; 54280; 116660	9; 10; 6; 11; 10; 15; 15; 3; 10	11; 9; 10; 9; 7; 9; 7; 8; 5	11; 9; 10; 9; 7; 9; 7; 8; 5	11; 9; 10; 9; 7; 9; 7; 8; 5	9	By MS/MS; By MS/MS; By MS/MS; By MS/MS; By MS/MS; By MS/MS; By MS/MS; By MS/MS; By MS/MS	30.9; 24.5; 30.5; 25.5; 20.2; 25.2; 22.3; 25.7; 16.8	307410; 338190; 240010; 324050; 375300; 385590; 218680; 204410; 174790	278690; 191090; 138050; 184520; 209290; 242910; 243620; 236630; 216340	16; 17; 18; 13; 8; 14; 8; 15; 9
alr0610	0.130498	1	FALSE	TRUTH	1.5853	0.966665	0.691707	0.0556177	0.960787	2.39655	3; 3; 4; 8; 7; 9; 1; 2; 1	3; 3; 4; 8; 7; 9; 1; 2; 1	2; 2; 3; 7; 6; 8; 0; 1; 0	2	By MS/MS; By matching; By MS/MS; By MS/MS; By MS/MS; By MS/MS; By MS/MS; By matching; By MS/MS	7.2; 6.2; 7.3; 18.4; 15.7; 18.7; 2.4; 4.1; 2.4	56897; 24753; 14817; 53032; 52597; 58041; 0; 1224.6; 1566	29545; 21155; 8136.2; 37289; 48434; 27469; 0; 4466.6; 0	2; 0; 1; 8; 10; 10; 1; 0; 1	6; 5; 1; 5; 4; 5; 1; 1; 2	6; 5; 1; 5; 4; 5; 1; 1; 2	5; 4; 1; 4; 3; 4; 1; 0; 2	3	By MS/MS; By MS/MS; By matching; By MS/MS; By MS/MS; By MS/MS; By matching; By matching; By matching	13.4; 11.1; 1.5; 11.6; 8.4; 12.2; 2.1; 2.4; 4.7	23534; 22157; 24976; 34397; 84540; 29236; 15661; 875.61; 3350.9	10052; 10628; 0; 21886; 21017; 15126; 0; 0; 0	3; 2; 0; 2; 2; 4; 0; 0; 0
alr0652	0.0215504	1	FALSE	TRUTH	0.367297	0.16353	#N/A	#N/A	#N/A	#N/A	1; 2; 2; 1; 2; 2; 0; 0; 2	1; 2; 2; 1; 2; 2; 0; 0; 2	1; 2; 2; 1; 2; 2; 0; 0; 2	2	By MS/MS; By MS/MS; By matching; By MS/MS; By MS/MS; By MS/MS; By matching; By matching; By MS/MS	5.6; 11.2; 8.4; 5.6; 8.4; 8.1; 0; 0; 8.1	3440.1; 4437.6; 6629.5; 0; 1188.4; 7488.2; 0; 0; 5994.8	0; 2335.8; 0; 0; 0; 5253.2; 0; 0; 7081.1	1; 1; 0; 2; 1; 1; 0; 0; 3	2; 3; 0; 1; 1; 2; 2; 1; 1	2; 3; 0; 1; 1; 2; 2; 1; 1	2; 3; 0; 1; 1; 2; 2; 1; 1	1	By MS/MS; By MS/MS; By matching; By MS/MS; By MS/MS; By MS/MS; By MS/MS; By matching; By matching	8.1; 11; 0; 5.6; 5.6; 8.1; 11.2; 2.8; 2.8	5584.1; 6323.7; 0; 7262.3; 4741.2; 1476.1; 0; 8525.7; 1128.2	0; 0; 0; 0; 15000; 0; 0; 0; 0	2; 1; 0; 2; 2; 3; 3; 0; 0
alr0658	0.212128	1	FALSE	TRUTH	0.748844	0.424674	0.277527	0.0758372	0.515138	1.10545	8; 7; 5; 5; 6; 6; 6; 2; 7	8; 7; 5; 5; 6; 6; 6; 2; 7	8; 7; 5; 5; 6; 6; 6; 2; 7	6	By MS/MS; By MS/MS; By MS/MS; By MS/MS; By MS/MS; By MS/MS; By MS/MS; By MS/MS; By MS/MS	23.2; 25.2; 18; 18; 20.8; 19.7; 16.3; 6.5; 21.3	18027; 26741; 16874; 22450; 17900; 47135; 17549; 11713; 20686	7508.3; 14495; 9062; 12151; 14024; 28155; 14803; 10041; 15673	5; 3; 2; 5; 4; 5; 1; 1; 3	9; 4; 5; 3; 5; 8; 2; 1; 2	9; 4; 5; 3; 5; 8; 2; 1; 2	9; 4; 5; 3; 5; 8; 2; 1; 2	4	By MS/MS; By MS/MS; By MS/MS; By MS/MS; By MS/MS; By MS/MS; By matching; By matching; By MS/MS	31.7; 11.5; 19.5; 9.5; 16.3; 25.4; 5.2; 4.3; 5.9	24740; 39306; 23988; 24777; 20973; 22596; 10612; 3057.4; 71.594	14602; 28766; 16859; 22619; 13984; 14446; 0; 0; 0	3; 1; 4; 2; 2; 5; 0; 0; 0
alr0740	0.0366479	1	FALSE	TRUTH	0.514809	0.352184	0.276349	0.0713579	0.264883	0.843853	3; 2; 0; 0; 1; 2; 2; 3; 1	3; 2; 0; 0; 1; 2; 2; 3; 1	3; 2; 0; 0; 1; 2; 2; 3; 1	2	By matching; By matching; By matching; By matching; By matching; By MS/MS; By MS/MS; By matching; By matching	7.5; 5.5; 0; 0; 1.8; 6.5; 5.5; 7.5; 3.7	10818; 4882.4; 0; 0; 7158.3; 31321; 4276.9; 5924.5; 4235.5	9359.6; 7612.6; 0; 0; 0; 21080; 0; 6494.4; 0	0; 0; 0; 0; 0; 1; 1; 0; 0	9; 5; 8; 5; 5; 5; 4; 6; 4	9; 5; 8; 5; 5; 5; 4; 6; 4	9; 5; 8; 5; 5; 5; 4; 6; 4	5	By MS/MS; By MS/MS; By MS/MS; By MS/MS; By MS/MS; By MS/MS; By MS/MS; By MS/MS; By MS/MS	20.9; 12; 18.3; 13; 12.6; 13.4; 10.8; 14; 10.4	64969; 49899; 66031; 34646; 13177; 37199; 34125; 56468; 33787	21627; 25693; 23426; 22360; 8742.4; 12186; 20482; 42168; 23734	9; 7; 10; 4; 5; 4; 5; 6; 2
alr0782	0.178621	1	FALSE	TRUTH	0.785602	0.330541	0.222666	0.051788	0.595852	1.06116	5; 4; 2; 6; 6; 6; 3; 2; 2	5; 4; 2; 6; 6; 6; 3; 2; 2	5; 4; 2; 6; 6; 6; 3; 2; 2	4	By MS/MS; By MS/MS; By MS/MS; By MS/MS; By MS/MS; By MS/MS; By MS/MS; By MS/MS; By MS/MS	26.4; 20.4; 16.2; 32.8; 36.2; 37.9; 16.6; 13.2; 13.6	42294; 30399; 11787; 43303; 74767; 73907; 16931; 20496; 12848	22641; 16923; 0; 39682; 47289; 30691; 23271; 20708; 0	5; 3; 2; 9; 7; 7; 4; 1; 2	4; 5; 6; 7; 6; 5; 2; 2; 2	4; 5; 6; 7; 6; 5; 2; 2; 2	4; 5; 6; 7; 6; 5; 2; 2; 2	5	By MS/MS; By MS/MS; By MS/MS; By MS/MS; By MS/MS; By MS/MS; By MS/MS; By MS/MS; By MS/MS	22.1; 27.7; 31.9; 40.4; 34.9; 27.7; 14.5; 13.6; 16.2	40696; 40810; 57884; 72720; 43575; 137960; 0; 14694; 14474	29614; 29219; 22887; 54002; 34364; 53840; 0; 0; 19317	10; 9; 11; 8; 7; 6; 1; 1; 0
alr0867	0.124509	1	FALSE	TRUTH	0.688938	0.422865	0.27455	0.069857	0.451342	1.03002	6; 6; 5; 8; 3; 6; 6; 7; 5	4; 4; 4; 6; 3; 5; 5; 5; 2	4; 4; 4; 6; 3; 5; 5; 5; 2	4	By MS/MS; By MS/MS; By MS/MS; By MS/MS; By MS/MS; By MS/MS; By MS/MS; By MS/MS; By MS/MS	67.5; 72.8; 60.5; 83.3; 49.1; 68.4; 68.4; 75.4; 51.8	75063; 52618; 23258; 58611; 37088; 38335; 44541; 12682; 329.33	65467; 52807; 23342; 56240; 54572; 25040; 28395; 0; 0	12; 7; 4; 6; 2; 3; 3; 3; 0	7; 6; 6; 6; 6; 6; 5; 6; 4	5; 3; 3; 5; 5; 4; 4; 4; 3	5; 3; 3; 5; 5; 4; 4; 4; 3	4	By MS/MS; By MS/MS; By MS/MS; By MS/MS; By MS/MS; By MS/MS; By MS/MS; By MS/MS; By MS/MS	75.4; 71.9; 71.9; 77.2; 70.2; 65.8; 56.1; 72.8; 48.2	57836; 59545; 73932; 85156; 97649; 64866; 51259; 10136; 37524	37149; 56173; 102290; 87725; 83094; 48255; 22787; 79490; 0	3; 5; 2; 3; 7; 6; 2; 2; 2
alr0880	0.616141	1	FALSE	TRUTH	1.28564	0.954809	1.07083	0.158341	0.3355	2.71952	3; 3; 2; 3; 2; 2; 2; 1; 1	3; 3; 2; 3; 2; 2; 2; 1; 1	3; 3; 2; 3; 2; 2; 2; 1; 1	2	By MS/MS; By MS/MS; By MS/MS; By MS/MS; By MS/MS; By MS/MS; By MS/MS; By MS/MS; By MS/MS	6; 6.1; 5; 6.8; 4; 5; 4; 1.7; 2.3	29021; 41572; 5075.3; 13700; 4527.3; 6289.2; 5002.9; 6643.6; 0	20200; 0; 0; 11876; 0; 7602.2; 0; 0; 0	1; 1; 1; 0; 1; 1; 1; 0; 0	4; 5; 2; 2; 2; 3; 1; 1; 2	4; 5; 2; 2; 2; 3; 1; 1; 2	4; 5; 2; 2; 2; 3; 1; 1; 2	2	By MS/MS; By MS/MS; By MS/MS; By MS/MS; By MS/MS; By MS/MS; By MS/MS; By matching; By matching	8.7; 11.5; 5; 4.1; 4.8; 7; 2.3; 1.7; 4.7	7475; 33388; 0; 12768; 9301.2; 4637.9; 0; 776.28; 27910	7255.9; 7953.4; 0; 0; 0; 9341.8; 0; 0; 12809	3; 0; 1; 0; 0; 1; 0; 0; 0
alr0882	0.177271	1	FALSE	TRUTH	0.629959	0.508041	0.29566	0.180319	0.413788	1.1233	4; 6; 5; 7; 7; 7; 8; 4; 5	4; 6; 5; 7; 7; 7; 8; 4; 5	4; 6; 5; 7; 7; 7; 8; 4; 5	6	By MS/MS; By MS/MS; By MS/MS; By MS/MS; By MS/MS; By MS/MS; By MS/MS; By MS/MS; By MS/MS	21.2; 37.8; 30; 42.8; 39.6; 40.6; 44.5; 22.6; 31.8	33484; 25896; 68406; 19523; 109430; 71231; 34496; 48318; 40540	21193; 49401; 46246; 16765; 45666; 44871; 33068; 37450; 41443	5; 13; 5; 9; 11; 13; 7; 2; 6	8; 8; 9; 4; 7; 8; 5; 6; 6	8; 8; 9; 4; 7; 8; 5; 6; 6	8; 8; 9; 4; 7; 8; 5; 6; 6	7	By MS/MS; By MS/MS; By MS/MS; By MS/MS; By MS/MS; By MS/MS; By MS/MS; By MS/MS; By MS/MS	39.6; 49.1; 48.4; 23; 34.3; 46.3; 27.2; 34.3; 38.5	124480; 82117; 23066; 82255; 122790; 65644; 44879; 4884.1; 104850	65738; 61725; 28047; 27119; 69203; 59844; 56421; 15851; 126930	22; 10; 18; 4; 6; 10; 4; 2; 4
alr0939	0.876809	1	FALSE	TRUTH	0.946111	0.504107	0.620467	0.426546	0.569765	2.72993	0; 1; 2; 2; 2; 1; 1; 1; 1	0; 1; 2; 2; 2; 1; 1; 1; 1	0; 1; 2; 2; 2; 1; 1; 1; 1	1	By matching; By MS/MS; By matching; By MS/MS; By MS/MS; By MS/MS; By MS/MS; By matching; By MS/MS	0; 5.4; 6.3; 8.7; 8.7; 3.4; 3.6; 5.4; 3.6	0; 0; 14314; 20869; 24633; 14487; 3256.4; 2138; 5624.1	0; 0; 11835; 15582; 16857; 0; 0; 0; 0	0; 1; 0; 5; 2; 1; 1; 0; 1	0; 1; 4; 2; 2; 3; 1; 2; 3	0; 1; 4; 2; 2; 3; 1; 2; 3	0; 1; 4; 2; 2; 3; 1; 2; 3	2	By matching; By matching; By MS/MS; By MS/MS; By MS/MS; By MS/MS; By matching; By MS/MS; By MS/MS	0; 2.9; 15.9; 8.7; 8.7; 13.4; 4.5; 7.8; 12.3	0; 3607.5; 3634.3; 15248; 4288.5; 15658; 7224.4; 13894; 10106	0; 0; 0; 10747; 0; 9513.8; 0; 0; 17303	0; 0; 3; 3; 1; 1; 0; 1; 2
alr0946	0.912174	1	FALSE	TRUTH	1.02584	0.697258	0.405777	0.0571936	0.665559	1.51058	5; 3; 5; 5; 4; 2; 3; 4; 4	5; 3; 5; 5; 4; 2; 3; 4; 4	5; 3; 5; 5; 4; 2; 3; 4; 4	4	By MS/MS; By MS/MS; By MS/MS; By MS/MS; By MS/MS; By MS/MS; By MS/MS; By MS/MS; By MS/MS	51.4; 30.6; 40.3; 43.1; 42.4; 21.5; 34; 42.4; 43.1	216090; 470480; 519450; 236510; 516280; 266090; 135930; 179240; 165540	85594; 126900; 407200; 105110; 219200; 182610; 162090; 190370; 213880	12; 5; 10; 10; 11; 16; 16; 13; 19	5; 4; 6; 3; 5; 4; 4; 4; 3	5; 4; 6; 3; 5; 4; 4; 4; 3	5; 4; 6; 3; 5; 4; 4; 4; 3	4	By MS/MS; By MS/MS; By MS/MS; By MS/MS; By MS/MS; By MS/MS; By MS/MS; By MS/MS; By MS/MS	39.6; 39.6; 52.1; 30.6; 51.4; 42.4; 43.1; 42.4; 30.6	565990; 537530; 417880; 236620; 400700; 251950; 230140; 240380; 131360	72002; 287540; 234700; 230630; 158850; 192060; 115640; 147410; 186380	7; 11; 20; 24; 14; 20; 5; 12; 6
alr1041	0.513724	1	FALSE	TRUTH	1.24864	1.13503	0.69102	0.0965377	0.642918	2.1212	7; 8; 7; 7; 7; 6; 6; 6; 7	7; 8; 7; 7; 7; 6; 6; 6; 7	7; 8; 7; 7; 7; 6; 6; 6; 7	7	By MS/MS; By MS/MS; By MS/MS; By MS/MS; By MS/MS; By MS/MS; By MS/MS; By MS/MS; By MS/MS	26.4; 31.6; 29.3; 29.3; 29.3; 25.8; 25.8; 25.8; 29.3	76742; 33682; 105850; 152010; 129700; 101000; 35177; 49717; 36950	125540; 5030.8; 39887; 109800; 65841; 47920; 22463; 29424; 39138	7; 9; 2; 14; 10; 11; 3; 2; 4	7; 7; 7; 7; 7; 7; 5; 7; 6	7; 7; 7; 7; 7; 7; 5; 7; 6	7; 7; 7; 7; 7; 7; 5; 7; 6	7	By MS/MS; By MS/MS; By MS/MS; By MS/MS; By MS/MS; By MS/MS; By MS/MS; By MS/MS; By MS/MS	29.3; 29.3; 29.3; 29.3; 29.3; 29.3; 22.3; 29.3; 25.8	71443; 134870; 34481; 147790; 38506; 80773; 14316; 40554; 39.349	35286; 48209; 51272; 78537; 10776; 40997; 0; 33651; 0	11; 12; 8; 17; 4; 10; 4; 3; 1
alr1050	0.212177	1	FALSE	TRUTH	0.689	0.26224	0.272583	0.117793	0.476552	1.08544	5; 5; 3; 5; 2; 3; 4; 2; 4	5; 5; 3; 5; 2; 3; 4; 2; 4	5; 5; 3; 5; 2; 3; 4; 2; 4	4	By MS/MS; By MS/MS; By MS/MS; By MS/MS; By MS/MS; By MS/MS; By MS/MS; By matching; By MS/MS	16.1; 13.4; 9.7; 14.8; 8; 9.8; 12.3; 4.9; 10.2	30728; 28997; 12973; 62921; 70543; 9423.7; 37670; 35562; 51694	23504; 26146; 0; 29177; 0; 0; 17216; 0; 31545	2; 2; 2; 3; 0; 2; 0; 0; 2	6; 3; 5; 5; 6; 3; 5; 4; 3	6; 3; 5; 5; 6; 3; 5; 4; 3	6; 3; 5; 5; 6; 3; 5; 4; 3	5	By MS/MS; By MS/MS; By MS/MS; By MS/MS; By MS/MS; By MS/MS; By MS/MS; By MS/MS; By matching	14.8; 8.9; 15.9; 14.2; 19.7; 10; 11.6; 13.1; 7.4	41989; 15833; 18513; 66045; 83997; 75541; 34084; 2368.5; 31695	25116; 0; 0; 0; 0; 50509; 43047; 0; 0	2; 1; 3; 2; 2; 2; 1; 2; 0
alr1073	0.102695	1	FALSE	TRUTH	0.721289	0.314625	0.222695	0.053613	0.529616	0.994685	7; 9; 3; 6; 6; 4; 4; 3; 3	7; 9; 3; 6; 6; 4; 4; 3; 3	7; 9; 3; 6; 6; 4; 4; 3; 3	4	By MS/MS; By MS/MS; By MS/MS; By MS/MS; By MS/MS; By MS/MS; By MS/MS; By MS/MS; By MS/MS	10.3; 13.6; 4.7; 9.6; 8.9; 6.2; 6.1; 5.1; 5.1	58736; 68270; 46661; 33810; 35474; 44136; 44469; 22071; 21894	20206; 28921; 17232; 17122; 19125; 21196; 25528; 0; 0	5; 6; 1; 5; 2; 2; 2; 2; 1	7; 6; 4; 5; 2; 6; 3; 1; 2	7; 6; 4; 5; 2; 6; 3; 1; 2	7; 6; 4; 5; 2; 6; 3; 1; 2	4	By MS/MS; By MS/MS; By MS/MS; By MS/MS; By MS/MS; By MS/MS; By MS/MS; By MS/MS; By MS/MS	10.3; 9; 6.4; 7.3; 3.1; 8.8; 4.3; 1.4; 2.7	73164; 46210; 45352; 19896; 73723; 63273; 2847.2; 21741; 0	40125; 20543; 38310; 17815; 36527; 27964; 0; 0; 0	5; 2; 6; 2; 2; 6; 1; 1; 2
alr1077	0.24634	1	FALSE	TRUTH	0.724724	0.376041	0.388347	0.0553726	0.365387	1.16903	3; 2; 3; 1; 0; 2; 2; 2; 3	3; 2; 3; 1; 0; 2; 2; 2; 3	3; 2; 3; 1; 0; 2; 2; 2; 3	2	By MS/MS; By MS/MS; By MS/MS; By MS/MS; By matching; By MS/MS; By MS/MS; By matching; By MS/MS	19; 14.5; 19; 5.2; 0; 11.7; 10.5; 16.1; 16.1	27862; 12937; 17397; 0; 0; 15179; 12757; 6876.9; 10650	17199; 13617; 8194.9; 0; 0; 6759.9; 0; 0; 0	4; 3; 2; 1; 0; 1; 2; 0; 2	3; 3; 2; 1; 2; 1; 1; 1; 0	3; 3; 2; 1; 2; 1; 1; 1; 0	3; 3; 2; 1; 2; 1; 1; 1; 0	1	By MS/MS; By MS/MS; By MS/MS; By MS/MS; By MS/MS; By MS/MS; By matching; By matching; By matching	16.9; 16.9; 11.7; 5.2; 10.5; 6.5; 5.2; 7.3; 0	32629; 38312; 20524; 0; 0; 890.11; 5066.3; 3040.9; 0	19361; 17377; 13557; 0; 0; 0; 0; 0; 0	7; 8; 7; 1; 2; 1; 0; 0; 0
alr1078	0.150324	1	FALSE	TRUTH	1.35608	0.727887	0.453268	0.0468691	0.95372	1.8918	5; 4; 5; 4; 5; 3; 4; 2; 4	5; 4; 5; 4; 5; 3; 4; 2; 4	5; 4; 5; 4; 5; 3; 4; 2; 4	4	By MS/MS; By MS/MS; By MS/MS; By MS/MS; By MS/MS; By MS/MS; By MS/MS; By MS/MS; By MS/MS	25.6; 22; 25.2; 16.1; 25.2; 16.7; 22; 8.9; 19	21075; 12894; 27236; 31409; 25004; 22065; 18657; 32104; 5834.7	9724.5; 8141.8; 8724.2; 14982; 15064; 20919; 13277; 24220; 0	5; 3; 2; 4; 2; 4; 3; 2; 2	3; 4; 3; 4; 3; 4; 3; 1; 3	3; 4; 3; 4; 3; 4; 3; 1; 3	3; 4; 3; 4; 3; 4; 3; 1; 3	3	By MS/MS; By MS/MS; By MS/MS; By MS/MS; By MS/MS; By MS/MS; By MS/MS; By matching; By MS/MS	16.4; 21; 16.7; 22; 16.7; 20.3; 12.8; 3.6; 15.7	36814; 17411; 10310; 16953; 18187; 14160; 21274; 2982.7; 3573.8	8514.9; 9412.6; 10246; 14301; 13741; 13774; 2840.2; 0; 10008	1; 3; 4; 3; 2; 4; 1; 0; 0
alr1080	0.354071	1	FALSE	TRUTH	0.871627	0.331532	0.206451	0.0461232	0.698229	1.12932	5; 4; 3; 4; 3; 4; 4; 5; 5	5; 4; 3; 4; 3; 4; 4; 5; 5	5; 4; 3; 4; 3; 4; 4; 5; 5	4	By MS/MS; By MS/MS; By MS/MS; By MS/MS; By MS/MS; By MS/MS; By MS/MS; By MS/MS; By MS/MS	18.5; 15.7; 10.8; 11.7; 12.9; 17.6; 15.7; 19.4; 19.4	13044; 17234; 16468; 17251; 40523; 13132; 18972; 11492; 16606	0; 10684; 18933; 19215; 23817; 20228; 17208; 14121; 16728	5; 6; 4; 3; 4; 5; 5; 2; 4	5; 6; 5; 4; 5; 4; 3; 0; 3	5; 6; 5; 4; 5; 4; 3; 0; 3	5; 6; 5; 4; 5; 4; 3; 0; 3	4	By MS/MS; By MS/MS; By MS/MS; By MS/MS; By MS/MS; By MS/MS; By MS/MS; By matching; By MS/MS	21.1; 23.2; 21.5; 11.9; 22.7; 16.6; 11; 0; 9.8	36735; 36367; 30129; 45734; 75708; 19888; 8264.6; 0; 9061.1	17043; 18789; 16565; 33654; 27536; 13033; 12175; 0; 17061	5; 7; 8; 6; 6; 6; 1; 0; 3
alr1129	0.35184	1	FALSE	TRUTH	1.22454	0.592565	0.446597	0.0480667	0.824476	1.74826	2; 3; 2; 2; 3; 3; 4; 2; 3	2; 3; 2; 2; 3; 3; 4; 2; 3	2; 3; 2; 2; 3; 3; 4; 2; 3	3	By MS/MS; By MS/MS; By MS/MS; By MS/MS; By MS/MS; By MS/MS; By MS/MS; By MS/MS; By MS/MS	6.8; 12.6; 9.5; 6.5; 9.8; 12.6; 16; 6.5; 9.8	41327; 12807; 42822; 22984; 48415; 24083; 49151; 9351.7; 53648	28759; 7254.4; 27566; 0; 30228; 17902; 36773; 0; 41933	1; 1; 1; 2; 2; 2; 4; 2; 4	2; 2; 2; 2; 1; 1; 1; 2; 1	2; 2; 2; 2; 1; 1; 1; 2; 1	2; 2; 2; 2; 1; 1; 1; 2; 1	2	By MS/MS; By MS/MS; By MS/MS; By MS/MS; By MS/MS; By MS/MS; By matching; By MS/MS; By MS/MS	6.5; 6.5; 6.8; 6.5; 3.1; 3.1; 3.1; 6.5; 3.4	19909; 34040; 35819; 25371; 0; 28023; 7571.2; 9933.8; 0	13871; 22605; 25148; 26800; 0; 0; 0; 0; 0	1; 1; 2; 1; 1; 1; 0; 2; 1
alr1133	0.372028	1	FALSE	TRUTH	0.735281	0.505839	0.511919	0.0171889	0.231604	1.26468	2; 1; 2; 2; 2; 2; 1; 1; 1	2; 1; 2; 2; 2; 2; 1; 1; 1	2; 1; 2; 2; 2; 2; 1; 1; 1	2	By MS/MS; By MS/MS; By MS/MS; By MS/MS; By MS/MS; By MS/MS; By MS/MS; By MS/MS; By MS/MS	25.6; 11.9; 25.6; 25.6; 25.6; 25.6; 13.8; 13.8; 13.8	8728.9; 3645.6; 6661.6; 8434.4; 56936; 26002; 0; 18531; 19984	0; 0; 4402.8; 6198.5; 17497; 20744; 0; 0; 0	2; 1; 0; 1; 2; 3; 1; 1; 3	1; 2; 1; 2; 1; 2; 1; 2; 0	1; 2; 1; 2; 1; 2; 1; 2; 0	1; 2; 1; 2; 1; 2; 1; 2; 0	1	By matching; By MS/MS; By MS/MS; By MS/MS; By MS/MS; By MS/MS; By MS/MS; By MS/MS; By matching	13.8; 23.8; 11.9; 25.6; 13.8; 25.6; 13.8; 25.6; 0	6789.2; 3160.1; 0; 38010; 39843; 30412; 0; 7107.6; 0	0; 0; 0; 15296; 15446; 17637; 0; 0; 0	0; 1; 1; 3; 1; 1; 2; 1; 0
alr1143	0.128248	1	FALSE	TRUTH	0.766012	0.325045	0.234572	0.0180851	0.542978	1.01726	3; 3; 1; 2; 1; 3; 2; 3; 3	3; 3; 1; 2; 1; 3; 2; 3; 3	3; 3; 1; 2; 1; 3; 2; 3; 3	3	By MS/MS; By MS/MS; By MS/MS; By MS/MS; By MS/MS; By MS/MS; By MS/MS; By MS/MS; By MS/MS	31.6; 31.6; 9.8; 21.8; 11.4; 31.6; 21.8; 26.9; 31.6	35642; 18498; 5870.6; 27072; 26268; 3957.2; 17017; 4464.1; 13876	12185; 7268.6; 0; 10465; 0; 0; 13605; 4698.7; 7064.9	4; 1; 1; 1; 1; 3; 5; 2; 3	4; 2; 3; 3; 1; 2; 3; 2; 2	4; 2; 3; 3; 1; 2; 3; 2; 2	4; 2; 3; 3; 1; 2; 3; 2; 2	2	By MS/MS; By MS/MS; By MS/MS; By MS/MS; By MS/MS; By MS/MS; By MS/MS; By MS/MS; By MS/MS	36.8; 20.2; 31.6; 26.9; 10.4; 21.8; 31.6; 21.8; 20.2	29000; 7960.3; 34493; 24204; 896.28; 22574; 19947; 9317.1; 1210.8	13570; 8007.6; 13881; 12210; 0; 14470; 16467; 9281.9; 0	4; 4; 7; 3; 1; 2; 2; 1; 2
alr1146	0.0458674	1	FALSE	FALSE	0.737	0.0744885	#N/A	0.0290324	#N/A	#N/A	0; 2; 0; 1; 2; 2; 0; 0; 1	0; 2; 0; 1; 2; 2; 0; 0; 1	0; 2; 0; 1; 2; 2; 0; 0; 1	1	By matching; By MS/MS; By matching; By MS/MS; By MS/MS; By MS/MS; By matching; By matching; By MS/MS	0; 4.1; 0; 1.8; 4.7; 3.2; 0; 0; 1.8	0; 10355; 0; 1899.9; 4731.3; 3504.1; 0; 0; 1572.6	0; 0; 0; 0; 2901.9; 0; 0; 0; 0	0; 1; 0; 1; 2; 2; 0; 0; 1	0; 0; 0; 2; 2; 2; 0; 0; 0	0; 0; 0; 2; 2; 2; 0; 0; 0	0; 0; 0; 2; 2; 2; 0; 0; 0	0	By matching; By matching; By matching; By MS/MS; By MS/MS; By MS/MS; By matching; By matching; By matching	0; 0; 0; 4.7; 4.7; 4.7; 0; 0; 0	0; 0; 0; 5913.7; 6491.1; 5949.6; 0; 0; 0	0; 0; 0; 3776; 3200.9; 3395.7; 0; 0; 0	0; 0; 0; 3; 1; 3; 0; 0; 0
alr1207	0.196	1	FALSE	TRUTH	0.497208	0.226445	#N/A	0.589506	#N/A	#N/A	1; 1; 1; 2; 2; 2; 2; 2; 1	1; 1; 1; 2; 2; 2; 2; 2; 1	1; 1; 1; 2; 2; 2; 2; 2; 1	2	By MS/MS; By MS/MS; By MS/MS; By MS/MS; By MS/MS; By MS/MS; By MS/MS; By MS/MS; By MS/MS	5.8; 5.8; 5.8; 14; 14; 14.9; 10.3; 14; 5.8	0; 9325.3; 9332.5; 6633.6; 11457; 16379; 9028.4; 0; 7294.7	0; 0; 0; 4077.1; 0; 0; 0; 0; 0	1; 2; 2; 3; 2; 3; 1; 2; 2	4; 3; 2; 1; 3; 1; 0; 2; 2	4; 3; 2; 1; 3; 1; 0; 2; 2	4; 3; 2; 1; 3; 1; 0; 2; 2	2	By MS/MS; By MS/MS; By MS/MS; By MS/MS; By MS/MS; By MS/MS; By matching; By MS/MS; By MS/MS	24.8; 23.1; 15.7; 5.8; 18.6; 5.8; 0; 14.9; 12.4	4899.7; 22085; 5280.9; 15568; 13217; 0; 0; 7749; 8056.5	3358.6; 8705.7; 0; 0; 8075.3; 0; 0; 0; 0	3; 3; 1; 1; 1; 2; 0; 2; 3
alr1208	0.0860958	1	FALSE	TRUTH	0.732171	0.353387	0.225856	0.0306463	0.524756	0.985882	4; 3; 3; 3; 1; 2; 3; 4; 2	4; 3; 3; 3; 1; 2; 3; 4; 2	4; 3; 3; 3; 1; 2; 3; 4; 2	3	By MS/MS; By MS/MS; By MS/MS; By MS/MS; By MS/MS; By MS/MS; By MS/MS; By MS/MS; By MS/MS	33; 28.6; 28.6; 28.6; 10.4; 21.4; 28.6; 33; 17.6	94603; 55972; 80880; 161660; 100460; 119660; 90909; 50428; 31748	42440; 35761; 52581; 45893; 0; 68263; 67506; 27679; 13697	7; 6; 5; 3; 2; 4; 5; 3; 2	4; 3; 4; 3; 3; 4; 2; 4; 1	4; 3; 4; 3; 3; 4; 2; 4; 1	4; 3; 4; 3; 3; 4; 2; 4; 1	3	By MS/MS; By MS/MS; By MS/MS; By MS/MS; By MS/MS; By MS/MS; By MS/MS; By MS/MS; By MS/MS	33; 28.6; 34.1; 28.6; 28.6; 34.1; 21.4; 33; 7.1	75299; 106180; 102320; 178400; 51437; 138040; 0; 67934; 0	81541; 54040; 67782; 67793; 37533; 74075; 0; 50329; 0	5; 6; 14; 6; 5; 3; 2; 1; 1
alr1216	0.978694	1	FALSE	TRUTH	0.996403	0.356504	0.232992	0.0302073	0.788819	1.26606	3; 5; 4; 3; 4; 5; 3; 3; 4	3; 5; 4; 3; 4; 5; 3; 3; 4	3; 5; 4; 3; 4; 5; 3; 3; 4	4	By MS/MS; By MS/MS; By MS/MS; By MS/MS; By MS/MS; By MS/MS; By MS/MS; By MS/MS; By MS/MS	25.5; 40.9; 34.9; 21.5; 31.5; 40.9; 30.2; 30.2; 34.9	192280; 397570; 276750; 175690; 200130; 686410; 328900; 163390; 319170	186290; 189610; 198430; 192420; 164180; 292140; 191560; 114170; 241090	6; 9; 8; 3; 4; 17; 11; 6; 10	3; 5; 6; 2; 3; 5; 1; 0; 0	3; 5; 6; 2; 3; 5; 1; 0; 0	3; 5; 6; 2; 3; 5; 1; 0; 0	3	By MS/MS; By MS/MS; By MS/MS; By MS/MS; By MS/MS; By MS/MS; By matching; By matching; By matching	25.5; 40.9; 47; 15.4; 25.5; 40.9; 10.1; 0; 0	213210; 362110; 630140; 110130; 117180; 672690; 12685; 0; 0	169550; 185240; 205210; 190750; 158090; 292690; 0; 0; 0	8; 9; 21; 5; 4; 11; 0; 0; 0
alr1238	0.225725	1	FALSE	TRUTH	0.749469	0.394145	0.284924	0.0929485	0.517402	1.13514	3; 2; 4; 3; 5; 5; 4; 2; 4	3; 2; 4; 3; 5; 5; 4; 2; 4	3; 2; 4; 3; 5; 5; 4; 2; 4	4	By MS/MS; By MS/MS; By MS/MS; By MS/MS; By MS/MS; By MS/MS; By MS/MS; By MS/MS; By MS/MS	21.6; 10.8; 21.1; 21.1; 33.8; 33.8; 26.5; 10.8; 26.5	44829; 41776; 34335; 29956; 50016; 43104; 0; 27487; 2466.4	26415; 22615; 14739; 0; 22560; 18621; 0; 0; 0	2; 2; 1; 1; 2; 3; 3; 2; 3	5; 4; 4; 4; 4; 5; 4; 4; 3	5; 4; 4; 4; 4; 5; 4; 4; 3	5; 4; 4; 4; 4; 5; 4; 4; 3	4	By MS/MS; By MS/MS; By MS/MS; By MS/MS; By MS/MS; By MS/MS; By MS/MS; By MS/MS; By MS/MS	33.8; 28.9; 28.4; 21.1; 26.5; 33.8; 21.1; 28.4; 21.1	85924; 89658; 61038; 40863; 20982; 68201; 5575.6; 30559; 0	31510; 38535; 45169; 16926; 0; 32203; 10738; 27176; 0	4; 5; 2; 2; 2; 3; 0; 2; 1
alr1247	0.667002	1	FALSE	TRUTH	1.14572	0.716306	0.61831	0.0933255	0.603675	1.92362	3; 2; 2; 1; 2; 1; 1; 2; 2	3; 2; 2; 1; 2; 1; 1; 2; 2	3; 2; 2; 1; 2; 1; 1; 2; 2	2	By MS/MS; By MS/MS; By MS/MS; By MS/MS; By MS/MS; By MS/MS; By MS/MS; By MS/MS; By MS/MS	15.7; 10.8; 12.2; 7.3; 8.4; 4.9; 3.5; 12.2; 8.4	0; 46643; 31151; 0; 26220; 14978; 0; 12958; 9554.1	0; 25587; 20337; 0; 15062; 0; 0; 9710.5; 0	3; 3; 2; 1; 1; 1; 1; 2; 2	3; 3; 3; 2; 2; 2; 2; 2; 3	3; 3; 3; 2; 2; 2; 2; 2; 3	3; 3; 3; 2; 2; 2; 2; 2; 3	2	By MS/MS; By MS/MS; By MS/MS; By MS/MS; By MS/MS; By MS/MS; By matching; By MS/MS; By MS/MS	15.7; 15.7; 15.7; 12.2; 12.6; 8.4; 12.2; 12.2; 15.7	22544; 33132; 27345; 34278; 15044; 13963; 7728.2; 3008.4; 17653	12695; 24703; 14174; 19694; 0; 0; 8747; 0; 12647	3; 3; 2; 4; 1; 3; 0; 1; 1
alr1261	0.266044	1	FALSE	TRUTH	0.874453	0.283211	0.164818	0.0311398	0.732771	1.07235	9; 8; 6; 10; 9; 10; 7; 8; 8	9; 8; 6; 10; 9; 10; 7; 8; 8	9; 8; 6; 10; 9; 10; 7; 8; 8	8	By MS/MS; By MS/MS; By MS/MS; By MS/MS; By MS/MS; By MS/MS; By MS/MS; By MS/MS; By MS/MS	24.8; 21.7; 17; 27.6; 24.6; 29; 18.9; 21.4; 18.8	155470; 124620; 135690; 180770; 165410; 177670; 120720; 97666; 59202	75511; 75756; 69962; 94280; 92073; 76556; 73527; 81641; 59697	9; 11; 9; 19; 13; 15; 12; 6; 17	11; 10; 8; 9; 8; 11; 8; 9; 8	10; 9; 8; 9; 8; 11; 8; 9; 8	10; 9; 8; 9; 8; 11; 8; 9; 8	9	By MS/MS; By MS/MS; By MS/MS; By MS/MS; By MS/MS; By MS/MS; By MS/MS; By MS/MS; By MS/MS	29.4; 33.6; 21.2; 25.9; 22.7; 31; 23; 22.7; 22.2	171980; 141530; 145380; 82177; 82946; 220320; 109980; 62537; 77534	77892; 79321; 70618; 73316; 64606; 92896; 143680; 76756; 106280	12; 10; 18; 18; 12; 10; 7; 8; 4
alr1299	0.0508531	1	FALSE	TRUTH	0.467608	0.101391	0.137935	0.086359	0.360883	0.662731	2; 1; 0; 2; 2; 2; 2; 0; 0	2; 1; 0; 2; 2; 2; 2; 0; 0	2; 1; 0; 2; 2; 2; 2; 0; 0	2	By MS/MS; By MS/MS; By matching; By MS/MS; By MS/MS; By MS/MS; By MS/MS; By matching; By matching	9; 5.4; 0; 9; 9; 9; 8.2; 0; 0	0; 699.16; 0; 10304; 5242.9; 2020.7; 1237.8; 0; 0	0; 0; 0; 3538.2; 3631.2; 0; 0; 0; 0	2; 3; 0; 1; 2; 2; 2; 0; 0	2; 2; 2; 1; 2; 1; 0; 1; 0	2; 2; 2; 1; 2; 1; 0; 1; 0	2; 2; 2; 1; 2; 1; 0; 1; 0	1	By MS/MS; By MS/MS; By MS/MS; By MS/MS; By MS/MS; By MS/MS; By matching; By MS/MS; By matching	9; 9; 9; 5.4; 9; 5.4; 0; 5.4; 0	8797.5; 6091.4; 15111; 0; 8911.4; 0; 0; 0; 0	0; 4985.5; 7962.8; 0; 6182.8; 0; 0; 0; 0	2; 2; 5; 1; 1; 2; 0; 1; 0
alr1310	0.928127	1	FALSE	TRUTH	1.01736	0.455485	0.34237	0.0671434	0.728623	1.45255	3; 4; 2; 3; 2; 3; 1; 2; 4	3; 4; 2; 3; 2; 3; 1; 2; 4	3; 4; 2; 3; 2; 3; 1; 2; 4	3	By MS/MS; By MS/MS; By MS/MS; By MS/MS; By MS/MS; By MS/MS; By MS/MS; By MS/MS; By MS/MS	4.8; 8.5; 3.1; 4.7; 4.3; 4.8; 1.7; 3.1; 6.9	31763; 30794; 14836; 18393; 17780; 17882; 4325.5; 17411; 16780	20384; 18495; 17016; 13277; 0; 11166; 0; 17494; 11890	4; 4; 1; 3; 1; 3; 2; 2; 3	3; 3; 5; 4; 3; 3; 4; 2; 2	3; 3; 5; 4; 3; 3; 4; 2; 2	3; 3; 5; 4; 3; 3; 4; 2; 2	3	By MS/MS; By MS/MS; By MS/MS; By MS/MS; By MS/MS; By MS/MS; By MS/MS; By MS/MS; By MS/MS	4.8; 5.5; 8.5; 6.7; 4.8; 5.6; 7.5; 3.5; 3.1	23815; 15507; 30589; 30086; 27971; 10634; 30028; 31090; 5382.1	17273; 0; 9761.6; 0; 13994; 0; 20088; 23165; 0	4; 3; 5; 1; 2; 3; 2; 2; 1
alr1346	0.000310197	1	FALSE	TRUTH	0.29375	0.108216	0.142969	0.165361	0.184985	0.518912	1; 4; 4; 2; 2; 4; 2; 1; 2	1; 4; 4; 2; 2; 4; 2; 1; 2	1; 4; 4; 2; 2; 4; 2; 1; 2	2	By MS/MS; By MS/MS; By MS/MS; By MS/MS; By matching; By MS/MS; By MS/MS; By MS/MS; By MS/MS	4; 15.3; 15.6; 8.3; 7.3; 16.5; 8.9; 4; 8	6913.4; 44900; 23369; 18655; 506140; 32397; 1797.1; 20284; 4593	0; 50632; 41295; 78246; 0; 37569; 0; 0; 0	2; 3; 1; 1; 0; 1; 1; 1; 2	2; 3; 4; 2; 2; 3; 1; 3; 3	2; 3; 4; 2; 2; 3; 1; 3; 3	2; 3; 4; 2; 2; 3; 1; 3; 3	3	By MS/MS; By MS/MS; By MS/MS; By MS/MS; By matching; By MS/MS; By matching; By matching; By matching	8.9; 15.6; 16.2; 7.3; 11; 11.3; 4.3; 15; 12.2	2959.7; 7624.4; 20348; 17913; 16749; 12408; 340410; 524610; 500480	0; 0; 0; 0; 0; 0; 0; 141110; 159660	1; 1; 1; 1; 0; 2; 0; 0; 0
alr1348	0.564582	1	FALSE	TRUTH	1.13359	0.750471	0.436745	0.127445	0.803158	1.79517	8; 6; 5; 7; 8; 7; 7; 6; 9	8; 6; 5; 7; 8; 7; 7; 6; 9	8; 6; 5; 7; 8; 7; 7; 6; 9	7	By MS/MS; By MS/MS; By MS/MS; By MS/MS; By MS/MS; By MS/MS; By MS/MS; By MS/MS; By MS/MS	19.1; 12; 12.2; 19.4; 22.5; 18.9; 17.5; 16.5; 22.8	48299; 63920; 36228; 63654; 179860; 139560; 57400; 48462; 59689	40885; 44321; 49714; 68002; 97182; 64052; 51908; 37523; 34511	5; 7; 7; 17; 14; 17; 10; 4; 9	10; 9; 8; 6; 6; 8; 3; 5; 6	10; 9; 8; 6; 6; 8; 3; 5; 6	10; 9; 8; 6; 6; 8; 3; 5; 6	6	By MS/MS; By MS/MS; By MS/MS; By MS/MS; By MS/MS; By MS/MS; By MS/MS; By MS/MS; By MS/MS	25.7; 24; 19.4; 16.9; 16.9; 19.5; 6; 14.6; 12.3	112870; 43530; 31648; 69781; 83725; 85110; 10495; 14179; 57780	48046; 41391; 27490; 56762; 59829; 52220; 19178; 12399; 84740	13; 12; 8; 15; 13; 16; 3; 3; 5
alr1381	0.591782	1	FALSE	TRUTH	1.16571	0.881612	0.548995	0.0627428	0.671331	1.81617	2; 6; 2; 5; 4; 3; 7; 7; 5	2; 6; 2; 5; 4; 3; 7; 7; 5	2; 6; 2; 5; 4; 3; 7; 7; 5	5	By MS/MS; By MS/MS; By MS/MS; By MS/MS; By matching; By MS/MS; By MS/MS; By MS/MS; By MS/MS	4.8; 14.8; 4.5; 12.7; 9.5; 7.4; 16; 15; 11.9	10623; 69124; 6967.5; 18990; 21972; 17118; 42872; 76764; 68639	13133; 15770; 13935; 12053; 0; 13028; 39548; 46457; 47358	1; 1; 1; 2; 0; 2; 7; 5; 8	4; 4; 3; 6; 7; 7; 1; 5; 4	4; 4; 3; 6; 7; 7; 1; 5; 4	4; 4; 3; 6; 7; 7; 1; 5; 4	4	By MS/MS; By MS/MS; By matching; By MS/MS; By MS/MS; By MS/MS; By MS/MS; By MS/MS; By MS/MS	10.1; 11.5; 6.3; 14.8; 17.7; 16.2; 3.6; 13.7; 10.1	17596; 31966; 11245; 51580; 24418; 54232; 0; 24025; 18878	13603; 22168; 9084.2; 35677; 26677; 21393; 0; 17064; 26619	5; 2; 0; 4; 8; 7; 2; 7; 4
alr1396	0.237009	1	FALSE	TRUTH	0.858471	0.316446	0.188966	0.0184923	0.683223	1.06607	5; 4; 3; 6; 4; 7; 7; 3; 5	5; 4; 3; 6; 4; 7; 7; 3; 5	5; 4; 3; 6; 4; 7; 7; 3; 5	5	By MS/MS; By MS/MS; By MS/MS; By MS/MS; By MS/MS; By MS/MS; By MS/MS; By MS/MS; By MS/MS	14.5; 14.9; 12.4; 21.8; 15.1; 22.6; 23.6; 10.6; 19.1	71838; 45695; 39363; 80634; 62557; 47907; 47382; 20892; 35183	38031; 31841; 21578; 33922; 46252; 17208; 20556; 28624; 29549	7; 7; 6; 9; 6; 7; 9; 6; 11	5; 4; 6; 3; 5; 5; 3; 2; 6	5; 4; 6; 3; 5; 5; 3; 2; 6	5; 4; 6; 3; 5; 5; 3; 2; 6	5	By MS/MS; By MS/MS; By MS/MS; By MS/MS; By MS/MS; By MS/MS; By MS/MS; By MS/MS; By MS/MS	18.1; 14.9; 20.8; 9.6; 18.1; 16.7; 12.4; 10; 22.6	95887; 65645; 88638; 40048; 31211; 72970; 81582; 0; 31172	35800; 29585; 32077; 35343; 32115; 33536; 58783; 0; 21646	12; 9; 19; 6; 8; 7; 4; 3; 8
alr1414	0.732963	1	FALSE	TRUTH	0.901791	0.565473	0.494294	0.0789433	0.458274	1.49989	3; 3; 4; 3; 3; 4; 3; 1; 4	3; 3; 4; 3; 3; 4; 3; 1; 4	3; 3; 4; 3; 3; 4; 3; 1; 4	3	By MS/MS; By matching; By MS/MS; By MS/MS; By MS/MS; By MS/MS; By MS/MS; By matching; By MS/MS	11.8; 10.8; 13.2; 12.7; 10.8; 15.1; 17.4; 3.5; 13.6	17679; 6677.7; 8613.2; 73323; 8289.2; 74754; 12306; 0; 39254	0; 0; 20734; 44328; 0; 45868; 0; 0; 11926	1; 0; 1; 1; 1; 1; 1; 0; 2	4; 4; 6; 5; 3; 5; 0; 4; 2	4; 4; 6; 5; 3; 5; 0; 4; 2	4; 4; 6; 5; 3; 5; 0; 4; 2	4	By MS/MS; By MS/MS; By MS/MS; By MS/MS; By MS/MS; By MS/MS; By matching; By MS/MS; By matching	13.9; 13.2; 22.1; 19.8; 12.7; 21.6; 0; 15.8; 8.5	18039; 71684; 73448; 141880; 121510; 37368; 0; 12466; 0	0; 24621; 36581; 48969; 48895; 18837; 0; 20708; 0	1; 1; 4; 4; 1; 3; 0; 1; 0
alr1524	0.000858559	1	FALSE	TRUTH	1.48864	0.396601	0.230806	0.0110263	1.27255	1.73792	10; 8; 12; 9; 9; 14; 10; 10; 12	10; 8; 12; 9; 9; 14; 10; 10; 12	10; 8; 12; 9; 9; 14; 10; 10; 12	10	By MS/MS; By MS/MS; By MS/MS; By MS/MS; By MS/MS; By MS/MS; By MS/MS; By MS/MS; By MS/MS	26.3; 19.3; 31.3; 21.8; 19.7; 30.7; 25.6; 26.1; 32.8	246770; 326610; 444200; 546980; 524690; 892040; 534120; 428500; 446220	233130; 383570; 360800; 360450; 352190; 355620; 384980; 409110; 271660	14; 11; 6; 14; 10; 25; 26; 14; 15	16; 13; 13; 8; 11; 11; 9; 10; 11	16; 13; 13; 8; 11; 11; 9; 10; 11	16; 13; 13; 8; 11; 11; 9; 10; 11	11	By MS/MS; By MS/MS; By MS/MS; By MS/MS; By MS/MS; By MS/MS; By MS/MS; By MS/MS; By MS/MS	42.2; 33.2; 28.6; 19.7; 25.2; 26.3; 20.4; 25.6; 23.1	275750; 261880; 281860; 509870; 482850; 715810; 299370; 353490; 319000	235870; 296720; 250830; 252910; 246050; 239720; 202730; 198220; 159030	29; 10; 22; 9; 9; 23; 9; 18; 9
alr1526	0.883223	1	FALSE	TRUTH	0.972379	0.537808	0.312983	0.0877906	0.725162	1.40676	4; 4; 3; 4; 3; 4; 3; 4; 3	4; 4; 3; 4; 3; 4; 3; 4; 3	4; 4; 3; 4; 3; 4; 3; 4; 3	4	By MS/MS; By MS/MS; By MS/MS; By MS/MS; By MS/MS; By MS/MS; By MS/MS; By MS/MS; By MS/MS	38.5; 38.5; 25.7; 32.1; 25.7; 32.1; 25.7; 32.1; 25.7	492650; 386660; 420240; 266520; 277690; 334030; 355860; 336240; 280980	254110; 225060; 224820; 190340; 193300; 243180; 262200; 272430; 293320	9; 13; 11; 8; 5; 8; 12; 10; 13	3; 2; 3; 4; 3; 2; 3; 4; 2	3; 2; 3; 4; 3; 2; 3; 4; 2	3; 2; 3; 4; 3; 2; 3; 4; 2	3	By MS/MS; By MS/MS; By MS/MS; By MS/MS; By MS/MS; By MS/MS; By MS/MS; By MS/MS; By MS/MS	25.7; 16.5; 25.7; 32.1; 25.7; 16.5; 25.7; 38.5; 16.5	466850; 315220; 457180; 213490; 270820; 147720; 222380; 309530; 281630	246270; 195840; 179120; 159270; 191100; 109830; 423270; 285740; 396860	5; 7; 18; 6; 3; 2; 5; 11; 4
alr1533	0.279829	1	FALSE	TRUTH	1.19234	0.528874	0.329339	0.0419681	0.90407	1.58508	3; 5; 5; 0; 4; 5; 6; 5; 4	3; 5; 5; 0; 4; 5; 6; 5; 4	3; 5; 5; 0; 4; 5; 6; 5; 4	5	By MS/MS; By MS/MS; By MS/MS; By matching; By MS/MS; By MS/MS; By MS/MS; By MS/MS; By MS/MS	8.7; 15.5; 17.1; 0; 14.5; 15.5; 19.6; 15.5; 15.7	24853; 64359; 45005; 0; 33669; 52492; 64531; 79706; 32797	33418; 29259; 26178; 0; 20464; 33223; 23828; 39660; 20877	2; 3; 1; 0; 2; 4; 6; 3; 5	4; 8; 5; 2; 6; 8; 3; 4; 3	4; 8; 5; 2; 6; 8; 3; 4; 3	4; 8; 5; 2; 6; 8; 3; 4; 3	4	By MS/MS; By MS/MS; By MS/MS; By MS/MS; By MS/MS; By MS/MS; By MS/MS; By MS/MS; By MS/MS	13.5; 27.5; 14.7; 8.2; 20; 30.2; 12.3; 17.6; 13.5	38596; 56301; 47340; 17126; 108180; 61139; 14075; 8276.8; 5407.4	16053; 16960; 36092; 18387; 35419; 35074; 20648; 25365; 0	2; 2; 5; 2; 5; 5; 3; 5; 6
alr1554	0.236534	1	FALSE	TRUTH	0.421547	0.458807	0.36808	0.654919	0.205381	2.2378	2; 0; 2; 1; 1; 0; 0; 2; 1	2; 0; 2; 1; 1; 0; 0; 2; 1	2; 0; 2; 1; 1; 0; 0; 2; 1	1	By matching; By matching; By matching; By MS/MS; By matching; By matching; By matching; By matching; By matching	4.6; 0; 4.6; 2.6; 2.6; 0; 0; 4.6; 2.3	11681; 0; 8162.9; 0; 1793.5; 0; 0; 5510.1; 1910.6	7051; 0; 8659.7; 0; 0; 0; 0; 13156; 0	0; 0; 0; 1; 0; 0; 0; 0; 0	5; 2; 2; 1; 5; 4; 4; 5; 2	5; 2; 2; 1; 5; 4; 4; 5; 2	5; 2; 2; 1; 5; 4; 4; 5; 2	4	By MS/MS; By MS/MS; By MS/MS; By MS/MS; By matching; By MS/MS; By MS/MS; By MS/MS; By MS/MS	13; 4.6; 5.8; 3.3; 12.7; 9.7; 11; 12.7; 5.4	23280; 30224; 32258; 3399.9; 27497; 16573; 54886; 20594; 2272.1	12331; 20881; 16089; 0; 10117; 11541; 86882; 0; 0	4; 3; 4; 0; 0; 4; 5; 4; 1
alr1594	0.0514863	1	FALSE	TRUTH	0.659382	0.330781	0.192501	0.063528	0.500222	0.908004	15; 13; 16; 16; 13; 20; 13; 13; 11	15; 13; 16; 16; 13; 20; 13; 13; 11	15; 13; 16; 16; 13; 20; 13; 13; 11	13	By MS/MS; By MS/MS; By MS/MS; By MS/MS; By MS/MS; By MS/MS; By MS/MS; By MS/MS; By MS/MS	21.8; 19.5; 24.5; 23.4; 19.5; 27.6; 17.6; 19; 16	174590; 63120; 208320; 167810; 129650; 149310; 84799; 85901; 60397	77757; 45777; 39605; 122020; 83436; 85636; 81989; 57692; 80830	5; 8; 9; 14; 7; 17; 11; 3; 6	18; 14; 20; 15; 13; 16; 12; 8; 7	18; 14; 20; 15; 13; 16; 12; 8; 7	18; 14; 20; 15; 13; 16; 12; 8; 7	14	By MS/MS; By MS/MS; By MS/MS; By MS/MS; By MS/MS; By MS/MS; By MS/MS; By MS/MS; By MS/MS	23.7; 20.6; 28.1; 22.3; 20.6; 23.7; 16.7; 12.2; 11	141810; 142300; 203500; 104110; 128440; 135640; 137950; 82698; 46745	86021; 88542; 111880; 89552; 111430; 88787; 199270; 205460; 40574	14; 9; 21; 14; 13; 14; 3; 8; 3
alr1595	0.0877511	1	FALSE	TRUTH	0.749013	0.335724	0.195379	0.0415076	0.579266	0.983632	7; 9; 8; 12; 10; 13; 7; 10; 8	7; 9; 8; 12; 10; 13; 7; 10; 8	7; 9; 8; 12; 10; 13; 7; 10; 8	9	By MS/MS; By MS/MS; By MS/MS; By MS/MS; By MS/MS; By MS/MS; By MS/MS; By MS/MS; By MS/MS	17.3; 22.2; 24.5; 29.9; 26.7; 32; 17.6; 24.3; 20.2	82255; 60198; 66039; 133750; 145290; 163450; 68236; 70468; 40546	70008; 72993; 60993; 68669; 63483; 60757; 56859; 42802; 30386	5; 7; 6; 11; 8; 9; 5; 4; 6	9; 8; 11; 9; 6; 9; 7; 9; 7	9; 8; 11; 9; 6; 9; 7; 9; 7	9; 8; 11; 9; 6; 9; 7; 9; 7	9	By MS/MS; By MS/MS; By MS/MS; By MS/MS; By MS/MS; By MS/MS; By MS/MS; By MS/MS; By MS/MS	23.2; 19.5; 24.8; 25.3; 15.5; 21.8; 17.9; 19.4; 13.8	122490; 106600; 156680; 113850; 56720; 150440; 133500; 59369; 92415	85466; 80473; 71440; 60995; 24424; 70235; 122500; 96774; 83078	7; 6; 8; 7; 6; 7; 2; 8; 3
alr1596	0.488936	1	FALSE	TRUTH	1.07777	0.344692	0.200597	0.022113	0.897825	1.30645	25; 24; 26; 25; 26; 27; 22; 20; 20	25; 24; 26; 25; 26; 27; 22; 20; 20	25; 24; 26; 25; 26; 27; 22; 20; 20	25	By MS/MS; By MS/MS; By MS/MS; By MS/MS; By MS/MS; By MS/MS; By MS/MS; By MS/MS; By MS/MS	27; 27.6; 27.8; 27.3; 31; 30.1; 23.9; 20.7; 21.6	330230; 241570; 248680; 399520; 358020; 298180; 195100; 174930; 170610	174640; 145390; 88788; 216390; 216080; 157410; 134680; 151040; 153090	17; 18; 7; 20; 25; 34; 16; 8; 15	29; 27; 25; 23; 23; 21; 14; 22; 14	29; 27; 25; 23; 23; 21; 14; 22; 14	29; 27; 25; 23; 23; 21; 14; 22; 14	23	By MS/MS; By MS/MS; By MS/MS; By MS/MS; By MS/MS; By MS/MS; By MS/MS; By MS/MS; By MS/MS	31.4; 30; 26.6; 26.1; 25; 24.4; 15.6; 25.9; 18.4	410960; 322510; 292490; 195120; 327200; 240850; 115680; 145280; 83761	200200; 136610; 155560; 120890; 165930; 171370; 120750; 181270; 68880	29; 16; 28; 18; 12; 19; 6; 16; 8
alr1602	0.570834	1	FALSE	FALSE	0.934416	0.20516	0.213199	0.0124945	0.731369	1.16111	1; 2; 2; 1; 2; 4; 1; 1; 1	1; 2; 2; 1; 2; 4; 1; 1; 1	1; 2; 2; 1; 2; 4; 1; 1; 1	1	By matching; By MS/MS; By MS/MS; By matching; By MS/MS; By MS/MS; By MS/MS; By matching; By MS/MS	5; 10.8; 18.3; 8.3; 13.3; 26.7; 4.2; 9.2; 5.8	3546.3; 27618; 22908; 2360.2; 38874; 25636; 0; 2722.5; 18065	0; 19831; 14566; 0; 20621; 15758; 0; 0; 0	0; 1; 1; 0; 1; 2; 1; 0; 1	0; 1; 2; 2; 3; 2; 1; 0; 0	0; 1; 2; 2; 3; 2; 1; 0; 0	0; 1; 2; 2; 3; 2; 1; 0; 0	1	By matching; By matching; By MS/MS; By MS/MS; By MS/MS; By MS/MS; By matching; By matching; By matching	0; 8.3; 14.2; 13.3; 23.3; 10; 8.3; 0; 0	0; 2003.1; 35036; 28310; 36104; 15317; 1980.2; 0; 0	0; 0; 21168; 19504; 19418; 0; 0; 0; 0	0; 0; 1; 1; 1; 2; 0; 0; 0
alr1603	0.643649	1	FALSE	TRUTH	1.13489	0.67443	0.531988	0.0486088	0.644392	1.74136	3; 2; 1; 2; 3; 2; 2; 1; 2	3; 2; 1; 2; 3; 2; 2; 1; 2	3; 2; 1; 2; 3; 2; 2; 1; 2	2	By MS/MS; By MS/MS; By MS/MS; By MS/MS; By MS/MS; By MS/MS; By MS/MS; By MS/MS; By MS/MS	22.5; 9.3; 6.2; 9.3; 19.4; 9.3; 9.3; 3.1; 9.3	79629; 25073; 0; 15132; 47792; 26450; 26549; 22130; 25323	45449; 21195; 0; 0; 18737; 20148; 25820; 0; 14963	2; 2; 1; 2; 4; 6; 4; 1; 1	3; 1; 2; 2; 2; 1; 0; 1; 0	3; 1; 2; 2; 2; 1; 0; 1; 0	3; 1; 2; 2; 2; 1; 0; 1; 0	1	By MS/MS; By matching; By MS/MS; By MS/MS; By matching; By MS/MS; By matching; By matching; By matching	18.7; 3.1; 9.3; 9.3; 9.3; 6.2; 0; 3.1; 0	27450; 16758; 24786; 39678; 24274; 19201; 0; 5813.1; 0	21721; 0; 16797; 31291; 0; 21421; 0; 0; 0	2; 0; 1; 2; 0; 4; 0; 0; 0
alr1607	0.63491	1	FALSE	TRUTH	0.880204	0.338663	0.390458	0.186033	0.604121	1.55863	1; 2; 3; 2; 3; 2; 2; 0; 2	1; 2; 3; 2; 3; 2; 2; 0; 2	1; 2; 3; 2; 3; 2; 2; 0; 2	2	By MS/MS; By MS/MS; By MS/MS; By MS/MS; By MS/MS; By MS/MS; By MS/MS; By matching; By MS/MS	8.5; 18.9; 27.4; 14.6; 27.4; 14.6; 14.6; 0; 14.6	17476; 0; 28409; 8103.2; 25633; 15954; 2154.7; 0; 11914	18097; 0; 18076; 0; 20144; 21416; 0; 0; 0	3; 4; 4; 2; 2; 2; 2; 0; 1	3; 3; 3; 2; 1; 2; 1; 0; 2	3; 3; 3; 2; 1; 2; 1; 0; 2	3; 3; 3; 2; 1; 2; 1; 0; 2	2	By MS/MS; By MS/MS; By MS/MS; By MS/MS; By MS/MS; By MS/MS; By matching; By matching; By MS/MS	14.6; 27.4; 14.6; 14.6; 6.1; 27.4; 6.1; 0; 14.6	59342; 56772; 12881; 27510; 18999; 3342.7; 3505.8; 0; 9241.7	28987; 20567; 13700; 0; 0; 0; 0; 0; 0	4; 7; 5; 2; 1; 3; 0; 0; 1
alr1742	0.0967962	1	FALSE	TRUTH	0.812669	0.281593	0.163876	0.0213399	0.663792	0.996988	13; 15; 15; 10; 11; 11; 11; 8; 9	13; 15; 15; 10; 11; 11; 11; 8; 9	13; 15; 15; 10; 11; 11; 11; 8; 9	11	By MS/MS; By MS/MS; By MS/MS; By MS/MS; By MS/MS; By MS/MS; By MS/MS; By MS/MS; By MS/MS	28.9; 28.8; 29.9; 17.2; 20.7; 25.4; 21; 17.1; 20.2	379780; 326640; 288980; 290310; 324200; 384290; 218810; 246050; 198500	216900; 176320; 156270; 233190; 213810; 135570; 194740; 277550; 239250	29; 26; 13; 24; 12; 21; 16; 9; 18	17; 14; 14; 12; 11; 12; 8; 11; 10	17; 14; 14; 12; 11; 12; 8; 11; 10	17; 14; 14; 12; 11; 12; 8; 11; 10	12	By MS/MS; By MS/MS; By MS/MS; By MS/MS; By MS/MS; By MS/MS; By MS/MS; By MS/MS; By MS/MS	29.1; 28; 29.5; 22; 18.5; 23.7; 18.2; 22.4; 22	573810; 438580; 360490; 424600; 398570; 479750; 310670; 211410; 151980	200800; 182960; 158680; 250590; 287230; 257880; 367460; 274300; 280900	48; 29; 21; 20; 17; 18; 7; 16; 9
alr1744	0.368788	1	FALSE	TRUTH	0.770636	0.586126	0.379931	0.112805	0.453528	1.28371	4; 5; 5; 5; 2; 6; 3; 2; 2	4; 5; 5; 5; 2; 6; 3; 2; 2	4; 5; 5; 5; 2; 6; 3; 2; 2	4	By MS/MS; By MS/MS; By MS/MS; By MS/MS; By MS/MS; By MS/MS; By MS/MS; By MS/MS; By MS/MS	16.9; 18.8; 22.1; 21.4; 7.8; 26.3; 12; 6.8; 6.5	48189; 12681; 44754; 63604; 35128; 89045; 16513; 16575; 17470	35756; 12481; 27805; 62880; 0; 13417; 17217; 22157; 0	4; 2; 2; 3; 3; 4; 3; 1; 2	4; 4; 6; 3; 2; 7; 4; 5; 3	4; 4; 6; 3; 2; 7; 4; 5; 3	4; 4; 6; 3; 2; 7; 4; 5; 3	4	By MS/MS; By MS/MS; By MS/MS; By MS/MS; By MS/MS; By MS/MS; By MS/MS; By MS/MS; By MS/MS	15.4; 14.6; 25.3; 13.5; 6.8; 30.7; 19.8; 21.6; 12.2	69932; 52287; 58629; 40924; 46276; 77229; 25265; 16336; 49329	38546; 20847; 21579; 39071; 36764; 37186; 0; 15618; 59604	2; 4; 4; 1; 1; 4; 2; 3; 1
alr1819	0.995136	1	FALSE	TRUTH	1.00241	0.906959	0.702789	0.229986	0.446775	2.15683	6; 7; 5; 0; 5; 1; 2; 3; 5	6; 7; 5; 0; 5; 1; 2; 3; 5	6; 7; 5; 0; 5; 1; 2; 3; 5	5	By MS/MS; By MS/MS; By MS/MS; By matching; By matching; By matching; By MS/MS; By MS/MS; By MS/MS	25.1; 26.7; 16.3; 0; 18.3; 2.5; 5.7; 9.7; 15.4	72205; 58487; 50596; 0; 23883; 2191.8; 15033; 3125.3; 23202	61219; 64743; 51878; 0; 10468; 0; 17440; 8713; 33493	7; 7; 6; 0; 0; 0; 2; 1; 2	6; 4; 3; 3; 2; 0; 2; 1; 1	6; 4; 3; 3; 2; 0; 2; 1; 1	6; 4; 3; 3; 2; 0; 2; 1; 1	2	By MS/MS; By MS/MS; By MS/MS; By MS/MS; By MS/MS; By matching; By matching; By matching; By matching	20.8; 8.2; 10.2; 10; 5.7; 0; 6.1; 3.8; 3.8	75927; 37527; 27206; 5495.1; 16981; 0; 6535.5; 5973.2; 936.74	50130; 47483; 0; 0; 44124; 0; 10728; 0; 0	6; 3; 4; 2; 1; 0; 0; 0; 0
alr1827	0.455614	1	FALSE	FALSE	0.75384	0.454631	0.495209	0.249316	0.380218	1.62819	1; 2; 0; 1; 2; 3; 4; 1; 1	1; 2; 0; 1; 2; 3; 4; 1; 1	1; 2; 0; 1; 2; 3; 4; 1; 1	1	By matching; By MS/MS; By matching; By matching; By MS/MS; By MS/MS; By MS/MS; By matching; By matching	1.5; 6.1; 0; 3.6; 7.2; 6.1; 9.5; 1.5; 1.5	5617.4; 16900; 0; 2354.5; 24302; 18224; 9415; 5409.4; 4282.1	0; 7478.9; 0; 0; 15388; 14256; 4722.8; 0; 0	0; 1; 0; 0; 1; 1; 1; 0; 0	2; 1; 4; 1; 2; 1; 1; 1; 1	2; 1; 4; 1; 2; 1; 1; 1; 1	2; 1; 4; 1; 2; 1; 1; 1; 1	1	By MS/MS; By matching; By MS/MS; By MS/MS; By matching; By matching; By MS/MS; By matching; By matching	6.1; 1.5; 9.7; 3.6; 4; 2.5; 2.5; 2.5; 3.6	25418; 6411.4; 35475; 0; 4639.9; 4748.6; 0; 1607.7; 1330.8	16775; 0; 15686; 0; 7457; 0; 0; 0; 0	3; 0; 4; 1; 0; 0; 1; 0; 0
alr1832	0.42342	1	FALSE	TRUTH	1.12406	0.268386	0.286657	0.054956	0.887399	1.49146	1; 2; 0; 2; 2; 3; 2; 2; 1	1; 2; 0; 2; 2; 3; 2; 2; 1	1; 2; 0; 2; 2; 3; 2; 2; 1	2	By matching; By matching; By matching; By MS/MS; By MS/MS; By MS/MS; By MS/MS; By matching; By matching	2.3; 6.7; 0; 6.7; 6.7; 9; 4.6; 6.1; 3.8	3273.3; 5420.9; 0; 9563.6; 7934.6; 11612; 6945.1; 4989.5; 1949.6	0; 4303.4; 0; 7873.5; 6872.1; 5102.7; 5931.6; 0; 0	0; 0; 0; 3; 1; 4; 1; 0; 0	2; 3; 1; 1; 2; 3; 0; 2; 0	2; 3; 1; 1; 2; 3; 0; 2; 0	2; 3; 1; 1; 2; 3; 0; 2; 0	2	By matching; By MS/MS; By MS/MS; By MS/MS; By MS/MS; By MS/MS; By matching; By matching; By matching	6.7; 9; 4.4; 4.4; 6.1; 9.2; 0; 6.1; 0	5985.4; 10298; 2861.1; 2493; 7748; 7244.4; 0; 6196.1; 0	3747.1; 5389.8; 0; 0; 0; 5263.9; 0; 0; 0	0; 1; 1; 1; 1; 4; 0; 0; 0
alr1834	0.970107	1	FALSE	TRUTH	1.00942	0.720436	0.435247	0.107846	0.654753	1.60812	2; 5; 6; 4; 6; 6; 6; 6; 7	2; 5; 6; 4; 6; 6; 6; 6; 7	2; 5; 6; 4; 6; 6; 6; 6; 7	6	By MS/MS; By MS/MS; By MS/MS; By MS/MS; By MS/MS; By MS/MS; By MS/MS; By MS/MS; By MS/MS	9.1; 20.6; 21.1; 14.3; 26.1; 26.1; 24.7; 23.4; 23.4	89539; 85208; 145340; 44716; 42275; 147360; 134970; 139980; 202270	96360; 49617; 84999; 20266; 31309; 54868; 67233; 88142; 91126	4; 7; 10; 3; 4; 8; 9; 6; 9	6; 5; 6; 3; 5; 2; 2; 2; 3	6; 5; 6; 3; 5; 2; 2; 2; 3	6; 5; 6; 3; 5; 2; 2; 2; 3	3	By MS/MS; By MS/MS; By MS/MS; By MS/MS; By MS/MS; By MS/MS; By MS/MS; By MS/MS; By MS/MS	26.1; 24; 22.2; 12.7; 20.6; 7.3; 7.3; 9.1; 13.6	149730; 103550; 90137; 112560; 141610; 117410; 65290; 52017; 76736	47782; 47342; 35354; 79734; 64004; 79278; 0; 41547; 113000	6; 5; 9; 3; 7; 4; 3; 2; 1
alr1850	0.523704	1	FALSE	TRUTH	0.894127	0.422045	0.274447	0.0350481	0.645334	1.20787	9; 4; 6; 8; 7; 8; 3; 4; 3	9; 4; 6; 8; 7; 8; 3; 4; 3	9; 4; 6; 8; 7; 8; 3; 4; 3	6	By MS/MS; By MS/MS; By MS/MS; By MS/MS; By MS/MS; By MS/MS; By MS/MS; By MS/MS; By MS/MS	25.6; 10.2; 17.1; 24; 19.5; 21.3; 8.3; 10.2; 6.4	101190; 50990; 85175; 92842; 124790; 38800; 15286; 60076; 9584	38622; 24394; 30416; 82285; 40920; 40643; 14390; 29947; 29849	9; 4; 7; 8; 7; 5; 2; 2; 2	7; 4; 8; 5; 6; 5; 1; 4; 3	7; 4; 8; 5; 6; 5; 1; 4; 3	7; 4; 8; 5; 6; 5; 1; 4; 3	5	By MS/MS; By MS/MS; By MS/MS; By MS/MS; By MS/MS; By MS/MS; By MS/MS; By MS/MS; By MS/MS	18.3; 9.8; 21.6; 15.2; 16.6; 11.7; 3.8; 8.8; 10.7	113430; 79257; 54852; 64047; 115980; 120670; 0; 4175; 21128	34722; 37269; 26725; 0; 51049; 52422; 0; 0; 0	10; 5; 7; 9; 5; 4; 1; 3; 4
alr1878	0.344938	1	FALSE	TRUTH	1.15632	0.491477	0.292892	0.0222447	0.885261	1.48	5; 6; 5; 7; 7; 8; 5; 3; 6	5; 6; 5; 7; 7; 8; 5; 3; 6	5; 6; 5; 7; 7; 8; 5; 3; 6	6	By MS/MS; By MS/MS; By MS/MS; By MS/MS; By MS/MS; By MS/MS; By MS/MS; By MS/MS; By MS/MS	23.8; 28.6; 23.2; 33.6; 33.6; 38.7; 24.7; 13.7; 28.9	65634; 51551; 51552; 80449; 108080; 111270; 44492; 40165; 32384	45324; 50797; 19292; 56002; 45804; 47117; 39884; 29137; 18169	6; 9; 5; 11; 8; 11; 9; 2; 7	6; 6; 6; 6; 5; 6; 1; 4; 3	6; 6; 6; 6; 5; 6; 1; 4; 3	6; 6; 6; 6; 5; 6; 1; 4; 3	6	By MS/MS; By MS/MS; By MS/MS; By MS/MS; By MS/MS; By MS/MS; By matching; By MS/MS; By MS/MS	28; 28.3; 29.8; 29.8; 24.7; 28.9; 5.4; 18.5; 13.4	56978; 67126; 57735; 66564; 59570; 54939; 1802.5; 17776; 23370	17961; 28641; 44429; 35810; 40965; 41854; 0; 26879; 28215	8; 7; 14; 9; 2; 9; 0; 5; 1
alr1879	0.78156	1	FALSE	TRUTH	0.957644	0.43218	0.251512	0.0553367	0.748957	1.27853	4; 5; 6; 7; 6; 7; 9; 4; 5	4; 5; 6; 7; 6; 7; 9; 4; 5	4; 5; 6; 7; 6; 7; 9; 4; 5	6	By MS/MS; By MS/MS; By MS/MS; By MS/MS; By MS/MS; By MS/MS; By MS/MS; By MS/MS; By MS/MS	10.2; 14.4; 19.1; 18; 15.3; 19.7; 23.3; 11.9; 14.6	47057; 59115; 42584; 109680; 109770; 89140; 48536; 108980; 72150	42210; 26496; 29980; 58650; 63650; 51597; 34299; 45689; 46656	5; 3; 2; 8; 4; 9; 9; 2; 5	7; 11; 5; 7; 5; 9; 5; 3; 2	7; 11; 5; 7; 5; 9; 5; 3; 2	7; 11; 5; 7; 5; 9; 5; 3; 2	5	By MS/MS; By MS/MS; By MS/MS; By MS/MS; By MS/MS; By MS/MS; By MS/MS; By MS/MS; By MS/MS	19.7; 31.8; 12.9; 19.5; 12.7; 24.8; 14.8; 7.4; 7	65081; 108340; 54615; 74786; 29455; 70908; 87490; 26444; 26690	39083; 43725; 30019; 55035; 11518; 55250; 86587; 42713; 43054	9; 5; 6; 4; 3; 7; 3; 3; 1
alr1890	0.312069	1	FALSE	TRUTH	1.20481	0.639361	0.372084	0.0473415	0.878797	1.65058	13; 12; 9; 8; 11; 13; 8; 7; 6	13; 12; 9; 8; 11; 13; 8; 7; 6	13; 12; 9; 8; 11; 13; 8; 7; 6	9	By MS/MS; By MS/MS; By MS/MS; By MS/MS; By MS/MS; By MS/MS; By MS/MS; By MS/MS; By MS/MS	40.5; 40.5; 27; 27.9; 37.3; 38.4; 24.9; 21.1; 20.7	128730; 38055; 184130; 248240; 221820; 243150; 104210; 126970; 101560	54393; 25201; 99881; 184350; 119410; 111950; 83624; 126050; 103950	12; 7; 8; 17; 12; 22; 12; 4; 11	11; 9; 9; 10; 12; 7; 7; 4; 4	11; 9; 9; 10; 12; 7; 7; 4; 4	11; 9; 9; 10; 12; 7; 7; 4; 4	9	By MS/MS; By MS/MS; By MS/MS; By MS/MS; By MS/MS; By MS/MS; By MS/MS; By MS/MS; By MS/MS	35.4; 28.7; 25.7; 34.4; 39.7; 22.6; 23.4; 16; 12.4	147310; 180900; 251810; 132310; 181990; 159120; 46412; 13863; 24213	89759; 99728; 99864; 91684; 107300; 106550; 35419; 28040; 63808	12; 10; 18; 7; 12; 10; 1; 5; 2
alr1894	0.518301	1	FALSE	TRUTH	0.779503	0.780012	0.548246	0.106341	0.284941	1.45958	3; 4; 4; 4; 2; 2; 1; 3; 0	3; 4; 4; 4; 2; 2; 1; 3; 0	3; 4; 4; 4; 2; 2; 1; 3; 0	3	By MS/MS; By MS/MS; By MS/MS; By MS/MS; By MS/MS; By MS/MS; By MS/MS; By matching; By matching	13.9; 25.9; 25.1; 21.5; 12.4; 16.7; 4.8; 21.9; 0	18806; 28478; 26917; 42575; 21828; 36703; 6772.2; 6985.5; 0	5029.2; 57657; 20844; 16251; 0; 28720; 0; 14316; 0	2; 3; 2; 1; 1; 1; 1; 0; 0	4; 1; 4; 2; 4; 3; 2; 3; 6	4; 1; 4; 2; 4; 3; 2; 3; 6	4; 1; 4; 2; 4; 3; 2; 3; 6	3	By MS/MS; By MS/MS; By MS/MS; By MS/MS; By MS/MS; By MS/MS; By MS/MS; By MS/MS; By matching	21.5; 4.8; 21.5; 12.4; 25.1; 16.7; 12.4; 20.3; 38.6	37407; 6026.8; 46029; 39026; 66335; 51388; 18495; 27653; 37629	61649; 0; 48512; 26793; 29572; 14321; 27893; 38863; 13797	6; 1; 5; 1; 2; 1; 1; 1; 0
alr1896	0.333779	1	FALSE	TRUTH	1.1788	0.584952	0.340419	0.0456957	0.882234	1.58827	17; 20; 14; 17; 14; 20; 17; 16; 15	17; 18; 13; 16; 13; 18; 16; 15; 15	17; 18; 13; 16; 13; 18; 16; 15; 15	16	By MS/MS; By MS/MS; By MS/MS; By MS/MS; By MS/MS; By MS/MS; By MS/MS; By MS/MS; By MS/MS	41.2; 47.5; 40.2; 37.9; 36.1; 46.1; 34.5; 42.7; 36.6	223040; 283540; 268560; 213440; 177750; 623450; 285460; 231560; 307320	135920; 186070; 122810; 123150; 80885; 218240; 124880; 126860; 157670	23; 26; 13; 28; 13; 27; 20; 9; 13	20; 17; 17; 12; 12; 16; 9; 11; 13	18; 16; 16; 12; 12; 15; 9; 10; 13	18; 16; 16; 12; 12; 15; 9; 10; 13	13	By MS/MS; By MS/MS; By MS/MS; By MS/MS; By MS/MS; By MS/MS; By MS/MS; By MS/MS; By MS/MS	48; 41.4; 42.1; 28.6; 28.6; 36.2; 25.7; 28; 33.8	211760; 202370; 304740; 174550; 146200; 445620; 34553; 153720; 111600	115270; 133080; 168900; 158560; 84463; 164790; 53984; 162100; 57911	49; 28; 42; 14; 12; 25; 7; 9; 6
alr1924	0.38107	1	FALSE	TRUTH	0.923161	0.211755	0.243613	0.0247882	0.698822	1.19443	0; 0; 0; 6; 3; 4; 1; 0; 1	0; 0; 0; 6; 3; 4; 1; 0; 1	0; 0; 0; 6; 3; 4; 1; 0; 1	1	By matching; By matching; By matching; By MS/MS; By MS/MS; By MS/MS; By MS/MS; By matching; By matching	0; 0; 0; 23.1; 12.4; 14.9; 5; 0; 6.1	0; 0; 0; 14284; 20992; 15398; 984.91; 0; 1215.1	0; 0; 0; 0; 9369.9; 6398.6; 0; 0; 0	0; 0; 0; 7; 0; 3; 1; 0; 0	3; 3; 2; 5; 2; 5; 2; 1; 1	3; 3; 2; 5; 2; 5; 2; 1; 1	3; 3; 2; 5; 2; 5; 2; 1; 1	2	By MS/MS; By MS/MS; By MS/MS; By MS/MS; By MS/MS; By MS/MS; By matching; By matching; By matching	14.6; 17.4; 12.4; 23.4; 8; 23.1; 11.6; 6.1; 3	8545.2; 8133.5; 4962.4; 22821; 7782.7; 26344; 9545.1; 6679.2; 1953.9	5103.4; 0; 0; 8833.6; 9429.8; 8322.5; 8668.9; 0; 0	4; 3; 1; 4; 1; 3; 0; 0; 0
alr1952	0.651615	1	FALSE	TRUTH	1.08485	0.442338	0.34805	0.0589221	0.787623	1.51793	1; 2; 3; 2; 5; 3; 2; 0; 1	1; 2; 3; 2; 5; 3; 2; 0; 1	1; 2; 3; 2; 5; 3; 2; 0; 1	2	By MS/MS; By MS/MS; By MS/MS; By MS/MS; By MS/MS; By MS/MS; By MS/MS; By matching; By matching	2.9; 4.5; 7.1; 5.5; 13.9; 11.2; 4.3; 0; 2.7	8055.1; 13651; 16811; 20768; 41703; 11782; 5322.6; 0; 3887.5	0; 11269; 12373; 14218; 16379; 10991; 5289.9; 0; 0	1; 1; 1; 2; 1; 3; 2; 0; 0	5; 2; 3; 2; 2; 4; 1; 1; 3	5; 2; 3; 2; 2; 4; 1; 1; 3	5; 2; 3; 2; 2; 4; 1; 1; 3	2	By MS/MS; By MS/MS; By MS/MS; By MS/MS; By MS/MS; By MS/MS; By matching; By matching; By matching	14.9; 6.5; 7.1; 8; 8; 9.4; 2.9; 2.7; 8.6	31599; 5712.5; 23390; 9834.8; 3128.6; 17572; 4798.4; 1238.8; 7952.1	13063; 0; 7465.1; 7725.3; 0; 13865; 0; 0; 7878.6	5; 1; 4; 2; 2; 3; 0; 0; 0
alr1960	0.321593	1	FALSE	TRUTH	0.810181	0.335695	0.299543	0.069459	0.554301	1.18701	2; 1; 2; 3; 2; 1; 1; 1; 1	2; 1; 2; 3; 2; 1; 1; 1; 1	2; 1; 2; 3; 2; 1; 1; 1; 1	1	By matching; By matching; By matching; By MS/MS; By matching; By matching; By MS/MS; By matching; By matching	23.3; 14.5; 23.3; 32.1; 23.3; 8.8; 8.8; 8.8; 8.8	3240.1; 1377.5; 7337.5; 44572; 27457; 15880; 0; 3593.1; 5993.4	4587.5; 0; 4269.9; 8713.5; 4710.5; 0; 0; 0; 0	0; 0; 0; 1; 0; 0; 1; 0; 0	2; 2; 2; 2; 3; 2; 1; 1; 1	2; 2; 2; 2; 3; 2; 1; 1; 1	2; 2; 2; 2; 3; 2; 1; 1; 1	2	By MS/MS; By matching; By matching; By MS/MS; By MS/MS; By matching; By matching; By matching; By matching	23.3; 23.3; 23.3; 23.3; 32.1; 23.3; 8.8; 8.8; 8.8	7622.9; 4277.5; 15668; 34161; 20870; 10549; 14961; 20737; 22866	6194; 4098.8; 8559.3; 9016.7; 4888.6; 0; 0; 0; 0	4; 0; 0; 0; 0; 0; 0; 0; 0
alr1963	0.659734	1	FALSE	FALSE	1.1962	0.84672	0.940847	0.440086	0.566391	3.7064	3; 4; 3; 3; 4; 5; 2; 4; 2	1; 2; 1; 1; 2; 2; 0; 2; 1	1; 2; 1; 1; 2; 2; 0; 2; 1	1	By MS/MS; By MS/MS; By MS/MS; By MS/MS; By matching; By MS/MS; By matching; By matching; By matching	5.5; 7.4; 6.1; 5.5; 7.1; 8.7; 3.1; 6.1; 3.9	11612; 51883; 19733; 64182; 52289; 40172; 0; 13874; 376.78	0; 27020; 13171; 0; 26269; 13288; 0; 0; 0	1; 2; 2; 1; 0; 2; 0; 0; 0	3; 3; 4; 6; 4; 7; 1; 1; 6	1; 1; 2; 3; 1; 5; 0; 1; 3	1; 1; 2; 3; 1; 5; 0; 1; 3	1	By MS/MS; By MS/MS; By MS/MS; By MS/MS; By MS/MS; By MS/MS; By matching; By matching; By MS/MS	5.8; 5.8; 7.6; 11.1; 7.4; 12.8; 1.2; 2.7; 11.9	10034; 12855; 12180; 17556; 5393.9; 10717; 0; 4515.1; 57992	0; 0; 10415; 12899; 0; 0; 0; 0; 21340	1; 1; 2; 2; 1; 3; 0; 0; 1
alr2001	0.259414	1	FALSE	TRUTH	1.41276	0.768723	0.73467	0.153346	0.830199	2.50707	2; 0; 4; 2; 3; 3; 0; 3; 1	2; 0; 4; 2; 3; 3; 0; 3; 1	2; 0; 4; 2; 3; 3; 0; 3; 1	2	By MS/MS; By matching; By MS/MS; By MS/MS; By MS/MS; By MS/MS; By matching; By MS/MS; By MS/MS	11.8; 0; 22.5; 11.4; 17.7; 18.5; 0; 19.2; 5.2	2983.3; 0; 25950; 12574; 2258.1; 9182.1; 0; 25160; 4243.6	0; 0; 12361; 12722; 0; 0; 0; 17887; 0	1; 0; 2; 2; 2; 1; 0; 1; 0	5; 5; 3; 2; 3; 2; 1; 0; 1	5; 5; 3; 2; 3; 2; 1; 0; 1	5; 5; 3; 2; 3; 2; 1; 0; 1	2	By MS/MS; By MS/MS; By MS/MS; By MS/MS; By MS/MS; By MS/MS; By MS/MS; By matching; By MS/MS	28.4; 33.9; 17; 11.4; 18.1; 11.4; 5.2; 0; 6.3	39577; 34275; 17691; 9614.6; 22133; 3124.8; 6078.4; 0; 16029	11267; 13846; 9154.9; 0; 12858; 3056.8; 0; 0; 0	3; 3; 3; 2; 3; 1; 1; 0; 1
alr2048	0.364094	1	FALSE	TRUTH	1.43115	0.917174	#N/A	1.16728	#N/A	#N/A	3; 2; 4; 2; 1; 2; 3; 0; 1	3; 2; 4; 2; 1; 2; 3; 0; 1	3; 2; 4; 2; 1; 2; 3; 0; 1	2	By MS/MS; By matching; By MS/MS; By MS/MS; By matching; By matching; By MS/MS; By matching; By matching	18.3; 12.5; 24; 12.5; 3.9; 10.8; 17.6; 0; 5	47339; 7261.7; 17761; 2816.4; 5674.7; 15665; 2281.4; 0; 1043.5	22210; 0; 0; 0; 0; 0; 0; 0; 0	2; 0; 1; 1; 0; 0; 1; 0; 0	4; 2; 3; 1; 2; 2; 2; 3; 2	4; 2; 3; 1; 2; 2; 2; 3; 2	4; 2; 3; 1; 2; 2; 2; 3; 2	2	By MS/MS; By MS/MS; By MS/MS; By matching; By MS/MS; By MS/MS; By MS/MS; By matching; By MS/MS	26.2; 14.3; 16.5; 5; 13.3; 13.3; 13.6; 18.3; 12.5	25238; 45729; 4548.2; 1658.8; 30555; 2816.4; 12427; 5070.2; 2163.4	11394; 28102; 0; 0; 0; 0; 0; 10698; 0	1; 2; 1; 0; 1; 2; 1; 0; 1
alr2073	0.353148	1	FALSE	TRUTH	1.14374	0.395976	0.313518	0.0191481	0.848716	1.48342	2; 3; 1; 4; 4; 2; 1; 2; 2	2; 3; 1; 4; 4; 2; 1; 2; 2	2; 3; 1; 4; 4; 2; 1; 2; 2	2	By MS/MS; By MS/MS; By MS/MS; By MS/MS; By matching; By MS/MS; By MS/MS; By MS/MS; By MS/MS	7.5; 8.2; 3.4; 16.5; 16.5; 8.2; 3.4; 9; 8.2	20224; 22241; 11329; 36776; 44842; 24307; 14495; 18670; 36087	11585; 8593.5; 0; 22343; 14404; 16161; 0; 16290; 25861	3; 2; 0; 3; 0; 5; 2; 1; 3	1; 1; 2; 3; 4; 4; 1; 0; 0	1; 1; 2; 3; 4; 4; 1; 0; 0	1; 1; 2; 3; 4; 4; 1; 0; 0	1	By matching; By MS/MS; By MS/MS; By MS/MS; By MS/MS; By MS/MS; By matching; By matching; By matching	3.4; 3.4; 8.2; 10.9; 17.4; 14.3; 2.7; 0; 0	1080.2; 16278; 1941.7; 41444; 71445; 5492.6; 3325.8; 0; 0	0; 0; 0; 13898; 16702; 0; 0; 0; 0	0; 1; 1; 3; 3; 5; 0; 0; 0
alr2268	0.310436	1	FALSE	TRUTH	1.60652	1.07437	1.00204	0.0491215	0.658565	2.72046	1; 1; 1; 3; 3; 2; 3; 3; 1	1; 1; 1; 3; 3; 2; 3; 3; 1	1; 1; 1; 3; 3; 2; 3; 3; 1	2	By MS/MS; By MS/MS; By MS/MS; By MS/MS; By MS/MS; By MS/MS; By MS/MS; By MS/MS; By MS/MS	3.7; 3.7; 6.1; 14.3; 18; 10.2; 22.9; 15.5; 3.7	9466.8; 10454; 8842.9; 38763; 26417; 11212; 12489; 17503; 12284	0; 0; 0; 33874; 25926; 5274.7; 0; 10814; 0	1; 1; 1; 3; 2; 2; 4; 1; 2	3; 2; 3; 2; 3; 1; 2; 1; 1	3; 2; 3; 2; 3; 1; 2; 1; 1	3; 2; 3; 2; 3; 1; 2; 1; 1	2	By MS/MS; By matching; By MS/MS; By MS/MS; By MS/MS; By MS/MS; By matching; By matching; By matching	18; 8.2; 14.7; 11.8; 14.3; 3.7; 11.8; 5.7; 5.7	12774; 16372; 11648; 21454; 24003; 11232; 9785.1; 8434.8; 2693.4	10017; 0; 6260.3; 14675; 11841; 0; 11696; 0; 0	2; 0; 1; 1; 1; 2; 0; 0; 0
alr2269	0.495423	1	FALSE	TRUTH	1.23262	1.07936	0.628144	0.110728	0.702545	2.06966	6; 5; 6; 7; 4; 8; 4; 5; 5	6; 5; 6; 7; 4; 8; 4; 5; 5	6; 5; 6; 7; 4; 8; 4; 5; 5	5	By MS/MS; By MS/MS; By MS/MS; By MS/MS; By MS/MS; By MS/MS; By MS/MS; By MS/MS; By MS/MS	9.6; 6.7; 8.8; 10.9; 6.6; 10.2; 4.7; 6.4; 6.6	38223; 18079; 40144; 83046; 61889; 58351; 54571; 17037; 48740	32470; 16567; 21420; 64945; 73292; 37215; 117150; 18104; 40980	6; 5; 2; 7; 4; 9; 5; 1; 9	6; 4; 8; 8; 8; 9; 7; 3; 6	6; 4; 8; 8; 8; 9; 7; 3; 6	6; 4; 8; 8; 8; 9; 7; 3; 6	7	By MS/MS; By MS/MS; By MS/MS; By MS/MS; By MS/MS; By MS/MS; By MS/MS; By MS/MS; By MS/MS	9.4; 5.9; 14.3; 13.4; 12.6; 15.6; 12.1; 4.1; 8.8	36746; 37410; 47724; 138040; 67411; 61025; 30688; 15805; 38045	16194; 29500; 13410; 72698; 31779; 46944; 13275; 59823; 40202	5; 4; 3; 7; 4; 11; 2; 5; 2
alr2309	0.162154	1	FALSE	TRUTH	0.669774	0.330108	0.345682	0.0791656	0.362548	1.09216	1; 4; 2; 3; 2; 1; 5; 2; 4	1; 4; 2; 3; 2; 1; 5; 2; 4	1; 4; 2; 3; 2; 1; 5; 2; 4	2	By matching; By MS/MS; By matching; By MS/MS; By matching; By MS/MS; By MS/MS; By matching; By MS/MS	2.1; 9.3; 7.8; 8.6; 4.7; 1.7; 11.9; 3.8; 9.2	7497.3; 24946; 3947.1; 9011.4; 11119; 5887.1; 11902; 15168; 8572.7	0; 11172; 4803; 0; 0; 0; 9848.5; 0; 5784.4	0; 1; 0; 3; 0; 1; 3; 0; 3	5; 5; 7; 4; 2; 1; 0; 3; 2	5; 5; 7; 4; 2; 1; 0; 3; 2	5; 5; 7; 4; 2; 1; 0; 3; 2	3	By MS/MS; By MS/MS; By MS/MS; By MS/MS; By matching; By MS/MS; By matching; By MS/MS; By matching	11.6; 15.4; 19.2; 11.1; 3.8; 1.7; 0; 8.1; 7.1	9849.8; 26542; 36891; 7611.6; 3418.9; 8138.7; 0; 0; 3665.4	9779.6; 10453; 16003; 0; 0; 0; 0; 0; 0	5; 3; 5; 1; 0; 1; 0; 3; 0
alr2323	0.852391	1	FALSE	TRUTH	0.958922	0.589411	0.377305	0.0536577	0.621645	1.40494	4; 6; 3; 4; 4; 4; 3; 4; 4	4; 6; 3; 4; 4; 4; 3; 4; 4	4; 6; 3; 4; 4; 4; 3; 4; 4	4	By MS/MS; By MS/MS; By MS/MS; By MS/MS; By MS/MS; By MS/MS; By MS/MS; By matching; By MS/MS	10.8; 14.1; 7.9; 11.6; 9.9; 8.8; 7.3; 7.8; 9	45605; 40943; 9124.4; 64400; 45698; 62931; 13093; 12300; 8557.1	19390; 33970; 0; 21978; 20606; 19052; 13588; 9760.3; 9289.4	3; 6; 1; 3; 1; 5; 7; 0; 1	5; 5; 9; 5; 3; 5; 4; 3; 1	5; 5; 9; 5; 3; 5; 4; 3; 1	5; 5; 9; 5; 3; 5; 4; 3; 1	5	By MS/MS; By MS/MS; By MS/MS; By MS/MS; By MS/MS; By MS/MS; By MS/MS; By MS/MS; By matching	9; 9.7; 20.5; 11.2; 8.8; 13.4; 8.5; 7.8; 1.2	23872; 46290; 71417; 28030; 56348; 40168; 16733; 8968.4; 1188.4	9209.7; 22506; 20723; 18537; 33011; 19454; 16086; 0; 0	4; 4; 6; 7; 3; 5; 1; 1; 0
alr2328	0.412837	1	FALSE	TRUTH	1.16891	0.674072	0.392284	0.0877801	0.855543	1.70724	12; 9; 10; 9; 14; 10; 10; 11; 9	12; 9; 10; 9; 14; 10; 10; 11; 9	12; 9; 10; 9; 14; 10; 10; 11; 9	10	By MS/MS; By MS/MS; By MS/MS; By MS/MS; By MS/MS; By MS/MS; By MS/MS; By MS/MS; By MS/MS	33.3; 31.2; 28.9; 22.8; 40.1; 31.6; 28.7; 31.2; 24.7	333610; 450100; 400760; 353170; 395080; 505010; 340050; 254800; 206440	196960; 252140; 325170; 226000; 168970; 342840; 257930; 211880; 233400	14; 17; 11; 13; 9; 15; 19; 13; 10	14; 13; 14; 11; 8; 9; 5; 6; 7	14; 13; 14; 11; 8; 9; 5; 6; 7	14; 13; 14; 11; 8; 9; 5; 6; 7	9	By MS/MS; By MS/MS; By MS/MS; By MS/MS; By MS/MS; By MS/MS; By MS/MS; By MS/MS; By MS/MS	40.1; 41.6; 41.1; 30.8; 23.2; 25.5; 16; 19.4; 21.9	444160; 495850; 617750; 333530; 223750; 405440; 12767; 260760; 175360	203160; 258330; 339900; 207400; 189730; 249450; 30201; 359130; 70546	18; 18; 35; 9; 4; 9; 0; 5; 3
alr2350	0.87116	1	FALSE	TRUTH	1.06384	0.737804	0.696011	0.361608	0.607213	2.72566	2; 2; 2; 5; 3; 3; 5; 3; 4	2; 2; 2; 5; 3; 3; 5; 3; 4	2; 2; 2; 5; 3; 3; 5; 3; 4	3	By MS/MS; By MS/MS; By MS/MS; By MS/MS; By MS/MS; By MS/MS; By MS/MS; By MS/MS; By MS/MS	13.1; 10.9; 10.9; 22.7; 11.2; 19.8; 24; 14.1; 14.4	27827; 4930.4; 23125; 34155; 40794; 54182; 11249; 15249; 24977	16649; 0; 15710; 14157; 27714; 18060; 10892; 10199; 31017	5; 2; 2; 6; 3; 4; 3; 2; 3	3; 2; 1; 5; 0; 4; 2; 2; 3	3; 2; 1; 5; 0; 4; 2; 2; 3	3; 2; 1; 5; 0; 4; 2; 2; 3	2	By MS/MS; By MS/MS; By MS/MS; By MS/MS; By matching; By MS/MS; By MS/MS; By MS/MS; By MS/MS	15.3; 10.9; 4.2; 27.2; 0; 16.6; 10.9; 11.2; 14.1	33173; 0; 20573; 68699; 0; 25074; 17874; 2766.3; 3469.6	13879; 0; 0; 28615; 0; 8719.5; 0; 0; 0	3; 3; 1; 6; 0; 4; 2; 1; 2
alr2372	0.68558	1	FALSE	TRUTH	0.919875	0.672977	1.08885	0.162054	0	2.30049	3; 4; 1; 2; 1; 1; 2; 0; 2	3; 4; 1; 2; 1; 1; 2; 0; 2	3; 4; 1; 2; 1; 1; 2; 0; 2	2	By MS/MS; By MS/MS; By matching; By MS/MS; By matching; By MS/MS; By MS/MS; By matching; By MS/MS	13.9; 15; 4.7; 8.6; 3.5; 4.7; 13; 0; 7.7	8815.2; 26133; 4130.6; 7091.1; 5180.1; 0; 1081.2; 0; 0	5294.6; 14711; 0; 0; 0; 0; 0; 0; 0	1; 2; 0; 1; 0; 1; 2; 0; 2	2; 4; 3; 0; 0; 5; 1; 3; 1	2; 4; 3; 0; 0; 5; 1; 3; 1	2; 4; 3; 0; 0; 5; 1; 3; 1	2	By MS/MS; By MS/MS; By MS/MS; By matching; By matching; By MS/MS; By MS/MS; By MS/MS; By MS/MS	6.8; 17.1; 8.8; 0; 0; 21.8; 8.3; 13.3; 3.8	13218; 23782; 24348; 0; 0; 12628; 2651.1; 3307; 3773.1	0; 13766; 14219; 0; 0; 8535.7; 0; 0; 0	1; 3; 1; 0; 0; 3; 1; 3; 0
alr2377	0.204298	1	FALSE	FALSE	0.829879	0.158599	#N/A	#N/A	#N/A	#N/A	2; 1; 0; 0; 2; 1; 2; 1; 2	2; 1; 0; 0; 2; 1; 2; 1; 2	2; 1; 0; 0; 2; 1; 2; 1; 2	1	By MS/MS; By MS/MS; By matching; By matching; By matching; By matching; By MS/MS; By matching; By matching	9.3; 4.5; 0; 0; 7.7; 2.2; 7.7; 5.5; 7.7	3648.6; 0; 0; 0; 20233; 5935; 6119.9; 2085.9; 5567	0; 0; 0; 0; 9132.2; 0; 5607.6; 0; 5451	1; 1; 0; 0; 0; 0; 2; 0; 0	1; 1; 1; 2; 1; 1; 0; 0; 1	1; 1; 1; 2; 1; 1; 0; 0; 1	1; 1; 1; 2; 1; 1; 0; 0; 1	1	By MS/MS; By MS/MS; By MS/MS; By matching; By matching; By matching; By matching; By matching; By MS/MS	2.2; 5.5; 5.5; 7.7; 5.5; 5.5; 0; 0; 3.9	3883.6; 0; 0; 15164; 2716.5; 4421.5; 0; 0; 0	0; 0; 0; 7911.2; 0; 0; 0; 0; 0	1; 2; 2; 0; 0; 0; 0; 0; 1
alr2386	0.684432	1	FALSE	TRUTH	1.10246	0.457263	#N/A	#N/A	#N/A	#N/A	1; 2; 2; 0; 0; 3; 3; 1; 3	1; 2; 2; 0; 0; 3; 3; 1; 3	1; 2; 2; 0; 0; 3; 3; 1; 3	2	By MS/MS; By MS/MS; By MS/MS; By matching; By matching; By MS/MS; By MS/MS; By MS/MS; By MS/MS	9.3; 19.3; 18.6; 0; 0; 28.6; 28.6; 9.3; 28.6	27180; 18379; 3406.2; 0; 0; 70909; 17727; 0; 10482	0; 9409.3; 0; 0; 0; 25288; 19254; 0; 10738	2; 5; 1; 0; 0; 7; 3; 2; 2	1; 2; 1; 0; 1; 1; 1; 1; 0	1; 2; 1; 0; 1; 1; 1; 1; 0	1; 2; 1; 0; 1; 1; 1; 1; 0	1	By MS/MS; By MS/MS; By MS/MS; By matching; By MS/MS; By MS/MS; By matching; By MS/MS; By matching	9.3; 19.3; 9.3; 0; 9.3; 9.3; 9.3; 9.3; 0	10218; 28306; 23901; 0; 22544; 21377; 10925; 12384; 0	0; 13430; 0; 0; 0; 0; 0; 0; 0	2; 3; 3; 0; 2; 2; 0; 1; 0
alr2405	0.827756	1	FALSE	TRUTH	0.925626	0.643419	0.604384	0.27274	0.483601	2.06192	0; 3; 1; 1; 3; 2; 1; 2; 2	0; 3; 1; 1; 3; 2; 1; 2; 2	0; 3; 1; 1; 3; 2; 1; 2; 2	2	By matching; By MS/MS; By MS/MS; By MS/MS; By MS/MS; By MS/MS; By MS/MS; By MS/MS; By MS/MS	0; 18.2; 6.5; 10.6; 18.2; 20; 10.6; 17.1; 17.1	0; 23863; 17965; 24403; 21408; 25836; 0; 2404.4; 10297	0; 12628; 0; 29206; 0; 13357; 0; 0; 0	0; 1; 1; 1; 3; 4; 2; 2; 1	2; 1; 3; 2; 4; 3; 1; 2; 1	2; 1; 3; 2; 4; 3; 1; 2; 1	2; 1; 3; 2; 4; 3; 1; 2; 1	2	By MS/MS; By MS/MS; By MS/MS; By MS/MS; By MS/MS; By MS/MS; By MS/MS; By MS/MS; By MS/MS	22.4; 6.5; 26.5; 17.1; 42.4; 32.9; 10.6; 17.1; 10.6	0; 22357; 56330; 38942; 24960; 3697.1; 24856; 26637; 0	0; 0; 17400; 23741; 9451.8; 9526.5; 0; 35995; 0	3; 1; 3; 3; 3; 2; 3; 2; 1
alr2432	0.0214276	1	FALSE	FALSE	3.02667	1.58075	#N/A	0.775244	#N/A	#N/A	2; 0; 1; 0; 1; 3; 1; 1; 2	2; 0; 1; 0; 1; 3; 1; 1; 2	2; 0; 1; 0; 1; 3; 1; 1; 2	1	By MS/MS; By matching; By matching; By matching; By matching; By MS/MS; By MS/MS; By matching; By MS/MS	6.2; 0; 4.2; 0; 10.7; 10.4; 2.9; 4.2; 8.5	917.79; 0; 3975.6; 0; 1244.5; 46022; 9008.3; 4453.8; 3052.9	0; 0; 0; 0; 0; 26928; 0; 0; 0	1; 0; 0; 0; 0; 3; 1; 0; 1	1; 1; 1; 1; 2; 3; 0; 3; 1	1; 1; 1; 1; 2; 3; 0; 3; 1	1; 1; 1; 1; 2; 3; 0; 3; 1	1	By MS/MS; By MS/MS; By matching; By matching; By MS/MS; By MS/MS; By matching; By MS/MS; By matching	4.2; 4.2; 4.2; 4.2; 7.2; 18.6; 0; 17.9; 10.7	8326; 14962; 6361.2; 5448.1; 13694; 19021; 0; 8347.1; 4130.1	0; 0; 0; 0; 8294.5; 14139; 0; 4884.6; 0	1; 0; 0; 0; 1; 3; 0; 2; 0
alr2440	0.0530703	1	FALSE	TRUTH	1.68025	0.438105	#N/A	#N/A	#N/A	#N/A	3; 2; 2; 6; 3; 6; 3; 0; 2	3; 2; 2; 6; 3; 6; 3; 0; 2	3; 2; 2; 6; 3; 6; 3; 0; 2	3	By matching; By matching; By matching; By MS/MS; By MS/MS; By MS/MS; By MS/MS; By matching; By matching	12.9; 8.1; 7.5; 26.3; 12; 20.7; 12; 0; 10.5	11127; 9359.2; 3325.2; 31570; 27173; 38838; 10813; 0; 6737.2	10182; 0; 0; 18262; 0; 9218; 16950; 0; 0	0; 0; 0; 5; 2; 4; 1; 0; 0	1; 2; 0; 1; 2; 3; 1; 2; 2	1; 2; 0; 1; 2; 3; 1; 2; 2	1; 2; 0; 1; 2; 3; 1; 2; 2	2	By MS/MS; By matching; By matching; By matching; By MS/MS; By MS/MS; By matching; By MS/MS; By matching	3.9; 7.5; 0; 4.5; 8.4; 11.4; 3; 8.4; 7.5	0; 11283; 0; 5634.3; 12006; 12288; 1910.7; 3438.5; 7210.2	0; 0; 0; 0; 8615.3; 0; 0; 0; 0	0; 0; 0; 0; 0; 2; 0; 0; 0
alr2445	0.453662	1	FALSE	TRUTH	0.894813	0.383766	0.223337	0.0356964	0.698105	1.15777	4; 4; 5; 2; 4; 4; 5; 4; 4	4; 4; 5; 2; 4; 4; 5; 4; 4	4; 4; 5; 2; 4; 4; 5; 4; 4	4	By MS/MS; By MS/MS; By MS/MS; By MS/MS; By MS/MS; By MS/MS; By MS/MS; By MS/MS; By MS/MS	23; 23; 26.6; 12.1; 25.4; 25.4; 23.4; 28.2; 28.2	21935; 10608; 72570; 30838; 37791; 18917; 47097; 40570; 51098	24965; 8335; 20167; 24991; 21072; 17507; 28892; 19992; 22635	12; 7; 5; 3; 2; 1; 3; 1; 2	4; 4; 5; 3; 4; 5; 1; 3; 1	4; 4; 5; 3; 4; 5; 1; 3; 1	4; 4; 5; 3; 4; 5; 1; 3; 1	4	By MS/MS; By MS/MS; By MS/MS; By MS/MS; By MS/MS; By MS/MS; By MS/MS; By MS/MS; By MS/MS	22.6; 26.2; 29; 16.1; 22.6; 23.4; 6; 16.1; 6	46374; 100290; 57988; 38759; 23408; 63322; 24589; 8189; 6638.8	29175; 29811; 20841; 22065; 22819; 30142; 31122; 8131.6; 15043	8; 6; 16; 3; 3; 6; 2; 3; 2
alr2447	0.83931	1	FALSE	TRUTH	1.06816	0.617832	0.63859	0.261902	0.612825	2.28154	3; 1; 1; 3; 2; 4; 2; 2; 0	3; 1; 1; 3; 2; 4; 2; 2; 0	3; 1; 1; 3; 2; 4; 2; 2; 0	2	By MS/MS; By MS/MS; By matching; By MS/MS; By matching; By MS/MS; By matching; By matching; By matching	9.6; 3.2; 3.2; 9.6; 6.9; 12.2; 5.9; 6.9; 0	7388.9; 1709.2; 9079.4; 26316; 30202; 7577.7; 9774.3; 17652; 0	0; 0; 0; 14500; 15557; 4899.3; 8887.2; 13057; 0	1; 1; 0; 3; 0; 2; 0; 0; 0	1; 2; 1; 4; 4; 1; 0; 1; 2	1; 2; 1; 4; 4; 1; 0; 1; 2	1; 2; 1; 4; 4; 1; 0; 1; 2	1	By MS/MS; By MS/MS; By MS/MS; By MS/MS; By MS/MS; By MS/MS; By matching; By matching; By MS/MS	3.2; 6.1; 3.2; 12.5; 12.5; 3.2; 0; 2.7; 6.1	13324; 18203; 316.17; 27518; 17289; 9016.2; 0; 2823.6; 2220.4	0; 7924.1; 0; 15622; 6565.1; 0; 0; 0; 0	2; 1; 1; 2; 2; 1; 0; 0; 1
alr2450	0.437158	1	FALSE	TRUTH	1.12538	0.455023	0.296605	0.0429988	0.86856	1.48332	5; 6; 4; 4; 6; 8; 6; 4; 6	5; 6; 4; 4; 6; 8; 6; 4; 6	5; 6; 4; 4; 6; 8; 6; 4; 6	6	By MS/MS; By MS/MS; By MS/MS; By MS/MS; By MS/MS; By MS/MS; By MS/MS; By MS/MS; By MS/MS	20.6; 19.1; 13.2; 12.1; 19.8; 24.4; 21.9; 11.9; 18.7	78593; 56372; 18154; 87628; 68066; 85588; 65916; 12248; 17902	34544; 27995; 17190; 30062; 51281; 38475; 41838; 26382; 0	3; 5; 1; 1; 5; 6; 4; 3; 3	6; 5; 3; 5; 5; 6; 4; 6; 4	6; 5; 3; 5; 5; 6; 4; 6; 4	6; 5; 3; 5; 5; 6; 4; 6; 4	5	By MS/MS; By MS/MS; By MS/MS; By MS/MS; By MS/MS; By MS/MS; By MS/MS; By MS/MS; By MS/MS	20.8; 16.4; 9.5; 16.6; 18.1; 16.6; 10.4; 21.7; 10	88037; 45666; 36713; 16587; 79443; 56295; 17734; 34181; 6905.3	37905; 24202; 17697; 28330; 32594; 23156; 49058; 0; 0	4; 1; 2; 1; 5; 1; 3; 2; 1
alr2535	0.000375964	1	FALSE	TRUTH	1.68764	0.906417	1.50789	0.000985121	0.180673	3.19793	2; 3; 2; 2; 1; 1; 2; 0; 1	2; 3; 2; 2; 1; 1; 2; 0; 1	2; 3; 2; 2; 1; 1; 2; 0; 1	2	By MS/MS; By MS/MS; By matching; By MS/MS; By matching; By MS/MS; By matching; By matching; By matching	9; 23.1; 12.3; 9; 8.2; 4.9; 13.8; 0; 4.1	8651; 24063; 7669.5; 8058.7; 3731.8; 0; 5517.5; 0; 20480	10969; 24238; 0; 0; 0; 0; 0; 0; 0	1; 4; 0; 1; 0; 1; 0; 0; 0	2; 2; 2; 1; 1; 0; 2; 0; 1	2; 2; 2; 1; 1; 0; 2; 0; 1	2; 2; 2; 1; 1; 0; 2; 0; 1	1	By matching; By matching; By MS/MS; By MS/MS; By MS/MS; By matching; By MS/MS; By matching; By MS/MS	13.1; 9; 9; 4.9; 4.9; 0; 14.2; 0; 10.1	9705.9; 18136; 12979; 0; 8917.3; 0; 3767.1; 0; 0	11339; 11138; 12124; 0; 0; 0; 0; 0; 0	0; 0; 1; 1; 1; 0; 1; 0; 1
alr2542	0.547564	1	FALSE	TRUTH	1.11686	0.507095	0.360358	0.0638615	0.812886	1.5732	5; 2; 7; 6; 4; 5; 2; 5; 5	5; 2; 7; 6; 4; 5; 2; 5; 5	5; 2; 7; 6; 4; 5; 2; 5; 5	5	By MS/MS; By MS/MS; By MS/MS; By MS/MS; By MS/MS; By MS/MS; By MS/MS; By MS/MS; By MS/MS	25.9; 18.3; 48.2; 39.6; 30.9; 35.3; 17.3; 29.9; 28.8	44872; 5575.5; 52650; 45908; 28296; 40228; 6949.4; 32770; 14737	11232; 0; 19525; 19684; 16190; 18848; 0; 27202; 21498	3; 0; 2; 2; 1; 3; 1; 2; 3	7; 7; 4; 4; 2; 5; 2; 3; 1	7; 7; 4; 4; 2; 5; 2; 3; 1	7; 7; 4; 4; 2; 5; 2; 3; 1	4	By MS/MS; By MS/MS; By MS/MS; By MS/MS; By MS/MS; By MS/MS; By MS/MS; By MS/MS; By MS/MS	45; 48.2; 31.7; 28.4; 19.4; 36.7; 15.1; 23; 4.3	19564; 59731; 31015; 20198; 9074.6; 48052; 21034; 12767; 0	7494; 22684; 19399; 20840; 0; 14473; 18187; 0; 0	6; 4; 0; 1; 0; 2; 1; 2; 1
alr2708	0.34552	1	FALSE	TRUTH	0.822094	0.431523	0.281028	0.0707469	0.58651	1.18285	3; 7; 4; 3; 4; 6; 5; 6; 3	3; 7; 4; 3; 4; 6; 5; 6; 3	3; 7; 4; 3; 4; 6; 5; 6; 3	4	By MS/MS; By MS/MS; By MS/MS; By MS/MS; By MS/MS; By MS/MS; By MS/MS; By MS/MS; By MS/MS	10.8; 27.6; 17.4; 11.3; 16.3; 19.8; 18; 23.3; 13.4	8106.5; 78456; 79108; 101470; 96335; 118870; 69960; 49439; 42633	0; 42463; 72570; 100690; 61039; 40432; 44415; 39576; 34807	3; 7; 5; 3; 4; 9; 7; 3; 5	5; 2; 3; 5; 4; 5; 4; 2; 1	5; 2; 3; 5; 4; 5; 4; 2; 1	5; 2; 3; 5; 4; 5; 4; 2; 1	4	By MS/MS; By MS/MS; By MS/MS; By MS/MS; By MS/MS; By MS/MS; By MS/MS; By MS/MS; By matching	18.3; 9; 12.2; 18.9; 14.8; 19.5; 14.8; 5.8; 4.1	69594; 90932; 74781; 150540; 132550; 90746; 144250; 2369.6; 4147	40253; 54880; 43235; 76589; 66033; 56417; 131490; 0; 0	8; 4; 5; 7; 6; 7; 4; 2; 0
alr2751	0.459764	1	FALSE	TRUTH	0.800134	0.549261	0.392475	0.164407	0.500258	1.41487	4; 2; 5; 2; 1; 4; 2; 3; 3	4; 2; 5; 2; 1; 4; 2; 3; 3	4; 2; 5; 2; 1; 4; 2; 3; 3	3	By MS/MS; By MS/MS; By MS/MS; By MS/MS; By matching; By MS/MS; By MS/MS; By matching; By MS/MS	24.8; 11.5; 28.4; 9.2; 5.5; 22; 12.4; 16.1; 16.1	43018; 19417; 57119; 4687.9; 4162.9; 23250; 3541.3; 31840; 26400	26529; 17251; 19711; 6594.7; 0; 13938; 0; 20219; 22689	5; 5; 2; 1; 0; 1; 2; 0; 4	5; 4; 6; 3; 3; 3; 5; 2; 1	5; 4; 6; 3; 3; 3; 5; 2; 1	5; 4; 6; 3; 3; 3; 5; 2; 1	3	By MS/MS; By MS/MS; By MS/MS; By MS/MS; By MS/MS; By MS/MS; By matching; By MS/MS; By matching	21.6; 24.8; 28.4; 16.1; 13.3; 16.1; 24.8; 12.4; 6.9	42491; 55744; 82542; 38989; 12006; 48221; 43482; 31240; 28784	23519; 25745; 47301; 0; 11315; 23605; 13305; 0; 0	10; 3; 5; 1; 1; 3; 0; 1; 0
alr2758	0.78901	1	FALSE	TRUTH	0.929217	0.643875	0.447577	0.102501	0.551124	1.51956	5; 5; 6; 2; 4; 3; 3; 3; 4	5; 5; 6; 2; 4; 3; 3; 3; 4	5; 5; 6; 2; 4; 3; 3; 3; 4	4	By MS/MS; By MS/MS; By MS/MS; By matching; By MS/MS; By MS/MS; By MS/MS; By MS/MS; By MS/MS	15.5; 17.7; 17.9; 6.4; 9.8; 6.4; 8.6; 9.8; 12	695.5; 61415; 59916; 26103; 40148; 14755; 23528; 16499; 12551	0; 32776; 29576; 15708; 14126; 12138; 34207; 13585; 10090	4; 6; 3; 0; 1; 2; 5; 1; 3	5; 5; 5; 6; 2; 3; 0; 2; 0	5; 5; 5; 6; 2; 3; 0; 2; 0	5; 5; 5; 6; 2; 3; 0; 2; 0	3	By MS/MS; By MS/MS; By MS/MS; By MS/MS; By MS/MS; By MS/MS; By matching; By matching; By matching	12.3; 16.5; 17.2; 18.7; 6.4; 9.8; 0; 5.2; 0	49517; 48569; 24706; 38529; 46133; 42432; 0; 2532; 0	23090; 31343; 0; 0; 27122; 16249; 0; 11804; 0	3; 6; 4; 4; 2; 3; 0; 0; 0
alr2762	0.960046	1	FALSE	TRUTH	0.98741	0.439638	0.477007	0.104819	0.58578	1.62028	1; 3; 2; 1; 2; 2; 2; 1; 1	1; 3; 2; 1; 2; 2; 2; 1; 1	1; 3; 2; 1; 2; 2; 2; 1; 1	2	By MS/MS; By MS/MS; By MS/MS; By MS/MS; By MS/MS; By MS/MS; By MS/MS; By matching; By MS/MS	12.7; 31.2; 20.2; 11; 23.7; 23.7; 18.5; 11; 11	5422.9; 5754.2; 26519; 24386; 13198; 12671; 15590; 6310.5; 10331	0; 6491; 10487; 0; 0; 0; 14564; 0; 0	1; 4; 3; 1; 1; 3; 1; 0; 1	3; 2; 3; 2; 2; 1; 1; 1; 2	3; 2; 3; 2; 2; 1; 1; 1; 2	3; 2; 3; 2; 2; 1; 1; 1; 2	2	By MS/MS; By MS/MS; By MS/MS; By MS/MS; By MS/MS; By MS/MS; By matching; By matching; By MS/MS	31.2; 23.7; 31.2; 18.5; 18.5; 11; 12.7; 11; 23.7	36482; 6100.7; 30813; 25881; 3827.5; 0; 1141.1; 2429.4; 1713.9	11596; 5652.6; 11632; 15759; 0; 0; 0; 0; 0	4; 4; 0; 1; 1; 1; 0; 0; 1
alr2771	0.72101	1	FALSE	TRUTH	0.943932	0.401675	0.258722	0.0622272	0.732155	1.28098	3; 3; 2; 6; 8; 4; 5; 5; 8	3; 3; 2; 6; 8; 4; 5; 5; 8	3; 3; 2; 6; 8; 4; 5; 5; 8	5	By MS/MS; By MS/MS; By MS/MS; By MS/MS; By MS/MS; By MS/MS; By MS/MS; By MS/MS; By MS/MS	8.7; 7.3; 6.4; 15.5; 21.5; 10.3; 15.1; 14.6; 20.8	25682; 29676; 0; 86327; 78302; 4506.3; 31483; 29372; 51846	24509; 0; 0; 30533; 32078; 0; 21257; 21683; 32289	2; 3; 1; 5; 6; 2; 4; 2; 5	3; 5; 7; 5; 6; 7; 2; 2; 5	3; 5; 7; 5; 6; 7; 2; 2; 5	3; 5; 7; 5; 6; 7; 2; 2; 5	5	By MS/MS; By MS/MS; By MS/MS; By MS/MS; By MS/MS; By MS/MS; By matching; By MS/MS; By MS/MS	7.5; 14.4; 20.6; 13.5; 13.5; 17.2; 5.2; 5.2; 15.5	18397; 39953; 108080; 68391; 49910; 21195; 37655; 45257; 20285	0; 24399; 12793; 41969; 22178; 21458; 25721; 45731; 25008	2; 3; 4; 6; 5; 4; 0; 1; 2
alr2811	0.441858	1	FALSE	TRUTH	1.20093	0.444927	0.547627	0.109544	0.749827	1.94752	3; 3; 1; 4; 5; 3; 2; 2; 3	3; 3; 1; 4; 5; 3; 2; 2; 3	3; 3; 1; 4; 5; 3; 2; 2; 3	3	By matching; By MS/MS; By matching; By MS/MS; By MS/MS; By MS/MS; By matching; By matching; By MS/MS	11.2; 12.2; 3.7; 15.5; 19.2; 10.8; 7; 5.2; 10.8	4180.1; 22565; 2516.2; 16161; 39442; 10147; 3934.5; 2588.9; 6412.7	0; 11845; 0; 14962; 23847; 0; 0; 0; 0	0; 3; 0; 4; 3; 1; 0; 0; 1	2; 1; 3; 3; 3; 3; 2; 2; 1	2; 1; 3; 3; 3; 3; 2; 2; 1	2; 1; 3; 3; 3; 3; 2; 2; 1	2	By MS/MS; By MS/MS; By MS/MS; By MS/MS; By MS/MS; By MS/MS; By matching; By MS/MS; By matching	7.5; 3.7; 10.8; 10.8; 10.8; 8.9; 8; 9.4; 3.3	2020.7; 0; 16091; 38074; 17044; 19696; 1713.9; 82513; 0	0; 0; 8835; 16050; 0; 14641; 0; 0; 0	5; 3; 1; 1; 1; 2; 0; 1; 0
alr2886	0.764528	1	FALSE	TRUTH	1.06835	0.379616	0.46724	0.159569	0.722638	1.81974	1; 3; 2; 0; 2; 2; 1; 0; 3	1; 3; 2; 0; 2; 2; 1; 0; 3	1; 3; 2; 0; 2; 2; 1; 0; 3	2	By MS/MS; By MS/MS; By MS/MS; By matching; By MS/MS; By MS/MS; By MS/MS; By matching; By MS/MS	2.1; 8.7; 5.2; 0; 6.6; 6.6; 2.1; 0; 8.9	7534.3; 14191; 10511; 0; 19555; 19515; 5227.4; 0; 12398	0; 9807.9; 7984.3; 0; 0; 0; 0; 0; 10885	1; 3; 1; 0; 1; 1; 1; 0; 3	3; 2; 2; 2; 3; 2; 1; 1; 1	3; 2; 2; 2; 3; 2; 1; 1; 1	3; 2; 2; 2; 3; 2; 1; 1; 1	2	By MS/MS; By MS/MS; By MS/MS; By MS/MS; By MS/MS; By MS/MS; By matching; By matching; By matching	8.7; 5.2; 5.6; 5.6; 8.7; 4.8; 3.1; 3.1; 3.7	22799; 7180.4; 11512; 6421.7; 31188; 10218; 3672; 4362.3; 7852.2	12076; 5708.4; 0; 0; 11170; 0; 0; 0; 0	2; 1; 3; 1; 1; 3; 0; 0; 0
alr2887	0.832349	1	FALSE	TRUTH	1.05424	0.534905	0.480497	0.114601	0.662132	1.71926	9; 7; 4; 2; 2; 1; 1; 1; 3	9; 7; 4; 2; 2; 1; 1; 1; 3	9; 7; 4; 2; 2; 1; 1; 1; 3	2	By MS/MS; By MS/MS; By MS/MS; By MS/MS; By matching; By matching; By MS/MS; By MS/MS; By MS/MS	14.3; 11.9; 6.2; 3.2; 3.6; 1.8; 1.2; 1.2; 4.9	63116; 56924; 19730; 58910; 22032; 4695.4; 18997; 22283; 28983	19972; 17734; 18356; 0; 9306.7; 0; 0; 0; 25806	4; 2; 2; 1; 0; 0; 1; 1; 3	1; 4; 3; 2; 2; 2; 1; 2; 0	1; 4; 3; 2; 2; 2; 1; 2; 0	1; 4; 3; 2; 2; 2; 1; 2; 0	2	By matching; By MS/MS; By matching; By matching; By matching; By matching; By matching; By MS/MS; By matching	1.2; 6.2; 4.7; 3.6; 3.8; 3.8; 1.5; 4.4; 0	11413; 12804; 43477; 18464; 11073; 8685.3; 66.021; 16787; 0	0; 20695; 24719; 16652; 11487; 0; 0; 0; 0	0; 2; 0; 0; 0; 0; 0; 2; 0
alr2889	0.0451351	1	FALSE	TRUTH	0.761637	0.143696	#N/A	#N/A	#N/A	#N/A	2; 2; 1; 2; 3; 2; 2; 0; 0	2; 2; 1; 2; 3; 2; 2; 0; 0	2; 2; 1; 2; 3; 2; 2; 0; 0	2	By MS/MS; By matching; By matching; By MS/MS; By matching; By MS/MS; By MS/MS; By matching; By matching	15.5; 16.1; 8.9; 13.7; 23.8; 13.7; 13.7; 0; 0	14446; 22694; 6508.2; 19280; 29617; 24889; 18456; 0; 0	8458.2; 0; 0; 16234; 16421; 15986; 0; 0; 0	1; 0; 0; 3; 0; 1; 1; 0; 0	2; 2; 1; 2; 1; 1; 1; 2; 1	2; 2; 1; 2; 1; 1; 1; 2; 1	2; 2; 1; 2; 1; 1; 1; 2; 1	1	By MS/MS; By MS/MS; By matching; By matching; By MS/MS; By matching; By matching; By MS/MS; By matching	13.7; 13.7; 8.9; 16.1; 7.1; 7.1; 7.1; 13.7; 7.1	24470; 18166; 12160; 42628; 23832; 34355; 116420; 58609; 66566	16616; 0; 0; 0; 0; 0; 0; 0; 0	2; 1; 0; 0; 1; 0; 0; 1; 0
alr2938	0.231818	1	FALSE	TRUTH	1.40362	1.21798	0.708816	0.18728	0.876876	2.57724	6; 7; 3; 5; 6; 6; 4; 3; 4	6; 7; 3; 5; 6; 6; 4; 3; 4	6; 7; 3; 5; 6; 6; 4; 3; 4	5	By MS/MS; By MS/MS; By MS/MS; By MS/MS; By MS/MS; By MS/MS; By MS/MS; By MS/MS; By MS/MS	35; 47; 24.5; 30; 47.5; 53.5; 42; 24.5; 29.5	275560; 152440; 80529; 196220; 223400; 195730; 142640; 134390; 116550	126410; 108840; 55902; 82333; 80296; 98578; 33613; 67284; 53859	25; 26; 9; 18; 13; 25; 15; 11; 15	6; 6; 4; 7; 5; 4; 6; 4; 3	6; 6; 4; 7; 5; 4; 6; 4; 3	6; 6; 4; 7; 5; 4; 6; 4; 3	5	By MS/MS; By MS/MS; By MS/MS; By MS/MS; By MS/MS; By MS/MS; By MS/MS; By MS/MS; By MS/MS	36.5; 41; 21; 40; 35; 29.5; 44; 39.5; 22	195320; 121230; 106920; 230160; 292060; 265200; 38495; 33313; 59326	108440; 48144; 51950; 33768; 95921; 130900; 18353; 11763; 17629	39; 24; 21; 15; 14; 23; 6; 14; 4
alr2954	0.143255	1	FALSE	TRUTH	0.871218	0.184193	0.14983	0.00216947	0.723107	1.02312	2; 2; 2; 2; 1; 2; 3; 3; 1	2; 2; 2; 2; 1; 2; 3; 3; 1	2; 2; 2; 2; 1; 2; 3; 3; 1	2	By MS/MS; By MS/MS; By MS/MS; By MS/MS; By matching; By matching; By MS/MS; By MS/MS; By MS/MS	18.1; 15.9; 24.7; 24.7; 11; 18.7; 29.7; 22.5; 11	16547; 20131; 14495; 0; 16836; 6951.1; 6696.1; 19194; 10561	8867.5; 6412.7; 8266.2; 0; 8685.5; 0; 0; 10186; 6416.2	1; 2; 2; 3; 0; 0; 5; 1; 4	3; 1; 1; 3; 3; 1; 2; 0; 1	3; 1; 1; 3; 3; 1; 2; 0; 1	3; 1; 1; 3; 3; 1; 2; 0; 1	1	By MS/MS; By MS/MS; By MS/MS; By MS/MS; By matching; By MS/MS; By MS/MS; By matching; By matching	22.5; 11; 7.1; 25.3; 12.1; 4.9; 18.1; 0; 6.6	18318; 13751; 9782.5; 7227.2; 3070.6; 6883.3; 13888; 0; 21.042	9202.5; 0; 0; 0; 0; 0; 11260; 0; 0	1; 2; 1; 1; 0; 1; 1; 0; 0
alr2990	0.00204633	1	FALSE	TRUTH	0	#N/A	#N/A	#N/A	#N/A	#N/A	1; 1; 1; 2; 2; 1; 1; 1; 0	1; 1; 1; 2; 2; 1; 1; 1; 0	1; 1; 1; 2; 2; 1; 1; 1; 0	1	By MS/MS; By matching; By matching; By MS/MS; By matching; By MS/MS; By matching; By MS/MS; By matching	2.6; 2.6; 2.6; 5.5; 5.5; 2.6; 1.9; 3.5; 0	0; 1693.1; 3131.5; 9709.9; 5265.3; 0; 2232.4; 0; 0	0; 0; 0; 0; 0; 0; 0; 0; 0	1; 0; 0; 2; 0; 1; 0; 1; 0	2; 2; 3; 1; 3; 2; 0; 1; 1	2; 2; 3; 1; 3; 2; 0; 1; 1	2; 2; 3; 1; 3; 2; 0; 1; 1	2	By MS/MS; By matching; By MS/MS; By matching; By MS/MS; By MS/MS; By matching; By matching; By matching	5.5; 4.5; 6.4; 3.3; 7.4; 4.8; 0; 2.6; 2.6	14582; 10930; 13391; 12798; 16510; 3236.1; 0; 1827.5; 1297.9	5385.3; 5290.4; 0; 0; 5513.4; 0; 0; 0; 0	2; 0; 3; 0; 1; 2; 0; 0; 0
alr2999	0.157669	1	FALSE	TRUTH	0.851336	0.268563	0.156293	0.0209805	0.710571	1.02859	22; 23; 19; 23; 20; 24; 22; 20; 21	22; 23; 19; 23; 20; 24; 22; 20; 21	20; 21; 17; 21; 18; 21; 20; 18; 20	20	By MS/MS; By MS/MS; By MS/MS; By MS/MS; By MS/MS; By MS/MS; By MS/MS; By MS/MS; By MS/MS	37.3; 36.6; 34.7; 38.9; 35; 40.2; 36.4; 35.8; 35.8	331680; 220410; 294340; 579760; 370270; 496230; 316880; 311190; 358500	197640; 130250; 162680; 253550; 197250; 236030; 261880; 205630; 266520	36; 21; 13; 49; 23; 40; 35; 20; 28	25; 25; 22; 23; 20; 20; 16; 16; 16	25; 25; 22; 23; 20; 20; 16; 16; 16	23; 23; 20; 20; 17; 18; 15; 16; 13	18	By MS/MS; By MS/MS; By MS/MS; By MS/MS; By MS/MS; By MS/MS; By MS/MS; By MS/MS; By MS/MS	40.8; 44; 37.4; 37.5; 34.2; 33.3; 27.3; 27.3; 27.9	407250; 526210; 378920; 551840; 410080; 242300; 282040; 217780; 289480	208520; 239500; 169140; 253280; 245370; 198690; 339500; 255370; 289090	55; 34; 46; 40; 20; 30; 14; 24; 11
alr3074	0.542042	1	FALSE	TRUTH	1.16361	0.609319	0.506719	0.0842946	0.730468	1.81097	3; 0; 4; 3; 2; 2; 3; 0; 2	3; 0; 4; 3; 2; 2; 3; 0; 2	3; 0; 4; 3; 2; 2; 3; 0; 2	2	By MS/MS; By matching; By MS/MS; By MS/MS; By MS/MS; By matching; By MS/MS; By matching; By MS/MS	14; 0; 19.5; 12.6; 7.4; 8.6; 12.6; 0; 7.4	8054.8; 0; 39171; 19747; 23901; 46029; 5045.2; 0; 12856	0; 0; 26127; 12824; 19468; 21944; 0; 0; 13103	3; 0; 1; 5; 1; 0; 4; 0; 4	1; 2; 2; 2; 3; 4; 0; 3; 0	1; 2; 2; 2; 3; 4; 0; 3; 0	1; 2; 2; 2; 3; 4; 0; 3; 0	2	By MS/MS; By matching; By MS/MS; By MS/MS; By MS/MS; By MS/MS; By matching; By MS/MS; By matching	5.2; 9.2; 7.7; 10.9; 12.6; 20.1; 0; 12.6; 0	0; 8355; 11557; 2349.2; 28498; 48099; 0; 15396; 0	0; 7161.8; 23161; 0; 16560; 16398; 0; 15051; 0	1; 0; 2; 2; 2; 2; 0; 2; 0
alr3101	0.045367	1	FALSE	TRUTH	2.34272	1.04532	#N/A	#N/A	#N/A	#N/A	2; 3; 2; 2; 1; 3; 3; 3; 2	2; 3; 2; 2; 1; 3; 3; 3; 2	2; 3; 2; 2; 1; 3; 3; 3; 2	2	By MS/MS; By MS/MS; By MS/MS; By MS/MS; By MS/MS; By MS/MS; By MS/MS; By MS/MS; By MS/MS	12.6; 13; 12.6; 7; 6.5; 13; 13; 13; 12.6	15892; 42665; 13213; 16054; 24585; 79744; 39109; 19516; 9997.6	8680.1; 27395; 0; 0; 0; 30447; 37417; 15728; 0	1; 4; 2; 2; 1; 5; 4; 2; 2	1; 2; 2; 1; 3; 1; 1; 2; 0	1; 2; 2; 1; 3; 1; 1; 2; 0	1; 2; 2; 1; 3; 1; 1; 2; 0	1	By MS/MS; By MS/MS; By MS/MS; By MS/MS; By MS/MS; By MS/MS; By matching; By MS/MS; By matching	6.5; 12.6; 12.6; 6.5; 13; 6; 6; 7; 0	16812; 4872.3; 2637.9; 18651; 20124; 0; 3751.2; 6434.5; 0	0; 0; 0; 0; 11766; 0; 0; 0; 0	1; 1; 3; 1; 2; 1; 0; 2; 0
alr3106	0.0169511	1	FALSE	TRUTH	0.647412	0.243803	0.332893	0.206529	0.405975	1.22587	2; 2; 2; 2; 2; 2; 2; 1; 1	2; 2; 2; 2; 2; 2; 2; 1; 1	2; 2; 2; 2; 2; 2; 2; 1; 1	2	By MS/MS; By MS/MS; By MS/MS; By MS/MS; By MS/MS; By MS/MS; By MS/MS; By MS/MS; By MS/MS	23.5; 26.1; 26.1; 33.6; 22.7; 26.1; 26.1; 12.6; 12.6	13869; 23163; 21168; 6024.7; 29550; 40777; 11724; 15455; 14586	10259; 14915; 13617; 0; 0; 20657; 0; 0; 0	3; 5; 2; 2; 2; 3; 2; 1; 1	2; 2; 3; 2; 2; 2; 0; 1; 1	2; 2; 3; 2; 2; 2; 0; 1; 1	2; 2; 3; 2; 2; 2; 0; 1; 1	2	By MS/MS; By MS/MS; By MS/MS; By MS/MS; By MS/MS; By MS/MS; By matching; By MS/MS; By MS/MS	26.1; 26.1; 47.1; 22.7; 26.1; 26.1; 0; 12.6; 12.6	5316.8; 29881; 24413; 39162; 58125; 2942.3; 0; 0; 6970.9	0; 0; 19503; 0; 33026; 0; 0; 0; 0	2; 3; 3; 1; 2; 3; 0; 2; 1
alr3199	0.245261	1	FALSE	TRUTH	3.99646	3.18991	#N/A	#N/A	#N/A	#N/A	2; 2; 0; 1; 3; 1; 2; 1; 4	2; 2; 0; 1; 3; 1; 2; 1; 4	2; 2; 0; 1; 3; 1; 2; 1; 4	2	By MS/MS; By matching; By matching; By matching; By MS/MS; By matching; By MS/MS; By MS/MS; By MS/MS	10.3; 8; 0; 4.6; 13.7; 5.7; 8.3; 3.4; 17.1	21091; 14171; 0; 35220; 2513.3; 2040.9; 19113; 0; 29995	0; 0; 0; 0; 4317.3; 0; 27485; 0; 41280	1; 0; 0; 0; 1; 0; 3; 1; 5	1; 1; 1; 1; 3; 1; 1; 1; 1	1; 1; 1; 1; 3; 1; 1; 1; 1	1; 1; 1; 1; 3; 1; 1; 1; 1	1	By MS/MS; By matching; By matching; By MS/MS; By matching; By matching; By matching; By matching; By matching	4.6; 4.6; 3.7; 3.4; 13.7; 2.6; 5.7; 4.6; 3.7	25780; 21077; 5471.1; 0; 10974; 1823.1; 1568.2; 5564.6; 913	0; 0; 0; 0; 6636.8; 0; 0; 0; 0	1; 0; 0; 1; 0; 0; 0; 0; 0
alr3265	0.429499	1	FALSE	TRUTH	0.876486	0.382792	0.248164	0.0431334	0.659242	1.17275	4; 3; 3; 4; 2; 5; 5; 5; 4	4; 3; 3; 4; 2; 5; 5; 5; 4	4; 3; 3; 4; 2; 5; 5; 5; 4	4	By MS/MS; By MS/MS; By MS/MS; By MS/MS; By MS/MS; By MS/MS; By MS/MS; By MS/MS; By MS/MS	16.9; 10.6; 14.6; 17.8; 10.4; 23.6; 20.6; 18.1; 13.9	6102.9; 42552; 29406; 25823; 46075; 78697; 46823; 48705; 23350	0; 26982; 28713; 14117; 38628; 37315; 35691; 31377; 18168	4; 2; 4; 3; 4; 8; 5; 3; 3	5; 2; 6; 3; 3; 5; 3; 2; 4	5; 2; 6; 3; 3; 5; 3; 2; 4	5; 2; 6; 3; 3; 5; 3; 2; 4	3	By MS/MS; By MS/MS; By MS/MS; By MS/MS; By MS/MS; By MS/MS; By MS/MS; By MS/MS; By MS/MS	23.4; 8.3; 23.8; 13.7; 13.2; 23.4; 11.1; 8.3; 16.4	47369; 30067; 41206; 50282; 43784; 34529; 26679; 2946.7; 37826	18511; 0; 34186; 36728; 26778; 28567; 44054; 0; 38322	6; 1; 5; 3; 2; 7; 0; 1; 4
alr3276	0.871637	1	FALSE	TRUTH	0.964726	0.499949	0.38393	0.0478215	0.616753	1.4096	2; 2; 2; 2; 3; 2; 1; 2; 1	2; 2; 2; 2; 3; 2; 1; 2; 1	2; 2; 2; 2; 3; 2; 1; 2; 1	2	By MS/MS; By MS/MS; By MS/MS; By MS/MS; By MS/MS; By matching; By matching; By matching; By matching	9.3; 9.3; 9.3; 9.3; 16.7; 11.9; 5.4; 12.8; 5.4	38379; 29521; 33535; 31732; 33196; 5040.6; 2625.4; 12299; 4435.1	21171; 29754; 32473; 12288; 16719; 0; 0; 19619; 0	3; 3; 1; 1; 2; 0; 0; 0; 0	3; 2; 3; 1; 1; 2; 2; 1; 1	3; 2; 3; 1; 1; 2; 2; 1; 1	3; 2; 3; 1; 1; 2; 2; 1; 1	2	By MS/MS; By MS/MS; By MS/MS; By MS/MS; By MS/MS; By MS/MS; By MS/MS; By MS/MS; By MS/MS	12.8; 9.3; 13.8; 3.8; 3.8; 9.3; 11.2; 3.8; 3.8	42585; 52211; 45405; 41080; 55757; 22711; 29639; 28472; 39574	25949; 21622; 29412; 0; 0; 13426; 30064; 0; 0	3; 1; 4; 1; 1; 2; 1; 2; 1
alr3277	0.224792	1	FALSE	TRUTH	0.619255	0.492027	0.326212	0.240081	0.392629	1.23716	5; 5; 4; 4; 5; 4; 4; 4; 4	5; 5; 4; 4; 5; 4; 4; 4; 4	5; 5; 4; 4; 5; 4; 4; 4; 4	4	By MS/MS; By MS/MS; By MS/MS; By MS/MS; By MS/MS; By MS/MS; By MS/MS; By MS/MS; By MS/MS	52.5; 54.2; 43.6; 42.5; 57; 43.6; 42.5; 42.5; 42.5	33936; 22281; 13785; 5976; 60742; 39730; 35222; 22004; 18864	14579; 12724; 7895.7; 0; 21639; 16801; 25817; 15815; 24874	2; 6; 3; 4; 1; 7; 6; 4; 0	5; 4; 4; 6; 3; 5; 3; 4; 2	5; 4; 4; 6; 3; 5; 3; 4; 2	5; 4; 4; 6; 3; 5; 3; 4; 2	4	By MS/MS; By MS/MS; By MS/MS; By MS/MS; By MS/MS; By MS/MS; By MS/MS; By MS/MS; By MS/MS	57; 38; 38; 65.9; 34.1; 57; 33.5; 42.5; 17.3	34622; 45536; 29642; 98292; 98525; 31973; 5092.4; 6431.2; 5036.6	19881; 15290; 11491; 53280; 72903; 15554; 0; 19810; 0	12; 5; 7; 4; 3; 4; 0; 0; 0
alr3283	0.54178	1	FALSE	TRUTH	0.865023	0.426806	0.337575	0.104657	0.595324	1.33695	5; 4; 5; 2; 1; 3; 3; 4; 3	5; 4; 5; 2; 1; 3; 3; 4; 3	5; 4; 5; 2; 1; 3; 3; 4; 3	3	By MS/MS; By MS/MS; By MS/MS; By MS/MS; By MS/MS; By MS/MS; By MS/MS; By MS/MS; By MS/MS	9.9; 7.1; 7.9; 4; 1.3; 4.8; 4.6; 5.8; 4.8	46756; 13740; 47530; 20660; 18805; 28321; 19837; 20312; 11390	17394; 10840; 17039; 36318; 0; 25293; 17503; 13749; 11158	2; 3; 2; 3; 1; 4; 1; 2; 2	2; 3; 5; 6; 5; 4; 2; 0; 1	2; 3; 5; 6; 5; 4; 2; 0; 1	2; 3; 5; 6; 5; 4; 2; 0; 1	3	By MS/MS; By MS/MS; By MS/MS; By MS/MS; By MS/MS; By MS/MS; By matching; By matching; By matching	3.1; 4.8; 9.3; 9.3; 8.1; 6.3; 3.1; 0; 1.1	18314; 18751; 54087; 160380; 43141; 25763; 5892; 0; 13606	0; 0; 26859; 31243; 15730; 16078; 0; 0; 0	4; 4; 4; 3; 2; 2; 0; 0; 0
alr3293	0.348535	1	FALSE	TRUTH	0.784766	0.484542	0.31275	0.123382	0.543397	1.24704	5; 11; 8; 6; 5; 6; 6; 5; 8	5; 11; 8; 6; 5; 6; 6; 5; 8	5; 11; 8; 6; 5; 6; 6; 5; 8	6	By MS/MS; By MS/MS; By MS/MS; By MS/MS; By MS/MS; By MS/MS; By MS/MS; By MS/MS; By MS/MS	21.2; 35.5; 30; 21.7; 21.2; 23; 25.1; 18.4; 33.4	21603; 51818; 79340; 101690; 93561; 76314; 15049; 34268; 49902	10660; 32140; 35897; 38910; 55501; 48087; 29210; 28589; 26450	4; 10; 6; 3; 4; 7; 3; 3; 3	8; 8; 10; 7; 7; 6; 5; 5; 2	8; 8; 10; 7; 7; 6; 5; 5; 2	8; 8; 10; 7; 7; 6; 5; 5; 2	7	By MS/MS; By MS/MS; By MS/MS; By MS/MS; By MS/MS; By MS/MS; By MS/MS; By MS/MS; By MS/MS	31.3; 28.8; 35.3; 25.6; 25.6; 26; 24.7; 20.7; 8.8	48753; 68646; 72782; 157100; 189800; 54116; 9337.4; 61920; 4680.2	16155; 32405; 34976; 67482; 79425; 0; 18239; 57480; 0	7; 9; 10; 5; 7; 4; 3; 2; 0
alr3297	0.0923698	1	FALSE	TRUTH	1.49157	0.756696	0.546817	0.0574331	1.01194	2.15297	3; 3; 5; 1; 2; 3; 2; 2; 2	3; 3; 5; 1; 2; 3; 2; 2; 2	3; 3; 5; 1; 2; 3; 2; 2; 2	2	By MS/MS; By MS/MS; By MS/MS; By MS/MS; By MS/MS; By MS/MS; By MS/MS; By MS/MS; By MS/MS	21.1; 28.7; 32.1; 4.3; 10.5; 14.4; 10.5; 10.5; 10.5	33706; 17088; 22706; 30804; 22143; 43621; 27650; 34949; 31279	18035; 9477.4; 10515; 0; 14144; 22889; 31588; 24596; 33776	3; 2; 3; 2; 1; 4; 5; 1; 1	1; 3; 2; 2; 1; 3; 2; 0; 1	1; 3; 2; 2; 1; 3; 2; 0; 1	1; 3; 2; 2; 1; 3; 2; 0; 1	2	By MS/MS; By MS/MS; By MS/MS; By MS/MS; By MS/MS; By MS/MS; By matching; By matching; By matching	6.2; 14.4; 17.2; 15.3; 6.2; 21.5; 11; 0; 4.3	38489; 16902; 26592; 11301; 0; 48860; 8147.8; 0; 4477.9	0; 9323.8; 15091; 0; 0; 19435; 13795; 0; 0	1; 1; 3; 1; 2; 6; 0; 0; 0
alr3300	0.475478	1	FALSE	TRUTH	1.36797	1.04274	1.08772	0.60414	0.74508	6.16628	2; 5; 1; 2; 4; 4; 4; 2; 1	2; 5; 1; 2; 4; 4; 4; 2; 1	2; 5; 1; 2; 4; 4; 4; 2; 1	2	By MS/MS; By MS/MS; By MS/MS; By MS/MS; By MS/MS; By MS/MS; By MS/MS; By MS/MS; By MS/MS	7.8; 16.2; 4.5; 7.3; 17.9; 15.6; 15.1; 8.1; 4.5	25767; 20702; 20530; 6151.4; 21370; 24959; 26311; 11492; 11532	19730; 10099; 15971; 0; 0; 18183; 21056; 16391; 11922	2; 3; 1; 5; 3; 6; 4; 1; 1	0; 1; 2; 1; 2; 3; 1; 2; 1	0; 1; 2; 1; 2; 3; 1; 2; 1	0; 1; 2; 1; 2; 3; 1; 2; 1	1	By matching; By MS/MS; By MS/MS; By matching; By MS/MS; By MS/MS; By MS/MS; By MS/MS; By MS/MS	0; 4.5; 6.7; 4.5; 8.1; 13.1; 4.5; 7.3; 4.5	0; 0; 17413; 6149.5; 14458; 9868; 6988.2; 5998.3; 4822.7	0; 0; 22908; 0; 9486.4; 0; 0; 6040.5; 0	0; 1; 3; 0; 1; 1; 1; 1; 1
alr3344	0.206108	1	FALSE	TRUTH	1.19215	0.48334	0.281285	0.034026	0.944887	1.52341	12; 13; 10; 11; 12; 15; 11; 9; 11	12; 13; 10; 11; 12; 15; 11; 9; 11	12; 13; 10; 11; 12; 15; 11; 9; 11	11	By MS/MS; By MS/MS; By MS/MS; By MS/MS; By MS/MS; By MS/MS; By MS/MS; By MS/MS; By MS/MS	27.3; 29; 20.4; 27.3; 26.9; 33.1; 23.7; 22.4; 23	363720; 466520; 460370; 527470; 519870; 579960; 188970; 137710; 200680	237180; 246350; 232630; 354330; 268400; 344350; 161040; 189130; 160720	19; 21; 8; 29; 14; 27; 13; 7; 9	13; 10; 9; 12; 7; 11; 9; 9; 6	13; 10; 9; 12; 7; 11; 9; 9; 6	13; 10; 9; 12; 7; 11; 9; 9; 6	9	By MS/MS; By MS/MS; By MS/MS; By MS/MS; By MS/MS; By MS/MS; By MS/MS; By MS/MS; By MS/MS	30.7; 24.3; 21.5; 29.4; 17.2; 24.9; 20.1; 20.3; 13	477340; 383100; 622980; 307510; 276740; 375480; 92556; 200660; 44172	248770; 200560; 310370; 155320; 198090; 242820; 120370; 232540; 109230	34; 18; 24; 20; 12; 18; 7; 15; 7
alr3355	0.922355	1	FALSE	TRUTH	0.982142	0.371103	0.331499	0.0571547	0.695127	1.38823	4; 3; 1; 1; 4; 3; 4; 3; 2	4; 3; 1; 1; 4; 3; 4; 3; 2	4; 3; 1; 1; 4; 3; 4; 3; 2	3	By MS/MS; By MS/MS; By matching; By matching; By MS/MS; By MS/MS; By MS/MS; By MS/MS; By matching	15.2; 11.7; 2.3; 5.1; 17; 13.2; 13.5; 12.4; 8.6	30365; 17173; 1681.8; 42374; 46995; 84884; 27312; 10020; 1073.5	23245; 24040; 0; 0; 0; 24975; 16633; 13460; 0	0; 0; 0; 0; 1; 3; 1; 1; 0	3; 3; 2; 2; 3; 4; 1; 1; 0	3; 3; 2; 2; 3; 4; 1; 1; 0	3; 3; 2; 2; 3; 4; 1; 1; 0	2	By MS/MS; By matching; By matching; By matching; By MS/MS; By MS/MS; By matching; By matching; By matching	9.4; 10.9; 5.8; 7.4; 10.9; 16.5; 5.1; 3.8; 0	85085; 57173; 10037; 59016; 6891.4; 77123; 13782; 5132.5; 0	18430; 24346; 0; 17061; 0; 28094; 0; 0; 0	1; 0; 0; 0; 1; 2; 0; 0; 0
alr3395	0.599984	1	FALSE	TRUTH	1.12103	0.620049	0.423715	0.0784893	0.764909	1.66811	2; 4; 2; 4; 2; 4; 4; 3; 3	2; 4; 2; 4; 2; 4; 4; 3; 3	2; 4; 2; 4; 2; 4; 4; 3; 3	3	By MS/MS; By MS/MS; By matching; By MS/MS; By matching; By MS/MS; By MS/MS; By MS/MS; By MS/MS	4.9; 12.5; 7.2; 12.5; 5.3; 11.1; 13; 8.1; 8.1	18298; 16707; 6912.8; 78020; 10339; 40339; 19364; 28473; 28812	9492.7; 18686; 6924.2; 29767; 6870; 24846; 17788; 19987; 17144	2; 3; 0; 4; 0; 5; 3; 1; 3	4; 3; 2; 3; 3; 5; 1; 1; 2	4; 3; 2; 3; 3; 5; 1; 1; 2	4; 3; 2; 3; 3; 5; 1; 1; 2	3	By MS/MS; By MS/MS; By MS/MS; By MS/MS; By MS/MS; By MS/MS; By MS/MS; By MS/MS; By MS/MS	12.5; 9; 4.9; 8.1; 8.1; 16.9; 2.8; 3.2; 6	29433; 35095; 17516; 32474; 18159; 3460.3; 0; 1890; 11568	12046; 19165; 12123; 21088; 10109; 0; 0; 0; 0	4; 1; 2; 3; 2; 6; 1; 2; 2
alr3402	0.00407187	1	FALSE	TRUTH	1.33903	0.217572	0.234055	0.0209071	1.12936	1.60588	2; 2; 2; 1; 1; 3; 2; 2; 2	2; 2; 2; 1; 1; 3; 2; 2; 2	2; 2; 2; 1; 1; 3; 2; 2; 2	2	By MS/MS; By MS/MS; By MS/MS; By matching; By matching; By MS/MS; By MS/MS; By MS/MS; By MS/MS	21.4; 21.4; 21.4; 7.7; 7.7; 22.2; 21.4; 21.4; 21.4	28796; 173750; 164960; 17414; 20443; 227610; 151540; 152640; 102370	0; 107120; 86139; 0; 0; 109590; 116200; 100360; 88071	2; 3; 2; 0; 0; 9; 8; 6; 6	1; 1; 2; 0; 1; 2; 1; 0; 0	1; 1; 2; 0; 1; 2; 1; 0; 0	1; 1; 2; 0; 1; 2; 1; 0; 0	1	By MS/MS; By MS/MS; By MS/MS; By matching; By matching; By MS/MS; By matching; By matching; By matching	7.7; 13.7; 21.4; 0; 7.7; 21.4; 7.7; 0; 0	32836; 15121; 202740; 0; 19436; 141440; 1137.5; 0; 0	0; 0; 85126; 0; 0; 75121; 0; 0; 0	2; 1; 5; 0; 0; 5; 0; 0; 0
alr3411	0.286464	1	FALSE	TRUTH	0.764748	0.440981	0.312715	0.0980608	0.508282	1.1875	3; 2; 1; 2; 3; 3; 3; 1; 3	3; 2; 1; 2; 3; 3; 3; 1; 3	3; 2; 1; 2; 3; 3; 3; 1; 3	3	By MS/MS; By MS/MS; By MS/MS; By MS/MS; By MS/MS; By MS/MS; By MS/MS; By MS/MS; By MS/MS	20.5; 15.8; 7.9; 12.6; 20.5; 20.5; 20.5; 7.9; 20.5	41848; 8056.2; 26466; 31696; 53360; 29307; 38700; 15918; 8897.1	16561; 4917.5; 17195; 25364; 20851; 0; 24767; 0; 10215	1; 1; 1; 3; 4; 4; 4; 2; 2	2; 3; 1; 2; 3; 3; 1; 3; 1	2; 3; 1; 2; 3; 3; 1; 3; 1	2; 3; 1; 2; 3; 3; 1; 3; 1	2	By MS/MS; By MS/MS; By MS/MS; By MS/MS; By MS/MS; By MS/MS; By MS/MS; By MS/MS; By MS/MS	15.8; 20.5; 7.9; 12.6; 20.5; 20.5; 7.9; 20.5; 7.9	26887; 75093; 10843; 24415; 46146; 38464; 0; 17978; 21161	19193; 33104; 11148; 0; 22480; 28640; 0; 14385; 0	3; 4; 4; 3; 4; 3; 1; 1; 1
alr3415	0.114917	1	FALSE	FALSE	1.29855	0.276459	0.340272	0.0636648	1.02427	1.7494	1; 1; 0; 0; 3; 1; 3; 1; 3	1; 1; 0; 0; 3; 1; 3; 1; 3	1; 1; 0; 0; 3; 1; 3; 1; 3	1	By matching; By matching; By matching; By matching; By MS/MS; By MS/MS; By MS/MS; By MS/MS; By MS/MS	5.8; 5.8; 0; 0; 13.2; 2.6; 13.2; 2.6; 13.2	5078.2; 2907.8; 0; 0; 30599; 18574; 10362; 11062; 19537	0; 0; 0; 0; 21577; 0; 16281; 0; 17300	0; 0; 0; 0; 1; 2; 2; 1; 2	3; 2; 1; 2; 1; 1; 1; 0; 1	3; 2; 1; 2; 1; 1; 1; 0; 1	3; 2; 1; 2; 1; 1; 1; 0; 1	1	By MS/MS; By matching; By matching; By MS/MS; By MS/MS; By MS/MS; By matching; By matching; By matching	15.8; 8.4; 2.6; 8.4; 2.6; 2.6; 2.6; 0; 3.2	26360; 21112; 15015; 21310; 17654; 0; 7936.8; 0; 3298.1	14138; 13392; 0; 10666; 0; 0; 0; 0; 0	1; 0; 0; 1; 1; 2; 0; 0; 0
alr3421	0.660032	1	FALSE	TRUTH	0.913163	0.529069	0.326596	0.0549414	0.626127	1.30637	2; 3; 5; 5; 2; 2; 3; 4; 3	2; 3; 5; 5; 2; 2; 3; 4; 3	2; 3; 5; 5; 2; 2; 3; 4; 3	3	By MS/MS; By MS/MS; By MS/MS; By MS/MS; By MS/MS; By MS/MS; By MS/MS; By MS/MS; By MS/MS	11.6; 16.7; 29.8; 29.8; 10.7; 10.7; 20.5; 26; 20.5	37491; 44103; 42939; 13456; 116290; 127040; 114380; 48054; 69702	34334; 38253; 25713; 16981; 22660; 73509; 53517; 33865; 54063	3; 4; 2; 6; 4; 6; 5; 3; 4	5; 5; 4; 3; 2; 2; 2; 3; 2	5; 5; 4; 3; 2; 2; 2; 3; 2	5; 5; 4; 3; 2; 2; 2; 3; 2	3	By MS/MS; By MS/MS; By MS/MS; By MS/MS; By MS/MS; By MS/MS; By MS/MS; By MS/MS; By MS/MS	29.8; 29.8; 26; 15.3; 11.6; 10.7; 15.8; 20.5; 15.8	76106; 61941; 58462; 73575; 64833; 72708; 94312; 62434; 0	67778; 46050; 43657; 40516; 22575; 49592; 0; 34816; 0	16; 10; 12; 4; 3; 4; 4; 4; 3
alr3454	0.900385	1	FALSE	TRUTH	0.964666	0.451515	0.555735	0.125571	0.492964	1.71343	4; 1; 4; 4; 4; 7; 4; 1; 4	4; 1; 4; 4; 4; 7; 4; 1; 4	4; 1; 4; 4; 4; 7; 4; 1; 4	4	By MS/MS; By matching; By MS/MS; By MS/MS; By MS/MS; By MS/MS; By MS/MS; By matching; By MS/MS	14.1; 2.9; 15.9; 15.9; 13.8; 24.7; 14.1; 3.9; 14.7	24653; 4707.1; 18954; 4763; 4166.3; 29215; 22145; 318.06; 9454.1	19058; 0; 0; 0; 0; 14323; 10938; 0; 0	2; 0; 1; 4; 3; 6; 2; 0; 1	4; 2; 4; 1; 3; 3; 0; 2; 1	4; 2; 4; 1; 3; 3; 0; 2; 1	4; 2; 4; 1; 3; 3; 0; 2; 1	2	By MS/MS; By MS/MS; By MS/MS; By MS/MS; By MS/MS; By matching; By matching; By MS/MS; By matching	11.8; 6.8; 14.5; 4.3; 8.2; 9.5; 0; 7.3; 2.9	15238; 14605; 8383.4; 9079.4; 17905; 15325; 0; 0; 5818.6	11279; 18973; 0; 0; 0; 16201; 0; 0; 0	5; 1; 2; 1; 1; 0; 0; 2; 0
alr3456	0.978249	1	FALSE	TRUTH	1.0056	0.572386	0.356435	0.0801786	0.711418	1.4751	3; 4; 3; 5; 5; 5; 3; 2; 2	3; 4; 3; 5; 5; 5; 3; 2; 2	3; 4; 3; 5; 5; 5; 3; 2; 2	3	By MS/MS; By MS/MS; By MS/MS; By MS/MS; By MS/MS; By MS/MS; By MS/MS; By MS/MS; By MS/MS	17.5; 23.9; 17.5; 29.5; 29.5; 29.5; 15.7; 13.1; 13.1	29656; 42163; 44519; 55540; 26508; 53240; 0; 26918; 6049.2	16187; 19275; 24689; 31850; 21573; 25140; 0; 29735; 7050.8	3; 6; 3; 9; 6; 7; 3; 1; 1	7; 3; 7; 6; 3; 5; 4; 7; 2	7; 3; 7; 6; 3; 5; 4; 7; 2	7; 3; 7; 6; 3; 5; 4; 7; 2	5	By MS/MS; By MS/MS; By MS/MS; By MS/MS; By MS/MS; By MS/MS; By MS/MS; By MS/MS; By matching	38.4; 21.3; 45.9; 35.1; 16.4; 28; 20.5; 44.4; 10.4	35446; 37220; 37804; 46227; 31922; 39324; 14897; 30986; 22988	17594; 37551; 17253; 22612; 17617; 16212; 0; 12309; 24687	7; 6; 10; 3; 4; 5; 4; 4; 0
alr3464	0.00202371	1	FALSE	TRUTH	0.454791	0.229036	0.137587	0.0472326	0.334589	0.620085	5; 4; 2; 6; 5; 7; 6; 4; 5	5; 4; 2; 6; 5; 7; 6; 4; 5	5; 4; 2; 6; 5; 7; 6; 4; 5	5	By MS/MS; By MS/MS; By MS/MS; By MS/MS; By MS/MS; By MS/MS; By MS/MS; By MS/MS; By MS/MS	12.9; 11.5; 6.3; 15.5; 13.5; 18.1; 15.5; 8.5; 17	19426; 18539; 0; 60354; 55139; 41771; 30031; 24371; 26211	9831.5; 11773; 0; 31513; 34285; 23513; 17351; 25948; 14491	1; 2; 2; 9; 7; 4; 6; 2; 4	5; 4; 8; 8; 6; 4; 4; 3; 4	5; 4; 8; 8; 6; 4; 4; 3; 4	5; 4; 8; 8; 6; 4; 4; 3; 4	4	By MS/MS; By MS/MS; By MS/MS; By MS/MS; By MS/MS; By MS/MS; By MS/MS; By MS/MS; By MS/MS	14.8; 11.8; 19.4; 20.5; 20.5; 9.6; 14.2; 9.1; 10.7	107150; 73107; 78424; 132970; 100400; 40656; 87369; 11697; 37066	43928; 49605; 59978; 45090; 39397; 31497; 84052; 19763; 28503	10; 12; 17; 15; 13; 7; 6; 8; 2
alr3510	0.246421	1	FALSE	TRUTH	0.677709	0.474172	0.637051	0.228805	0.126003	1.63155	0; 1; 0; 2; 3; 2; 0; 3; 1	0; 1; 0; 2; 3; 2; 0; 3; 1	0; 1; 0; 2; 3; 2; 0; 3; 1	1	By matching; By matching; By matching; By MS/MS; By MS/MS; By MS/MS; By matching; By matching; By MS/MS	0; 5.4; 0; 5.6; 13.9; 8; 0; 9.4; 2.4	0; 1166.4; 0; 2684.3; 7205.2; 3761.2; 0; 4745.7; 0	0; 0; 0; 0; 4221; 0; 0; 7256.9; 0	0; 0; 0; 2; 1; 2; 0; 0; 1	3; 1; 4; 3; 1; 4; 1; 3; 2	3; 1; 4; 3; 1; 4; 1; 3; 2	3; 1; 4; 3; 1; 4; 1; 3; 2	3	By MS/MS; By matching; By MS/MS; By MS/MS; By matching; By MS/MS; By matching; By matching; By matching	12.2; 5.4; 16.5; 13.2; 3.1; 16.2; 2.6; 11.8; 6.8	9499.9; 4849.5; 7854.4; 9932.7; 925.11; 17133; 1165.1; 5082; 3259.6	10027; 0; 11491; 0; 0; 8512.4; 0; 3074.6; 0	3; 0; 2; 3; 0; 2; 0; 0; 0
alr3525	0.927514	1	FALSE	TRUTH	0.967276	0.552762	0.680352	0.414699	0.529881	2.77534	1; 1; 3; 1; 2; 3; 2; 2; 2	1; 1; 3; 1; 2; 3; 2; 2; 2	1; 1; 3; 1; 2; 3; 2; 2; 2	2	By MS/MS; By MS/MS; By MS/MS; By MS/MS; By MS/MS; By MS/MS; By MS/MS; By MS/MS; By MS/MS	4.5; 4.5; 12.9; 4.5; 7.8; 12.9; 7.8; 7.8; 9.6	3388.4; 2818.5; 6430.4; 9039.6; 12229; 5201.3; 10238; 8923.1; 2021.1	0; 0; 0; 0; 7704; 0; 10376; 7809.4; 0	1; 3; 1; 3; 1; 1; 3; 0; 2	2; 2; 2; 2; 2; 2; 3; 0; 1	2; 2; 2; 2; 2; 2; 3; 0; 1	2; 2; 2; 2; 2; 2; 3; 0; 1	2	By MS/MS; By MS/MS; By MS/MS; By MS/MS; By MS/MS; By MS/MS; By MS/MS; By matching; By matching	7.8; 7.8; 9.6; 7.8; 9.6; 9.6; 12.9; 0; 4.5	4846.5; 7114.3; 2316.7; 11678; 4238.7; 8067.3; 17061; 0; 902.47	0; 5089.1; 0; 6769.1; 0; 0; 15475; 0; 0	6; 2; 3; 1; 3; 5; 1; 0; 0
alr3529	0.210358	1	FALSE	TRUTH	1.42394	0.834857	0.69428	0.144054	0.875814	2.45135	2; 2; 2; 3; 2; 2; 1; 1; 1	2; 2; 2; 3; 2; 2; 1; 1; 1	2; 2; 2; 3; 2; 2; 1; 1; 1	2	By MS/MS; By matching; By MS/MS; By MS/MS; By MS/MS; By MS/MS; By MS/MS; By matching; By matching	15.2; 12.6; 15.2; 20.4; 13.1; 15.2; 7.9; 7.9; 7.3	12581; 17769; 24486; 41458; 23591; 23731; 0; 1443.9; 4482	0; 21880; 28159; 14916; 16538; 23786; 0; 0; 0	1; 0; 1; 2; 2; 1; 1; 0; 0	3; 1; 3; 2; 2; 2; 2; 1; 1	3; 1; 3; 2; 2; 2; 2; 1; 1	3; 1; 3; 2; 2; 2; 2; 1; 1	2	By MS/MS; By matching; By MS/MS; By MS/MS; By matching; By MS/MS; By MS/MS; By MS/MS; By matching	20.4; 7.9; 20.4; 13.1; 12.6; 15.2; 13.1; 5.2; 7.3	50381; 2006.4; 20239; 18554; 18085; 8673.3; 5227.4; 5227.4; 10997	19282; 0; 19143; 10813; 21372; 5258.2; 0; 0; 0	1; 0; 2; 5; 0; 2; 1; 1; 0
alr3602	0.501397	1	FALSE	TRUTH	0.683643	0.575155	0.558815	0.645222	0.369387	3.48453	2; 1; 0; 1; 3; 2; 4; 2; 4	2; 1; 0; 1; 3; 2; 4; 2; 4	2; 1; 0; 1; 3; 2; 4; 2; 4	2	By MS/MS; By matching; By matching; By MS/MS; By MS/MS; By MS/MS; By MS/MS; By MS/MS; By MS/MS	4; 2.6; 0; 1.8; 7; 4.5; 9.4; 4.4; 8.8	2455.8; 2165.8; 0; 0; 5228.8; 15009; 9328.8; 6054.6; 17030	0; 0; 0; 0; 7657.1; 0; 8726.7; 8279; 7020.5	2; 0; 0; 1; 2; 2; 3; 1; 3	3; 2; 3; 4; 4; 4; 0; 0; 2	3; 2; 3; 4; 4; 4; 0; 0; 2	3; 2; 3; 4; 4; 4; 0; 0; 2	3	By MS/MS; By MS/MS; By MS/MS; By MS/MS; By MS/MS; By MS/MS; By matching; By matching; By MS/MS	7.3; 4.5; 8.3; 9.4; 10; 8.9; 0; 0; 4.4	26747; 8888.2; 14047; 22648; 34704; 8870.9; 0; 0; 1716	4769.4; 0; 9519.2; 6086.9; 27482; 0; 0; 0; 0	4; 1; 2; 3; 4; 4; 0; 0; 1
alr3606	0.517183	1	FALSE	TRUTH	1.12629	0.561093	0.362944	0.0823396	0.835222	1.61947	5; 4; 8; 8; 6; 5; 9; 4; 5	5; 4; 8; 8; 6; 5; 9; 4; 5	5; 4; 8; 8; 6; 5; 9; 4; 5	5	By MS/MS; By MS/MS; By MS/MS; By MS/MS; By MS/MS; By MS/MS; By MS/MS; By MS/MS; By MS/MS	19.1; 14; 27.4; 28.6; 19.5; 18.6; 31.4; 15.3; 16.7	46519; 42783; 80300; 80216; 83404; 45245; 40234; 17730; 17234	43432; 30143; 34629; 37515; 48451; 21906; 35639; 26074; 25829	4; 4; 6; 7; 3; 5; 5; 2; 4	7; 4; 5; 6; 4; 5; 3; 1; 4	7; 4; 5; 6; 4; 5; 3; 1; 4	7; 4; 5; 6; 4; 5; 3; 1; 4	4	By MS/MS; By MS/MS; By MS/MS; By MS/MS; By MS/MS; By MS/MS; By MS/MS; By MS/MS; By MS/MS	25.3; 11.4; 19.1; 21.6; 12.3; 16.5; 11.9; 3.7; 16.3	89268; 17010; 65106; 43164; 52746; 53675; 3603.4; 8224.6; 0	47777; 20754; 37403; 33041; 38375; 26630; 9207.8; 0; 0	12; 3; 6; 2; 2; 2; 1; 1; 3
alr3608	0.198541	1	FALSE	TRUTH	1.34014	0.818283	0.476209	0.0446591	0.911568	1.89402	8; 9; 7; 6; 5; 9; 7; 7; 8	8; 9; 7; 6; 5; 9; 7; 7; 8	8; 9; 7; 6; 5; 9; 7; 7; 8	7	By MS/MS; By MS/MS; By MS/MS; By MS/MS; By MS/MS; By MS/MS; By MS/MS; By MS/MS; By MS/MS	21.9; 22.8; 16.1; 13; 15.2; 26.1; 17.2; 16.3; 21	72765; 66420; 72294; 31261; 61442; 25329; 101750; 69684; 111520	58088; 47706; 57343; 23018; 34613; 11908; 79569; 60790; 78090	9; 6; 3; 5; 5; 11; 9; 6; 8	9; 8; 8; 6; 7; 10; 7; 8; 4	9; 8; 8; 6; 7; 10; 7; 8; 4	9; 8; 8; 6; 7; 10; 7; 8; 4	8	By MS/MS; By MS/MS; By MS/MS; By MS/MS; By MS/MS; By MS/MS; By MS/MS; By MS/MS; By MS/MS	22.1; 22.3; 21.2; 15.8; 20.3; 26.3; 15.8; 20.8; 9.1	53712; 101630; 81714; 89311; 62399; 120370; 27662; 46469; 4176.2	29446; 49336; 35708; 55284; 52772; 52233; 12827; 32523; 24411	14; 6; 7; 6; 6; 10; 3; 6; 2
alr3661	0.0871415	1	FALSE	TRUTH	0.654701	0.378256	0.22013	0.0907484	0.48012	0.959967	3; 4; 4; 5; 3; 4; 3; 4; 4	3; 4; 4; 5; 3; 4; 3; 4; 4	3; 4; 4; 5; 3; 4; 3; 4; 4	4	By MS/MS; By MS/MS; By MS/MS; By MS/MS; By MS/MS; By MS/MS; By MS/MS; By MS/MS; By MS/MS	41.7; 53.4; 48.5; 41.7; 41.7; 41.7; 41.7; 53.4; 53.4	263440; 207670; 255420; 535800; 790990; 592710; 304980; 347500; 368460	223570; 112770; 173640; 309310; 418620; 304450; 216060; 249700; 240350	16; 16; 10; 18; 9; 16; 11; 9; 13	5; 3; 3; 3; 3; 4; 3; 3; 3	5; 3; 3; 3; 3; 4; 3; 3; 3	5; 3; 3; 3; 3; 4; 3; 3; 3	3	By MS/MS; By MS/MS; By MS/MS; By MS/MS; By MS/MS; By MS/MS; By MS/MS; By MS/MS; By MS/MS	60.2; 41.7; 41.7; 41.7; 41.7; 53.4; 41.7; 41.7; 41.7	392490; 360520; 372610; 684120; 365450; 409440; 534600; 489680; 490380	210260; 267030; 140480; 396390; 360920; 241160; 573560; 483790; 596040	18; 19; 19; 19; 8; 13; 4; 9; 5
alr3662	0.694596	1	FALSE	TRUTH	0.952781	0.339613	0.197641	0.032533	0.781345	1.18829	21; 22; 21; 25; 20; 23; 22; 17; 17	21; 22; 21; 25; 20; 23; 22; 17; 17	21; 20; 20; 24; 19; 21; 21; 16; 17	20	By MS/MS; By MS/MS; By MS/MS; By MS/MS; By MS/MS; By MS/MS; By MS/MS; By MS/MS; By MS/MS	51.1; 55; 53.7; 56.4; 48; 57.9; 57.2; 39.7; 44.1	704340; 757950; 526730; 1007900; 1016800; 1296200; 821200; 905190; 810220	444310; 548510; 339700; 478060; 576120; 538790; 500400; 580990; 525080	50; 57; 20; 77; 37; 84; 53; 24; 39	23; 22; 21; 21; 20; 22; 19; 20; 14	23; 22; 21; 21; 20; 22; 19; 20; 14	21; 21; 20; 21; 20; 21; 19; 19; 14	20	By MS/MS; By MS/MS; By MS/MS; By MS/MS; By MS/MS; By MS/MS; By MS/MS; By MS/MS; By MS/MS	54; 57.5; 53.9; 53.3; 45.8; 50.6; 51.8; 48.2; 35.8	1035900; 995370; 739270; 1005200; 1441700; 1136200; 393890; 285620; 365560	542240; 653380; 429820; 503220; 575140; 622070; 404590; 299600; 622060	107; 69; 86; 59; 37; 54; 20; 25; 13
alr3670	0.0825916	1	FALSE	TRUTH	1.22336	0.146923	0.200811	0.0259937	1.04993	1.46208	1; 1; 2; 3; 2; 2; 3; 4; 1	1; 1; 2; 3; 2; 2; 3; 4; 1	1; 1; 2; 3; 2; 2; 3; 4; 1	2	By matching; By matching; By MS/MS; By MS/MS; By matching; By MS/MS; By matching; By matching; By matching	3.7; 3; 7; 8.5; 6.2; 7; 8.5; 11.4; 3	955.57; 14337; 10722; 13730; 13397; 6366; 18026; 14229; 3570.6	0; 0; 0; 0; 0; 0; 13835; 12371; 0	0; 0; 1; 1; 0; 1; 0; 0; 0	2; 3; 2; 4; 2; 1; 2; 1; 2	2; 3; 2; 4; 2; 1; 2; 1; 2	2; 3; 2; 4; 2; 1; 2; 1; 2	2	By MS/MS; By matching; By MS/MS; By MS/MS; By matching; By MS/MS; By matching; By matching; By MS/MS	6.2; 7.9; 6.5; 11.1; 5.5; 3.2; 6.2; 3; 5.5	3883.3; 16363; 10344; 31928; 10566; 0; 25497; 10988; 3414.3	0; 8576.7; 11539; 12628; 0; 0; 0; 0; 0	1; 0; 1; 1; 0; 1; 0; 0; 1
alr3681	0.377679	1	FALSE	TRUTH	1.1502	0.522227	0.320451	0.0650621	0.889302	1.57119	11; 9; 8; 9; 13; 16; 9; 8; 11	11; 9; 8; 9; 13; 16; 9; 8; 11	11; 9; 8; 9; 13; 16; 9; 8; 11	9	By MS/MS; By MS/MS; By MS/MS; By MS/MS; By MS/MS; By MS/MS; By MS/MS; By MS/MS; By MS/MS	31.8; 28.5; 27; 25.1; 44.6; 42.9; 28.9; 22.3; 33.1	121890; 125710; 160630; 190890; 254590; 338160; 145180; 113140; 182070	62022; 64902; 91793; 144500; 135520; 96776; 75092; 75275; 87840	13; 9; 12; 14; 11; 31; 16; 11; 21	10; 9; 8; 12; 8; 13; 7; 8; 8	10; 9; 8; 12; 8; 13; 7; 8; 8	10; 9; 8; 12; 8; 13; 7; 8; 8	8	By MS/MS; By MS/MS; By MS/MS; By MS/MS; By MS/MS; By MS/MS; By MS/MS; By MS/MS; By MS/MS	26.3; 28.2; 28; 35.7; 27; 41.2; 20; 29.5; 23.1	128120; 255010; 119620; 134560; 161130; 234310; 19671; 41002; 28293	77904; 113310; 81461; 83575; 75310; 123150; 36405; 43572; 0	10; 11; 11; 12; 12; 16; 8; 7; 8
alr3683	0.310569	1	FALSE	TRUTH	1.27405	0.749561	0.554626	0.154405	0.860235	2.15314	3; 3; 4; 2; 2; 4; 3; 3; 4	3; 3; 4; 2; 2; 4; 3; 3; 4	3; 3; 4; 2; 2; 4; 3; 3; 4	3	By MS/MS; By MS/MS; By MS/MS; By MS/MS; By MS/MS; By MS/MS; By MS/MS; By MS/MS; By MS/MS	20.3; 18.1; 25.4; 15.5; 15.5; 25.4; 18.1; 18.1; 27.6	84380; 56615; 59213; 12856; 0; 96485; 56935; 130960; 76885	51808; 43055; 31187; 0; 0; 39211; 0; 61066; 60704	3; 4; 4; 1; 1; 6; 4; 3; 3	5; 2; 4; 3; 4; 2; 2; 2; 1	5; 2; 4; 3; 4; 2; 2; 2; 1	5; 2; 4; 3; 4; 2; 2; 2; 1	2	By MS/MS; By MS/MS; By MS/MS; By MS/MS; By MS/MS; By MS/MS; By MS/MS; By MS/MS; By MS/MS	27.6; 10.8; 25.4; 18.1; 27.6; 13.4; 15.5; 14.2; 9.5	39196; 129390; 135200; 32437; 109030; 39087; 6407.8; 7084.1; 0	22127; 70013; 45672; 17039; 44649; 40492; 0; 0; 0	5; 4; 8; 2; 2; 2; 0; 0; 0
alr3692	0.460406	1	FALSE	TRUTH	0.883513	0.353029	0.245003	0.0540094	0.677055	1.19086	2; 3; 2; 3; 3; 3; 3; 1; 1	2; 3; 2; 3; 3; 3; 3; 1; 1	2; 2; 2; 2; 2; 3; 2; 1; 1	2	By MS/MS; By MS/MS; By MS/MS; By MS/MS; By MS/MS; By MS/MS; By MS/MS; By MS/MS; By MS/MS	12.7; 17.6; 12.7; 17.6; 17.6; 23.2; 17.6; 5.3; 7.4	51111; 48204; 41940; 42923; 62141; 81030; 42367; 15069; 21064	34338; 30407; 32577; 28282; 38846; 33068; 19720; 0; 22468	4; 5; 3; 3; 4; 3; 4; 1; 1	2; 1; 3; 3; 1; 2; 3; 0; 0	2; 1; 3; 3; 1; 2; 3; 0; 0	2; 1; 2; 3; 1; 2; 3; 0; 0	2	By MS/MS; By MS/MS; By MS/MS; By MS/MS; By MS/MS; By MS/MS; By MS/MS; By matching; By matching	12.7; 7.4; 17.6; 20.4; 5.3; 12.7; 23.2; 0; 0	68518; 33182; 79866; 57391; 26268; 39168; 71175; 0; 0	30051; 25773; 33768; 28605; 0; 28662; 62440; 0; 0	4; 1; 3; 4; 1; 3; 3; 0; 0
alr3749	0.562488	1	FALSE	TRUTH	1.08461	0.40917	0.550669	0.192139	0.677818	2.00733	4; 3; 1; 2; 0; 2; 2; 2; 2	4; 3; 1; 2; 0; 2; 2; 2; 2	4; 3; 1; 2; 0; 2; 2; 2; 2	2	By MS/MS; By MS/MS; By MS/MS; By MS/MS; By matching; By MS/MS; By matching; By MS/MS; By matching	12.4; 8.4; 3.9; 5.6; 0; 6.9; 5.6; 6.2; 6	18555; 21691; 0; 15262; 0; 16203; 8026.7; 3518; 11266	14725; 12574; 0; 0; 0; 9330.1; 15372; 0; 0	2; 2; 1; 1; 0; 2; 0; 1; 0	2; 5; 1; 1; 3; 2; 0; 0; 1	2; 5; 1; 1; 3; 2; 0; 0; 1	2; 5; 1; 1; 3; 2; 0; 0; 1	1	By MS/MS; By MS/MS; By MS/MS; By matching; By MS/MS; By MS/MS; By matching; By matching; By MS/MS	9.9; 18.5; 3; 2.4; 9.4; 5.4; 0; 0; 5.8	11458; 23106; 0; 3420.1; 10318; 8420.4; 0; 0; 6241.4	9845.4; 14018; 0; 0; 0; 0; 0; 0; 0	1; 2; 1; 0; 2; 0; 0; 0; 1
alr3751	0.384767	1	FALSE	TRUTH	0.887906	0.320168	0.211489	0.0204235	0.691935	1.1209	3; 4; 3; 3; 4; 3; 3; 4; 2	3; 4; 3; 3; 4; 3; 3; 4; 2	3; 4; 3; 3; 4; 3; 3; 4; 2	3	By MS/MS; By MS/MS; By MS/MS; By MS/MS; By MS/MS; By MS/MS; By MS/MS; By MS/MS; By MS/MS	10.3; 13.4; 10.6; 11.9; 14.4; 10.6; 10.6; 13.7; 7.5	27637; 45660; 16699; 37689; 44637; 27180; 23694; 26817; 25065	16797; 21714; 10554; 0; 12266; 19266; 17759; 13974; 23341	3; 6; 2; 5; 4; 4; 4; 1; 3	3; 2; 3; 3; 2; 5; 0; 2; 0	3; 2; 3; 3; 2; 5; 0; 2; 0	3; 2; 3; 3; 2; 5; 0; 2; 0	2	By MS/MS; By MS/MS; By MS/MS; By MS/MS; By MS/MS; By MS/MS; By matching; By MS/MS; By matching	10.6; 7.5; 10.6; 10.6; 7.5; 13.9; 0; 7.5; 0	25287; 30069; 21603; 45874; 39469; 36008; 0; 0; 0	16380; 21173; 14619; 26218; 23095; 18826; 0; 0; 0	4; 3; 4; 2; 2; 8; 0; 2; 0
alr3768	0.945827	1	FALSE	TRUTH	0.992197	0.239401	#N/A	0.0529172	#N/A	#N/A	1; 1; 4; 2; 2; 2; 1; 2; 2	1; 1; 4; 2; 2; 2; 1; 2; 2	1; 1; 3; 2; 2; 1; 0; 2; 1	1	By MS/MS; By matching; By MS/MS; By MS/MS; By MS/MS; By MS/MS; By MS/MS; By MS/MS; By MS/MS	10.8; 5.4; 26.2; 17.1; 17.1; 14.6; 3.8; 19.2; 14.6	0; 8957.4; 16912; 3198.1; 8022.3; 10624; 26545; 3788; 9517.4	0; 0; 12967; 0; 0; 0; 0; 0; 0	0; 0; 0; 1; 0; 1; 1; 0; 1	4; 2; 4; 4; 4; 3; 2; 4; 0	4; 2; 4; 4; 4; 3; 2; 4; 0	3; 1; 3; 4; 3; 2; 2; 3; 0	3	By MS/MS; By MS/MS; By MS/MS; By MS/MS; By MS/MS; By MS/MS; By MS/MS; By MS/MS; By matching	28.3; 14.6; 27.1; 26.7; 25; 20; 16.2; 26.2; 0	34964; 13885; 40072; 2489.1; 28422; 40350; 1922.4; 13350; 0	14290; 0; 13515; 9136.3; 17688; 0; 0; 17462; 0	2; 0; 4; 2; 2; 2; 0; 2; 0
alr3790	0.582509	1	FALSE	TRUTH	1.31783	1.99608	#N/A	1.21691	#N/A	#N/A	0; 2; 2; 2; 0; 0; 0; 1; 1	0; 2; 2; 2; 0; 0; 0; 1; 1	0; 2; 2; 2; 0; 0; 0; 1; 1	1	By matching; By MS/MS; By MS/MS; By MS/MS; By matching; By matching; By matching; By matching; By matching	0; 21.2; 20.5; 22.5; 0; 0; 0; 7.3; 8.6	0; 28259; 8235.4; 7864.4; 0; 0; 0; 1862.1; 2620.8	0; 39622; 0; 6752.7; 0; 0; 0; 0; 0	0; 1; 1; 2; 0; 0; 0; 0; 0	2; 2; 3; 3; 1; 1; 0; 2; 1	2; 2; 3; 3; 1; 1; 0; 2; 1	2; 2; 3; 3; 1; 1; 0; 2; 1	2	By MS/MS; By MS/MS; By MS/MS; By matching; By MS/MS; By matching; By matching; By matching; By matching	23.8; 23.8; 29.8; 25.2; 9.3; 9.3; 0; 21.9; 8.6	13121; 25025; 15312; 31122; 2299.1; 1733.1; 0; 12462; 2574	4221.4; 8281.1; 15571; 52048; 0; 0; 0; 0; 0	3; 2; 2; 0; 1; 0; 0; 0; 0
alr3798	0.440863	1	FALSE	TRUTH	0.899218	0.357457	0.208026	0.0317504	0.715249	1.14216	8; 7; 5; 4; 5; 4; 6; 6; 5	8; 7; 5; 4; 5; 4; 6; 6; 5	8; 7; 5; 4; 5; 4; 6; 6; 5	5	By MS/MS; By MS/MS; By MS/MS; By MS/MS; By MS/MS; By MS/MS; By MS/MS; By MS/MS; By MS/MS	47.9; 42.2; 26.6; 27.8; 28.1; 27; 26.2; 29.7; 27.8	147940; 158630; 98391; 45364; 91501; 73129; 130100; 135230; 89635	55310; 60967; 42964; 41887; 52023; 45605; 75757; 63090; 53544	7; 12; 5; 5; 5; 4; 6; 6; 7	5; 6; 5; 2; 4; 4; 2; 5; 2	5; 6; 5; 2; 4; 4; 2; 5; 2	5; 6; 5; 2; 4; 4; 2; 5; 2	4	By MS/MS; By MS/MS; By MS/MS; By MS/MS; By MS/MS; By MS/MS; By MS/MS; By MS/MS; By MS/MS	29.7; 39.5; 30.8; 12.5; 27.8; 22.8; 11.4; 28.1; 11.8	57675; 107050; 156710; 62437; 195620; 135540; 76438; 102990; 36514	24582; 51400; 59131; 65582; 89246; 61927; 92688; 82688; 34959	7; 11; 12; 3; 6; 7; 2; 6; 1
alr3809	0.167776	1	FALSE	TRUTH	0.812554	0.26616	0.192221	0.033884	0.643424	1.03868	2; 8; 5; 5; 5; 5; 6; 5; 8	2; 8; 5; 5; 5; 5; 6; 5; 8	2; 8; 5; 5; 5; 5; 6; 5; 8	5	By MS/MS; By MS/MS; By MS/MS; By MS/MS; By MS/MS; By MS/MS; By MS/MS; By MS/MS; By MS/MS	3.8; 10.7; 8.2; 7.6; 6.7; 8.3; 8.1; 7; 11.5	5709.4; 35180; 28040; 27503; 44593; 29205; 28820; 17775; 44794	0; 16630; 14410; 16129; 18202; 18846; 24599; 11072; 20050	2; 4; 3; 3; 2; 3; 4; 1; 3	3; 4; 5; 5; 10; 7; 1; 2; 3	3; 4; 5; 5; 10; 7; 1; 2; 3	3; 4; 5; 5; 10; 7; 1; 2; 3	4	By MS/MS; By MS/MS; By MS/MS; By MS/MS; By MS/MS; By MS/MS; By matching; By MS/MS; By matching	3.5; 7.2; 6.9; 7.1; 15; 9; 0.9; 3.3; 4.3	15823; 8381.7; 38929; 41118; 79123; 38023; 7499.5; 21340; 29895	12241; 0; 22591; 23700; 27076; 24637; 0; 0; 0	1; 1; 4; 4; 4; 5; 0; 1; 0
alr3813	0.112774	1	FALSE	FALSE	0.822531	0.224228	0.159313	0.0229186	0.679503	1.00414	2; 1; 2; 1; 1; 1; 3; 1; 2	2; 1; 2; 1; 1; 1; 3; 1; 2	2; 1; 2; 1; 1; 1; 3; 1; 2	1	By MS/MS; By MS/MS; By MS/MS; By MS/MS; By MS/MS; By MS/MS; By MS/MS; By MS/MS; By MS/MS	26.3; 10.5; 26.3; 10.5; 10.5; 10.5; 34.2; 10.5; 26.3	17762; 25122; 12070; 27134; 24092; 19373; 20395; 16522; 21695	11593; 0; 0; 17940; 16818; 12361; 16621; 15945; 20122	6; 3; 4; 4; 2; 9; 7; 4; 7	2; 1; 2; 1; 1; 2; 1; 1; 0	2; 1; 2; 1; 1; 2; 1; 1; 0	2; 1; 2; 1; 1; 2; 1; 1; 0	1	By MS/MS; By MS/MS; By MS/MS; By MS/MS; By MS/MS; By MS/MS; By MS/MS; By MS/MS; By matching	26.3; 10.5; 18.4; 10.5; 10.5; 26.3; 10.5; 10.5; 0	37381; 37068; 33166; 27583; 24276; 24855; 21759; 15564; 0	22031; 20731; 12962; 20928; 18328; 17956; 0; 0; 0	7; 5; 11; 7; 4; 7; 3; 3; 0
alr3829	0.344853	1	FALSE	TRUTH	1.35378	1.03871	0.729798	0.142073	0.758782	2.39715	4; 4; 2; 2; 3; 4; 4; 3; 4	4; 4; 2; 2; 3; 4; 4; 3; 4	4; 4; 2; 2; 3; 4; 4; 3; 4	4	By MS/MS; By MS/MS; By matching; By MS/MS; By MS/MS; By MS/MS; By MS/MS; By MS/MS; By MS/MS	15.1; 12.7; 6.1; 9.4; 14.1; 13.4; 13.4; 8; 13.4	43694; 32041; 17913; 25619; 25020; 82952; 7174.8; 38688; 21352	19393; 9406.7; 0; 23870; 14676; 45946; 8151.7; 19246; 14364	2; 1; 0; 3; 0; 5; 2; 1; 3	2; 1; 3; 0; 3; 3; 3; 1; 1	2; 1; 3; 0; 3; 3; 3; 1; 1	2; 1; 3; 0; 3; 3; 3; 1; 1	2	By MS/MS; By MS/MS; By MS/MS; By matching; By MS/MS; By MS/MS; By matching; By MS/MS; By matching	5.9; 2.1; 8; 0; 10.6; 8; 10.8; 4; 1.9	6848.3; 14421; 46788; 0; 20291; 66080; 25034; 0; 2641.4	8453.2; 0; 17575; 0; 13256; 24734; 9438.2; 0; 0	1; 1; 2; 0; 1; 1; 0; 1; 0
alr3832	0.169288	1	FALSE	TRUTH	0.778669	0.341559	0.209368	0.0593531	0.606409	1.04919	11; 9; 7; 13; 10; 12; 11; 8; 13	11; 9; 7; 13; 10; 12; 11; 8; 13	11; 9; 7; 13; 10; 12; 11; 8; 13	11	By MS/MS; By MS/MS; By MS/MS; By MS/MS; By MS/MS; By MS/MS; By MS/MS; By MS/MS; By MS/MS	16.9; 13.6; 11.3; 19.1; 16.4; 17.2; 17.5; 10.6; 19.2	100070; 111770; 63414; 62057; 141120; 116110; 33859; 42195; 48656	48551; 42227; 36185; 45413; 59242; 58168; 42864; 42291; 29808	12; 10; 7; 7; 8; 12; 6; 2; 9	10; 12; 12; 11; 14; 16; 6; 7; 7	10; 12; 12; 11; 14; 16; 6; 7; 7	10; 12; 12; 11; 14; 16; 6; 7; 7	11	By MS/MS; By MS/MS; By MS/MS; By MS/MS; By MS/MS; By MS/MS; By MS/MS; By MS/MS; By MS/MS	16.7; 18.6; 17.4; 18; 22.1; 22.4; 8.3; 12.8; 10.6	196370; 561300; 107180; 85387; 134440; 79913; 29017; 3310.4; 27416	44949; 98888; 70200; 49081; 57923; 53897; 52427; 0; 29582	13; 16; 18; 10; 13; 14; 6; 3; 2
alr3844	0.800855	1	FALSE	TRUTH	1.0942	0.969459	0.680528	0.175915	0.54258	2.11298	5; 6; 3; 5; 3; 4; 4; 3; 3	5; 6; 3; 5; 3; 4; 4; 3; 3	5; 6; 3; 5; 3; 4; 4; 3; 3	4	By MS/MS; By MS/MS; By MS/MS; By MS/MS; By MS/MS; By MS/MS; By MS/MS; By MS/MS; By MS/MS	23.6; 27.4; 15.6; 26.8; 15.6; 20.6; 19.5; 11.5; 10.9	10077; 27354; 13517; 34619; 31419; 22290; 3095.6; 39883; 32472	5361.4; 6690.1; 7162.7; 45372; 0; 18012; 0; 32141; 30379	1; 2; 1; 5; 3; 5; 4; 3; 6	4; 3; 5; 4; 3; 4; 1; 4; 1	4; 3; 5; 4; 3; 4; 1; 4; 1	4; 3; 5; 4; 3; 4; 1; 4; 1	4	By MS/MS; By MS/MS; By MS/MS; By MS/MS; By MS/MS; By MS/MS; By matching; By MS/MS; By MS/MS	21.2; 14.7; 24.5; 18.6; 15.6; 16.2; 3.2; 22.4; 8	10413; 21906; 16227; 55116; 44783; 41489; 7570.4; 6271.3; 0	5701.4; 11608; 10045; 32659; 33461; 21939; 0; 0; 0	2; 1; 2; 3; 2; 2; 0; 2; 0
alr3858	0.665464	1	FALSE	TRUTH	1.17479	0.890668	0.803512	0.409617	0.664004	3.31576	4; 5; 4; 4; 1; 5; 4; 2; 3	4; 5; 4; 4; 1; 5; 4; 2; 3	4; 5; 4; 4; 1; 5; 4; 2; 3	4	By MS/MS; By MS/MS; By MS/MS; By MS/MS; By MS/MS; By MS/MS; By MS/MS; By MS/MS; By MS/MS	14; 19.6; 13.6; 15.4; 3.7; 17.1; 13.3; 8.4; 8.9	20050; 31412; 62702; 4045.4; 13015; 30548; 25169; 10209; 18109	23335; 23753; 20388; 0; 0; 19038; 18247; 9339.6; 0	3; 5; 1; 3; 0; 4; 2; 2; 1	6; 1; 5; 2; 4; 2; 3; 1; 0	6; 1; 5; 2; 4; 2; 3; 1; 0	6; 1; 5; 2; 4; 2; 3; 1; 0	2	By MS/MS; By MS/MS; By MS/MS; By MS/MS; By MS/MS; By MS/MS; By MS/MS; By MS/MS; By matching	19.4; 2.6; 16.1; 9.3; 14; 6.3; 11; 3.7; 0	40480; 10351; 104340; 13693; 3578.4; 1784.6; 25482; 14907; 0	30296; 0; 0; 17800; 2401.9; 0; 21799; 0; 0	5; 2; 5; 1; 1; 2; 2; 1; 0
alr3871	0.522671	1	FALSE	TRUTH	0.866628	0.416555	0.313638	0.121469	0.631026	1.34188	2; 4; 0; 3; 1; 2; 4; 3; 3	2; 4; 0; 3; 1; 2; 4; 3; 3	2; 4; 0; 3; 1; 2; 4; 3; 3	3	By MS/MS; By MS/MS; By matching; By MS/MS; By MS/MS; By MS/MS; By MS/MS; By MS/MS; By MS/MS	6.4; 15.5; 0; 11.2; 3.8; 8.8; 15.5; 11.2; 11.2	0; 12675; 0; 28439; 14883; 2435.3; 10905; 18668; 2047.8	0; 10358; 0; 12951; 14807; 0; 9463.5; 9226.9; 0	2; 4; 0; 4; 2; 2; 6; 3; 6	2; 3; 2; 3; 3; 3; 2; 2; 2	2; 3; 2; 3; 3; 3; 2; 2; 2	2; 3; 2; 3; 3; 3; 2; 2; 2	2	By MS/MS; By MS/MS; By MS/MS; By MS/MS; By MS/MS; By MS/MS; By MS/MS; By MS/MS; By MS/MS	8.8; 10.8; 6.2; 10.8; 8.8; 11.2; 6.4; 6.4; 6.4	5347; 35074; 11345; 32546; 14356; 20139; 16647; 0; 18436	0; 20008; 7267.3; 14627; 7933.2; 9436.9; 17393; 0; 0	4; 3; 1; 2; 2; 4; 2; 2; 2
alr3938	0.453891	1	FALSE	TRUTH	1.31754	0.873039	0.907867	0.358056	0.701862	3.40297	5; 3; 3; 1; 1; 0; 3; 5; 1	5; 3; 3; 1; 1; 0; 3; 5; 1	5; 3; 3; 1; 1; 0; 3; 5; 1	3	By MS/MS; By MS/MS; By MS/MS; By MS/MS; By MS/MS; By matching; By MS/MS; By matching; By MS/MS	30.9; 18.6; 20.2; 4.2; 7.2; 0; 15.6; 30.9; 3.6	36376; 23362; 9744.6; 15480; 6518.5; 0; 17649; 18526; 5217.7	15366; 12018; 6855.3; 0; 0; 0; 13159; 6319; 0	4; 2; 2; 1; 0; 0; 2; 0; 1	5; 3; 3; 3; 1; 0; 1; 2; 1	5; 3; 3; 3; 1; 0; 1; 2; 1	5; 3; 3; 3; 1; 0; 1; 2; 1	2	By MS/MS; By MS/MS; By MS/MS; By MS/MS; By MS/MS; By matching; By MS/MS; By MS/MS; By matching	28; 17.9; 17.9; 17.9; 4.2; 0; 4.2; 9.1; 5.5	33024; 7649; 12217; 44575; 13082; 0; 20804; 15984; 823.32	13854; 5167.9; 6659.9; 0; 0; 0; 0; 0; 0	5; 2; 2; 2; 1; 0; 1; 2; 0
alr3952	0.468204	1	FALSE	TRUTH	1.28398	1.07365	0.780736	0.234266	0.701945	2.65165	4; 3; 3; 2; 4; 5; 3; 5; 5	4; 3; 3; 2; 4; 5; 3; 5; 5	4; 3; 3; 2; 4; 5; 3; 5; 5	4	By MS/MS; By MS/MS; By MS/MS; By MS/MS; By MS/MS; By MS/MS; By MS/MS; By MS/MS; By MS/MS	20.9; 21.3; 24.3; 15.5; 25.5; 29.7; 14.2; 29.7; 29.7	34919; 30625; 14610; 1586; 7758.7; 23286; 43400; 48829; 55934	33103; 13227; 18995; 0; 8942.2; 12461; 35935; 37164; 52352	3; 3; 4; 0; 1; 3; 5; 3; 5	2; 5; 6; 3; 4; 3; 2; 3; 2	2; 5; 6; 3; 4; 3; 2; 3; 2	2; 5; 6; 3; 4; 3; 2; 3; 2	3	By MS/MS; By MS/MS; By MS/MS; By MS/MS; By MS/MS; By MS/MS; By MS/MS; By MS/MS; By MS/MS	12.6; 29.7; 33.9; 16.7; 21.3; 20.9; 13.8; 19.7; 15.5	0; 45351; 20770; 13449; 39074; 26918; 5622.5; 32829; 12264	0; 20105; 10049; 0; 23819; 11723; 0; 42481; 0	1; 4; 5; 1; 3; 2; 2; 5; 2
alr3956	0.328816	1	FALSE	FALSE	1.46158	1.51254	#N/A	1.35411	#N/A	#N/A	1; 1; 1; 1; 1; 1; 1; 1; 1	1; 1; 1; 1; 1; 1; 1; 1; 1	1; 1; 1; 1; 1; 1; 1; 1; 1	1	By MS/MS; By MS/MS; By MS/MS; By MS/MS; By MS/MS; By MS/MS; By MS/MS; By MS/MS; By MS/MS	2.2; 2.2; 2.2; 2.2; 2.2; 2.2; 2.2; 2.2; 2.2	1029.7; 34886; 21816; 1731.4; 29995; 5112.6; 9135.4; 23989; 24630	0; 17312; 4462.7; 0; 0; 0; 4761.9; 22633; 22069	1; 2; 1; 2; 1; 1; 3; 2; 2	1; 1; 1; 1; 1; 1; 1; 1; 0	1; 1; 1; 1; 1; 1; 1; 1; 0	1; 1; 1; 1; 1; 1; 1; 1; 0	1	By matching; By MS/MS; By MS/MS; By matching; By MS/MS; By MS/MS; By MS/MS; By MS/MS; By matching	2.2; 2.2; 2.2; 2.2; 2.2; 2.2; 2.2; 2.2; 0	8115.3; 22281; 30306; 2529; 17050; 18724; 0; 11730; 0	4239.6; 0; 16457; 0; 0; 0; 0; 0; 0	0; 2; 5; 0; 2; 2; 1; 1; 0
alr4058	0.577015	1	FALSE	TRUTH	0.664033	0.800674	0.70289	0.815627	0.23872	6.96443	0; 1; 2; 2; 2; 2; 2; 2; 2	0; 1; 2; 2; 2; 2; 2; 2; 2	0; 1; 2; 2; 2; 2; 2; 2; 2	2	By matching; By MS/MS; By matching; By matching; By MS/MS; By MS/MS; By MS/MS; By matching; By MS/MS	0; 1.8; 3.3; 3.3; 3.3; 3.3; 3.3; 3.3; 3.3	0; 576500; 627270; 253100; 279400; 621300; 438880; 417960; 415580	0; 288790; 61385; 67551; 84335; 827510; 398420; 232440; 409990	0; 2; 0; 0; 4; 4; 2; 0; 1	0; 1; 1; 1; 2; 2; 2; 1; 1	0; 1; 1; 1; 2; 2; 2; 1; 1	0; 1; 1; 1; 2; 2; 2; 1; 1	1	By matching; By MS/MS; By MS/MS; By MS/MS; By MS/MS; By MS/MS; By MS/MS; By MS/MS; By MS/MS	0; 1.8; 1.8; 1.8; 3.3; 3.3; 3.3; 1.8; 1.8	0; 470680; 499580; 267080; 519990; 588940; 375770; 289110; 294060	0; 0; 0; 0; 406340; 892340; 127370; 0; 0	0; 2; 1; 2; 4; 4; 1; 6; 1
alr4094	0.617214	1	FALSE	TRUTH	0.684137	0.767744	0.764575	0.991166	0.254298	154.633	3; 2; 4; 5; 3; 4; 4; 1; 5	3; 2; 4; 5; 3; 4; 4; 1; 5	3; 2; 4; 5; 3; 4; 4; 1; 5	4	By MS/MS; By MS/MS; By MS/MS; By MS/MS; By MS/MS; By MS/MS; By MS/MS; By MS/MS; By MS/MS	12.2; 8.6; 15.9; 21; 12; 15.2; 14.2; 2.4; 17.8	14434; 6669; 13258; 26193; 21818; 71243; 26137; 11572; 43551	8796.5; 0; 6195.4; 10710; 13567; 31504; 0; 0; 26787	2; 2; 2; 3; 1; 2; 3; 1; 4	3; 4; 3; 3; 1; 2; 2; 5; 1	3; 4; 3; 3; 1; 2; 2; 5; 1	3; 4; 3; 3; 1; 2; 2; 5; 1	3	By MS/MS; By MS/MS; By MS/MS; By MS/MS; By MS/MS; By MS/MS; By MS/MS; By MS/MS; By MS/MS	12; 15.9; 12; 10.8; 2.4; 5.9; 9.5; 19.8; 5.4	10523; 26916; 29833; 18661; 16114; 90310; 0; 20065; 0	13022; 7781; 0; 0; 0; 0; 0; 47218; 0	6; 4; 1; 2; 1; 1; 2; 5; 1
alr4100	0.695786	1	FALSE	TRUTH	0.919646	0.4641	0.347846	0.0606395	0.615238	1.34279	3; 3; 2; 2; 2; 2; 4; 3; 1	3; 3; 2; 2; 2; 2; 4; 3; 1	3; 3; 2; 2; 2; 2; 4; 3; 1	2	By MS/MS; By MS/MS; By MS/MS; By MS/MS; By MS/MS; By MS/MS; By MS/MS; By MS/MS; By MS/MS	20.8; 17.1; 13.1; 9.4; 13.9; 13.1; 24.1; 20.8; 6.1	8685.2; 10917; 19720; 22440; 30897; 0; 27128; 36077; 1846.6	6766.8; 0; 0; 7306.8; 17922; 0; 10843; 12927; 0	1; 1; 2; 2; 3; 2; 3; 1; 1	3; 3; 2; 3; 2; 4; 1; 2; 2	3; 3; 2; 3; 2; 4; 1; 2; 2	3; 3; 2; 3; 2; 4; 1; 2; 2	2	By MS/MS; By MS/MS; By MS/MS; By MS/MS; By MS/MS; By MS/MS; By MS/MS; By matching; By MS/MS	16.3; 16.3; 13.1; 16.3; 13.9; 24.1; 7.8; 13.1; 13.1	27319; 21731; 23388; 21920; 30826; 9699.4; 0; 8428.9; 5578.6	17124; 9987.2; 13292; 9377.2; 9593.8; 15829; 0; 5920.3; 0	4; 1; 2; 3; 1; 3; 1; 0; 1
alr4111	0.210262	1	FALSE	TRUTH	1.23634	0.459183	0.328438	0.0214607	0.930333	1.59658	1; 1; 2; 5; 4; 5; 5; 2; 1	1; 1; 2; 5; 4; 5; 5; 2; 1	1; 1; 2; 5; 4; 5; 5; 2; 1	2	By MS/MS; By MS/MS; By matching; By MS/MS; By MS/MS; By MS/MS; By MS/MS; By matching; By MS/MS	3.1; 1.3; 5; 12.4; 8.9; 11.9; 12.2; 4.2; 2.2	18737; 4576; 4628.6; 32478; 38141; 86471; 31455; 22505; 1872.3	0; 0; 7700.8; 28009; 19316; 17666; 15440; 14208; 0	0; 1; 0; 6; 2; 5; 2; 0; 1	2; 4; 5; 4; 3; 4; 4; 1; 1	2; 4; 5; 4; 3; 4; 4; 1; 1	2; 4; 5; 4; 3; 4; 4; 1; 1	4	By MS/MS; By MS/MS; By MS/MS; By MS/MS; By matching; By MS/MS; By MS/MS; By MS/MS; By matching	3.6; 9.5; 11.9; 9.8; 8.4; 7.7; 11.5; 3.1; 3.4	9225; 24283; 37089; 23401; 7378.1; 35039; 11259; 0; 2023.3	14055; 8104.8; 11958; 18487; 11542; 13293; 15268; 0; 0	1; 4; 5; 4; 0; 3; 0; 1; 0
alr4123	0.743568	1	FALSE	TRUTH	1.05973	0.560473	0.326174	0.0750426	0.795834	1.49558	8; 6; 5; 6; 5; 7; 7; 6; 5	8; 6; 5; 6; 5; 7; 7; 6; 5	8; 6; 5; 6; 5; 7; 7; 6; 5	6	By MS/MS; By MS/MS; By MS/MS; By MS/MS; By MS/MS; By MS/MS; By MS/MS; By MS/MS; By MS/MS	31.7; 23.4; 21.3; 23.7; 21.9; 32; 31.4; 25.7; 20.7	148770; 72906; 99132; 99435; 111520; 227410; 104430; 76303; 102250	75730; 70994; 76686; 68644; 69017; 79101; 63280; 46224; 102180	16; 12; 10; 10; 5; 13; 9; 5; 6	5; 6; 7; 5; 5; 5; 4; 7; 5	5; 6; 7; 5; 5; 5; 4; 7; 5	5; 6; 7; 5; 5; 5; 4; 7; 5	5	By MS/MS; By MS/MS; By MS/MS; By MS/MS; By MS/MS; By MS/MS; By MS/MS; By MS/MS; By MS/MS	21.9; 25.4; 31.4; 21.9; 21.9; 22.5; 16.2; 27.8; 22.8	169590; 157900; 132680; 103400; 218510; 92691; 26910; 27416; 36556	92144; 110660; 53496; 74748; 110330; 77741; 38201; 41816; 21577	13; 14; 22; 10; 9; 9; 6; 10; 3
alr4124	0.216836	1	FALSE	TRUTH	0.677227	0.5151	0.320762	0.152904	0.430142	1.1688	3; 4; 2; 6; 7; 7; 2; 3; 4	3; 4; 2; 6; 7; 7; 2; 3; 4	3; 4; 2; 6; 7; 7; 2; 3; 4	4	By MS/MS; By MS/MS; By matching; By MS/MS; By MS/MS; By MS/MS; By MS/MS; By matching; By MS/MS	8.3; 12.4; 7.1; 21; 24.5; 24; 5.2; 8.3; 13.8	9574.8; 20092; 12473; 90077; 75892; 64690; 15222; 15732; 17976	9226.5; 10546; 0; 38842; 37623; 24196; 19174; 12579; 15308	3; 2; 0; 6; 6; 9; 3; 0; 3	6; 6; 5; 7; 6; 5; 3; 0; 3	6; 6; 5; 7; 6; 5; 3; 0; 3	6; 6; 5; 7; 6; 5; 3; 0; 3	5	By MS/MS; By MS/MS; By MS/MS; By MS/MS; By MS/MS; By MS/MS; By MS/MS; By matching; By matching	21.4; 19; 17.4; 24; 19.5; 16; 9.3; 0; 8.3	47066; 41423; 10257; 153940; 71466; 79461; 10022; 0; 13051	20253; 15333; 7983.4; 65547; 46049; 46168; 20706; 0; 15373	10; 10; 4; 14; 8; 7; 1; 0; 0
alr4132	0.71731	1	FALSE	TRUTH	0.902864	0.662303	0.446155	0.102803	0.524066	1.48857	3; 3; 2; 2; 2; 2; 2; 1; 2	3; 3; 2; 2; 2; 2; 2; 1; 2	3; 3; 2; 2; 2; 2; 2; 1; 2	2	By MS/MS; By MS/MS; By MS/MS; By MS/MS; By matching; By MS/MS; By MS/MS; By MS/MS; By MS/MS	34.8; 30.4; 25.2; 21.5; 18.5; 20.7; 23; 11.9; 20.7	19505; 30530; 0; 6881.5; 6479.3; 12470; 15764; 0; 9747.7	23786; 17876; 0; 3918.8; 8603; 11894; 18327; 0; 14794	3; 3; 2; 2; 0; 1; 2; 1; 1	3; 4; 4; 2; 3; 3; 4; 3; 1	3; 4; 4; 2; 3; 3; 4; 3; 1	3; 4; 4; 2; 3; 3; 4; 3; 1	3	By MS/MS; By MS/MS; By MS/MS; By MS/MS; By MS/MS; By MS/MS; By MS/MS; By MS/MS; By MS/MS	30.4; 51.1; 42.2; 20.7; 31.9; 34.8; 43.7; 30.4; 9.6	38043; 5078.2; 60356; 9287.9; 15315; 26265; 15165; 7816.6; 0	22349; 0; 30723; 10929; 16420; 11824; 15395; 9905.1; 0	6; 5; 5; 2; 2; 2; 3; 2; 1
alr4164	0.217903	1	FALSE	TRUTH	1.40699	0.698084	0.662907	0.131783	0.87775	2.36336	2; 3; 3; 3; 4; 1; 1; 1; 3	2; 3; 3; 3; 4; 1; 1; 1; 3	2; 3; 3; 3; 4; 1; 1; 1; 3	3	By MS/MS; By MS/MS; By MS/MS; By MS/MS; By matching; By matching; By MS/MS; By matching; By MS/MS	10; 14.4; 17.3; 13.8; 13; 2.7; 4.3; 4.3; 14.4	27843; 25662; 27924; 2903; 30089; 2588.9; 19561; 1946.2; 18494	22486; 30087; 19004; 0; 0; 0; 0; 0; 0	1; 3; 4; 2; 0; 0; 1; 0; 2	3; 2; 4; 3; 2; 0; 4; 4; 2	3; 2; 4; 3; 2; 0; 4; 4; 2	3; 2; 4; 3; 2; 0; 4; 4; 2	3	By MS/MS; By MS/MS; By MS/MS; By MS/MS; By MS/MS; By matching; By MS/MS; By MS/MS; By MS/MS	17.3; 10; 20.1; 15.7; 13; 0; 16.5; 21.1; 10	36385; 31547; 36890; 21859; 6342.5; 0; 23828; 8896.1; 27951	21083; 10787; 22007; 11152; 0; 0; 0; 0; 23006	3; 2; 4; 2; 3; 0; 3; 4; 1
alr4171	0.753571	1	FALSE	FALSE	1.14775	0.804737	0.990488	0.343698	0.386413	3.1112	1; 2; 2; 3; 0; 1; 2; 0; 1	1; 2; 2; 3; 0; 1; 2; 0; 1	1; 2; 2; 3; 0; 1; 2; 0; 1	1	By matching; By MS/MS; By MS/MS; By MS/MS; By matching; By MS/MS; By MS/MS; By matching; By matching	3.2; 7.9; 8.2; 11.4; 0; 3.2; 7.9; 0; 6	7390.3; 17166; 2066.2; 11775; 0; 0; 20763; 0; 2349.3	0; 13925; 0; 6345.3; 0; 0; 17649; 0; 0	0; 2; 1; 1; 0; 1; 2; 0; 0	2; 2; 3; 1; 0; 2; 1; 1; 0	2; 2; 3; 1; 0; 2; 1; 1; 0	2; 2; 3; 1; 0; 2; 1; 1; 0	1	By MS/MS; By matching; By MS/MS; By matching; By matching; By MS/MS; By matching; By MS/MS; By matching	10.7; 9.1; 14.2; 6; 0; 6.6; 6; 3.2; 0	15630; 11921; 12967; 4790.6; 0; 13620; 8788.8; 9316.8; 0	8617.9; 6725.8; 0; 0; 0; 17843; 0; 0; 0	1; 0; 2; 0; 0; 1; 0; 1; 0
alr4174	0.3171	1	FALSE	TRUTH	0.785413	0.363399	0.353075	0.0489795	0.461558	1.19017	3; 4; 2; 1; 4; 1; 2; 2; 1	3; 4; 2; 1; 4; 1; 2; 2; 1	3; 4; 2; 1; 4; 1; 2; 2; 1	2	By MS/MS; By MS/MS; By MS/MS; By MS/MS; By MS/MS; By matching; By MS/MS; By matching; By MS/MS	18.6; 25.2; 19; 6.6; 31; 6.2; 12.4; 12.4; 6.6	20231; 35968; 12744; 7692.6; 29124; 2489.5; 0; 6691.7; 0	7663.9; 16638; 10351; 0; 11118; 0; 0; 0; 0	1; 3; 3; 2; 2; 0; 2; 0; 1	4; 2; 0; 2; 2; 2; 0; 1; 0	4; 2; 0; 2; 2; 2; 0; 1; 0	4; 2; 0; 2; 2; 2; 0; 1; 0	2	By MS/MS; By MS/MS; By matching; By MS/MS; By MS/MS; By MS/MS; By matching; By matching; By matching	25.2; 12.4; 0; 12.8; 13.3; 12.4; 0; 6.2; 0	39790; 26452; 0; 13375; 18589; 21069; 0; 1872.6; 0	15564; 18152; 0; 0; 13465; 13602; 0; 0; 0	6; 2; 0; 2; 1; 1; 0; 0; 0
alr4232	0.000808334	1	FALSE	TRUTH	Infinity	#N/A	#N/A	#N/A	#N/A	#N/A	2; 2; 1; 2; 2; 2; 2; 1; 2	2; 2; 1; 2; 2; 2; 2; 1; 2	2; 2; 1; 2; 2; 2; 2; 1; 2	2	By MS/MS; By MS/MS; By matching; By MS/MS; By MS/MS; By MS/MS; By MS/MS; By matching; By matching	6.2; 6.2; 3.2; 6.2; 6.2; 6.2; 6.2; 3; 6.2	52547; 64192; 4900.6; 99870; 110130; 63788; 88423; 70678; 85313	41835; 44495; 0; 0; 0; 0; 54009; 0; 0	1; 1; 0; 1; 1; 1; 3; 0; 0	1; 2; 0; 1; 2; 2; 2; 2; 1	1; 2; 0; 1; 2; 2; 2; 2; 1	1; 2; 0; 1; 2; 2; 2; 2; 1	2	By matching; By matching; By matching; By matching; By MS/MS; By MS/MS; By matching; By MS/MS; By matching	3; 6.2; 0; 3.2; 6.2; 6.2; 6.2; 6.2; 3	45923; 52818; 0; 14010; 85861; 82380; 90137; 89784; 114660	0; 0; 0; 0; 0; 0; 0; 0; 0	0; 0; 0; 0; 1; 3; 0; 1; 0
alr4235	0.398032	1	FALSE	TRUTH	1.30174	0.519971	0.639992	0.0289038	0.689885	1.99109	3; 1; 0; 1; 2; 2; 1; 2; 3	3; 1; 0; 1; 2; 2; 1; 2; 3	3; 1; 0; 1; 2; 2; 1; 2; 3	2	By MS/MS; By matching; By matching; By MS/MS; By matching; By MS/MS; By MS/MS; By MS/MS; By MS/MS	12.1; 5.4; 0; 2.8; 8.3; 5.4; 2.8; 8.3; 10.9	7236.2; 2070.1; 0; 4394.9; 9877.5; 7601.9; 15060; 9836.6; 9661	4086.9; 0; 0; 0; 0; 0; 0; 7206.9; 10299	1; 0; 0; 1; 0; 2; 2; 0; 3	2; 2; 2; 1; 1; 1; 1; 0; 0	2; 2; 2; 1; 1; 1; 1; 0; 0	2; 2; 2; 1; 1; 1; 1; 0; 0	1	By MS/MS; By MS/MS; By MS/MS; By matching; By MS/MS; By MS/MS; By matching; By matching; By matching	8.3; 8.3; 8.3; 5.4; 2.8; 2.6; 2.8; 0; 0	13351; 7280.8; 25366; 3348; 5702.5; 0; 2850.7; 0; 0	5368.1; 4713.7; 6769.4; 0; 0; 0; 0; 0; 0	2; 1; 1; 0; 1; 1; 0; 0; 0
alr4251	0.350972	1	FALSE	FALSE	0.768537	0.558009	0.394936	0.0450774	0.399042	1.21059	1; 1; 3; 1; 2; 2; 1; 1; 1	1; 1; 3; 1; 2; 2; 1; 1; 1	1; 1; 3; 1; 2; 2; 1; 1; 1	1	By MS/MS; By MS/MS; By MS/MS; By MS/MS; By MS/MS; By MS/MS; By MS/MS; By MS/MS; By MS/MS	14.4; 14.4; 29.7; 14.4; 14.4; 14.4; 14.4; 14.4; 14.4	0; 83372; 87318; 279790; 257020; 163480; 49615; 57818; 43644	0; 45999; 47293; 181620; 144870; 66807; 0; 17202; 0	2; 2; 3; 4; 2; 3; 3; 1; 3	2; 1; 3; 2; 1; 1; 1; 1; 1	2; 1; 3; 2; 1; 1; 1; 1; 1	2; 1; 3; 2; 1; 1; 1; 1; 1	1	By MS/MS; By MS/MS; By MS/MS; By MS/MS; By MS/MS; By MS/MS; By MS/MS; By MS/MS; By MS/MS	29.7; 14.4; 29.7; 14.4; 14.4; 14.4; 14.4; 14.4; 14.4	119980; 116410; 153810; 273020; 231690; 139740; 57668; 105230; 89697	55280; 64807; 77068; 170040; 117370; 90285; 0; 106520; 99153	4; 5; 7; 6; 2; 2; 1; 1; 1
alr4271	0.809365	1	FALSE	TRUTH	0.918954	0.530819	0.537763	0.285678	0.551682	2.02126	3; 4; 1; 1; 1; 2; 5; 4; 5	3; 4; 1; 1; 1; 2; 5; 4; 5	3; 4; 1; 1; 1; 2; 5; 4; 5	3	By MS/MS; By MS/MS; By matching; By matching; By MS/MS; By MS/MS; By MS/MS; By MS/MS; By MS/MS	13.7; 17.3; 3.6; 3.6; 4; 7.7; 23; 19; 23	31550; 22122; 7501; 2330.3; 0; 40613; 44736; 36114; 17213	20753; 16982; 0; 0; 0; 23330; 30058; 12588; 13284	3; 4; 0; 0; 1; 2; 6; 1; 2	3; 3; 2; 0; 1; 1; 1; 0; 0	3; 3; 2; 0; 1; 1; 1; 0; 0	3; 3; 2; 0; 1; 1; 1; 0; 0	1	By MS/MS; By MS/MS; By MS/MS; By matching; By matching; By MS/MS; By matching; By matching; By matching	11.7; 13.7; 8.1; 0; 5.6; 4; 3.6; 0; 0	45755; 20587; 24302; 0; 6031.7; 20876; 9552.2; 0; 0	30574; 9375.5; 24838; 0; 0; 0; 0; 0; 0	3; 3; 2; 0; 0; 1; 0; 0; 0
alr4291	0.383384	1	FALSE	TRUTH	0.846026	0.451355	0.262671	0.0684207	0.629013	1.18731	5; 6; 6; 4; 7; 6; 5; 4; 7	5; 6; 6; 4; 7; 6; 5; 4; 7	5; 6; 6; 4; 7; 6; 5; 4; 7	6	By MS/MS; By MS/MS; By MS/MS; By MS/MS; By MS/MS; By MS/MS; By MS/MS; By MS/MS; By MS/MS	16.8; 20; 16.8; 13.1; 26.4; 23.5; 15.7; 12.2; 22	120840; 73256; 140520; 138810; 169760; 164930; 119400; 126250; 88840	64288; 88197; 107000; 130330; 61076; 81268; 104470; 99877; 49011	4; 4; 4; 8; 5; 14; 17; 12; 17	7; 8; 7; 6; 5; 6; 5; 4; 4	7; 8; 7; 6; 5; 6; 5; 4; 4	7; 8; 7; 6; 5; 6; 5; 4; 4	6	By MS/MS; By MS/MS; By MS/MS; By MS/MS; By MS/MS; By MS/MS; By MS/MS; By MS/MS; By MS/MS	26.4; 30.3; 26.4; 22.9; 20; 22.9; 16.1; 12.2; 13.1	119950; 97816; 46917; 154310; 197490; 115670; 180710; 144690; 119640	49147; 49806; 66892; 129660; 131860; 59674; 197740; 138210; 111940	12; 12; 33; 14; 5; 6; 7; 9; 5
alr4331	0.594341	1	FALSE	TRUTH	1.10731	0.606099	0.367139	0.0686428	0.799835	1.578	6; 5; 5; 6; 6; 11; 6; 8; 5	6; 5; 5; 6; 6; 11; 6; 8; 5	6; 5; 5; 6; 6; 11; 6; 8; 5	6	By MS/MS; By MS/MS; By MS/MS; By MS/MS; By MS/MS; By MS/MS; By MS/MS; By MS/MS; By MS/MS	10.8; 9.3; 10.6; 14.7; 16.3; 23.4; 13.8; 17.3; 11.8	41804; 31115; 120780; 65930; 66028; 89873; 53222; 58058; 37498	29375; 16152; 56012; 33909; 41621; 27572; 47002; 28182; 33803	5; 1; 2; 5; 5; 10; 10; 3; 6	8; 6; 7; 7; 5; 4; 3; 5; 3	8; 6; 7; 7; 5; 4; 3; 5; 3	8; 6; 7; 7; 5; 4; 3; 5; 3	5	By MS/MS; By MS/MS; By MS/MS; By MS/MS; By MS/MS; By MS/MS; By MS/MS; By matching; By matching	17.8; 13.1; 15.4; 16.7; 12.5; 8.6; 6.6; 10.3; 7.3	80132; 33418; 91939; 53641; 45853; 53341; 45358; 5809.3; 29099	29500; 12229; 53529; 18188; 47073; 39386; 35077; 0; 18710	8; 5; 10; 2; 4; 4; 1; 0; 0
alr4344	0.417859	1	FALSE	TRUTH	1.20339	0.698316	0.472159	0.0809462	0.805594	1.81317	5; 8; 4; 4; 5; 6; 5; 2; 7	5; 8; 4; 4; 5; 6; 5; 2; 7	5; 8; 4; 4; 5; 6; 5; 2; 7	5	By MS/MS; By MS/MS; By MS/MS; By MS/MS; By MS/MS; By MS/MS; By MS/MS; By matching; By MS/MS	4.7; 8.9; 3.3; 3.7; 4.9; 5.8; 5.2; 1.6; 6.7	38073; 37682; 52818; 4061.6; 38705; 49977; 7013.8; 18597; 10147	24422; 26045; 17151; 0; 18154; 23610; 10952; 19462; 6352.2	4; 11; 1; 2; 3; 4; 4; 0; 4	9; 3; 7; 5; 1; 6; 2; 2; 3	9; 3; 7; 5; 1; 6; 2; 2; 3	9; 3; 7; 5; 1; 6; 2; 2; 3	3	By MS/MS; By MS/MS; By MS/MS; By MS/MS; By MS/MS; By MS/MS; By MS/MS; By MS/MS; By matching	9.6; 3.1; 6.7; 5.1; 1; 5.9; 2.1; 2.5; 3.2	34267; 11057; 63729; 13159; 0; 75616; 15900; 6599.9; 14382	5910.4; 9530.7; 16799; 0; 0; 21446; 22419; 0; 16201	6; 2; 9; 5; 1; 7; 1; 2; 0
alr4359	0.0875196	1	FALSE	FALSE	Infinity	#N/A	#N/A	#N/A	#N/A	#N/A	2; 1; 1; 2; 1; 0; 3; 0; 0	2; 1; 1; 2; 1; 0; 3; 0; 0	2; 1; 1; 2; 1; 0; 3; 0; 0	1	By MS/MS; By matching; By MS/MS; By MS/MS; By MS/MS; By matching; By matching; By matching; By matching	6.9; 5.7; 3.3; 9.1; 5.7; 0; 12.7; 0; 0	7241.7; 74.864; 0; 7438.8; 13753; 0; 10619; 0; 0	4621.4; 0; 0; 10133; 0; 0; 2527.7; 0; 0	1; 0; 1; 2; 3; 0; 0; 0; 0	3; 3; 0; 2; 0; 1; 0; 0; 0	3; 3; 0; 2; 0; 1; 0; 0; 0	3; 3; 0; 2; 0; 1; 0; 0; 0	0	By MS/MS; By MS/MS; By matching; By MS/MS; By matching; By matching; By matching; By matching; By matching	12.7; 12.7; 0; 9.6; 0; 3.3; 0; 0; 0	20508; 12861; 0; 7113.4; 0; 4192.5; 0; 0; 0	0; 0; 0; 0; 0; 0; 0; 0; 0	2; 3; 0; 2; 0; 0; 0; 0; 0
alr4373	0.481797	1	FALSE	TRUTH	0.879766	0.3379	0.264558	0.0597092	0.657142	1.21412	3; 3; 2; 3; 3; 2; 2; 2; 3	3; 3; 2; 3; 3; 2; 2; 2; 3	3; 3; 2; 3; 3; 2; 2; 2; 3	3	By matching; By MS/MS; By matching; By MS/MS; By MS/MS; By MS/MS; By MS/MS; By MS/MS; By MS/MS	23.8; 23.8; 16.6; 23.8; 23.8; 17.2; 13.9; 13.9; 23.8	30726; 38785; 37057; 59325; 61520; 25999; 30727; 23534; 20425	9743.7; 22830; 0; 26962; 24488; 17475; 29941; 16488; 20663	0; 3; 0; 1; 1; 2; 3; 2; 4	2; 2; 1; 2; 1; 1; 2; 2; 3	2; 2; 1; 2; 1; 1; 2; 2; 3	2; 2; 1; 2; 1; 1; 2; 2; 3	2	By MS/MS; By matching; By MS/MS; By MS/MS; By matching; By MS/MS; By matching; By MS/MS; By MS/MS	16.6; 16.6; 6.6; 13.9; 7.3; 7.3; 16.6; 13.9; 23.8	23202; 15546; 4296.4; 28012; 27635; 20146; 14893; 32519; 26831	18830; 0; 0; 17960; 0; 0; 0; 27007; 23444	1; 0; 1; 2; 0; 2; 0; 1; 1
alr4380	0.0800672	1	FALSE	TRUTH	1.94535	1.27808	1.15427	0.210989	1.06582	3.86528	2; 0; 2; 5; 6; 5; 2; 4; 2	2; 0; 2; 5; 6; 5; 2; 4; 2	2; 0; 2; 5; 6; 5; 2; 4; 2	2	By MS/MS; By matching; By MS/MS; By MS/MS; By MS/MS; By MS/MS; By MS/MS; By matching; By MS/MS	9.2; 0; 14.1; 27.6; 30.7; 24.8; 9.5; 16.9; 12	2588.9; 0; 1104.4; 66369; 52478; 30994; 2201.1; 43801; 9534.5	0; 0; 0; 49755; 42649; 27523; 0; 16445; 12655	1; 0; 1; 6; 7; 6; 1; 0; 2	5; 5; 1; 4; 6; 3; 2; 2; 3	5; 5; 1; 4; 6; 3; 2; 2; 3	5; 5; 1; 4; 6; 3; 2; 2; 2	3	By MS/MS; By MS/MS; By matching; By MS/MS; By MS/MS; By MS/MS; By MS/MS; By MS/MS; By MS/MS	29.8; 29.4; 3.4; 19.6; 28.8; 15.3; 11; 9.5; 12.9	15884; 13907; 5615.9; 12610; 88625; 5583.2; 1177.1; 7849.7; 2604.5	6030.8; 11001; 0; 15160; 24669; 0; 0; 0; 0	1; 3; 0; 1; 3; 3; 1; 1; 1
alr4404	0.0350397	1	FALSE	TRUTH	2.54738	2.3145	1.57719	0.222202	1.34437	5.20586	3; 5; 3; 2; 5; 5; 6; 2; 4	3; 5; 3; 2; 5; 5; 6; 2; 4	3; 5; 3; 2; 5; 5; 6; 2; 4	4	By MS/MS; By MS/MS; By MS/MS; By MS/MS; By MS/MS; By MS/MS; By MS/MS; By MS/MS; By MS/MS	19.3; 33.5; 16; 18.4; 47.6; 30.7; 38.2; 15.6; 28.3	65453; 148550; 153470; 19624; 39204; 350370; 560570; 491860; 424780	32701; 82469; 76969; 0; 34395; 157160; 246190; 223940; 187860	0; 5; 2; 2; 1; 8; 5; 2; 2	5; 4; 5; 3; 5; 4; 1; 1; 4	5; 4; 5; 3; 5; 4; 1; 1; 4	5; 4; 5; 3; 5; 4; 1; 1; 4	4	By MS/MS; By MS/MS; By MS/MS; By MS/MS; By MS/MS; By MS/MS; By MS/MS; By matching; By MS/MS	28.8; 30.2; 33.5; 20.8; 47.6; 19.8; 9; 9; 20.3	34934; 63912; 123520; 6157.7; 187720; 364060; 0; 0; 12512	21565; 53227; 60011; 7884.8; 68877; 106790; 0; 0; 0	2; 4; 3; 0; 3; 2; 0; 0; 1
alr4416	0.0305523	1	FALSE	TRUTH	1.45063	0.657522	0.959569	0.408262	0.852178	4.05076	3; 2; 2; 4; 3; 4; 3; 0; 5	3; 2; 2; 4; 3; 4; 3; 0; 5	3; 2; 2; 4; 3; 4; 3; 0; 5	3	By MS/MS; By matching; By MS/MS; By MS/MS; By MS/MS; By MS/MS; By MS/MS; By matching; By MS/MS	18.8; 13.6; 8.3; 19.4; 14.2; 19.4; 13; 0; 29.3	14429; 4140.2; 13923; 40124; 20695; 14701; 17964; 0; 32017	0; 0; 19236; 21592; 0; 0; 17487; 0; 24037	2; 0; 1; 1; 2; 2; 1; 0; 2	5; 1; 5; 2; 2; 4; 1; 3; 2	5; 1; 5; 2; 2; 4; 1; 3; 2	5; 1; 5; 2; 2; 4; 1; 3; 2	2	By MS/MS; By matching; By MS/MS; By MS/MS; By MS/MS; By MS/MS; By matching; By MS/MS; By MS/MS	28.7; 7.4; 25; 13.3; 9.3; 20.1; 3.4; 17; 10.5	45357; 17494; 26927; 2175.7; 22153; 18188; 4522.4; 3177.9; 5244.3	17309; 0; 9696.1; 0; 0; 0; 0; 0; 0	3; 0; 1; 1; 1; 3; 0; 1; 1
alr4504	0.478865	1	FALSE	TRUTH	0.71562	0.776419	0.592203	0.281909	0.243358	1.74976	2; 1; 3; 0; 1; 1; 2; 3; 2	2; 1; 3; 0; 1; 1; 2; 3; 2	2; 1; 3; 0; 1; 1; 2; 3; 2	2	By matching; By matching; By matching; By matching; By matching; By matching; By matching; By matching; By matching	10.4; 4.6; 15.9; 0; 4.6; 4.6; 10.7; 13.5; 10.1	17859; 17084; 45867; 0; 22469; 14361; 5266.4; 39594; 16533	16479; 0; 50790; 0; 0; 0; 10059; 25277; 0	0; 0; 0; 0; 0; 0; 0; 0; 0	8; 6; 7; 4; 1; 4; 2; 3; 3	8; 6; 7; 4; 1; 4; 2; 3; 3	8; 6; 7; 4; 1; 4; 2; 3; 3	4	By MS/MS; By MS/MS; By MS/MS; By MS/MS; By matching; By MS/MS; By MS/MS; By MS/MS; By MS/MS	28.4; 27.2; 34.3; 19; 4.6; 14.4; 11.3; 15.9; 14.7	85294; 139730; 77741; 28339; 17475; 49284; 8229; 17021; 35236	44298; 101780; 25550; 18399; 0; 21428; 14025; 41859; 25177	16; 16; 7; 1; 0; 2; 2; 1; 2
alr4505	0.0091665	1	FALSE	TRUTH	0.154959	0.105435	0.0722396	0.194366	0.103602	0.281087	0; 1; 0; 1; 1; 2; 0; 0; 2	0; 1; 0; 1; 1; 2; 0; 0; 2	0; 1; 0; 1; 1; 2; 0; 0; 2	1	By matching; By matching; By matching; By matching; By matching; By matching; By matching; By matching; By matching	0; 3.9; 0; 3.3; 6.7; 6.7; 0; 0; 6.7	0; 1608.5; 0; 3103.7; 2154.9; 21762; 0; 0; 14247	0; 0; 0; 0; 0; 15085; 0; 0; 17254	0; 0; 0; 0; 0; 0; 0; 0; 0	6; 7; 7; 3; 3; 4; 5; 6; 5	6; 7; 7; 3; 3; 4; 5; 6; 5	6; 7; 7; 3; 3; 4; 5; 6; 5	5	By MS/MS; By MS/MS; By MS/MS; By MS/MS; By MS/MS; By MS/MS; By MS/MS; By MS/MS; By MS/MS	26.2; 29; 30.1; 12; 10.9; 16.2; 20.6; 24.8; 21.7	242880; 206540; 317280; 42371; 14242; 57114; 86056; 99561; 133470	118090; 111340; 210470; 32837; 0; 19829; 66089; 79836; 144110	18; 15; 19; 4; 3; 1; 4; 8; 6
alr4514	0.0947412	1	FALSE	TRUTH	0.661873	0.310814	0.286177	0.043759	0.397946	0.986376	4; 1; 2; 2; 2; 3; 3; 2; 2	4; 1; 2; 2; 2; 3; 3; 2; 2	4; 1; 2; 2; 2; 3; 3; 2; 2	2	By MS/MS; By MS/MS; By MS/MS; By MS/MS; By MS/MS; By MS/MS; By MS/MS; By MS/MS; By MS/MS	46.4; 10.9; 23.6; 23.6; 23.6; 40; 31.8; 23.6; 29.1	25508; 6767.8; 18870; 32630; 8695.7; 29385; 23442; 18230; 17754	13432; 0; 0; 24758; 0; 0; 27917; 0; 10085	6; 3; 3; 5; 4; 4; 6; 4; 2	4; 3; 3; 4; 2; 2; 2; 2; 2	4; 3; 3; 4; 2; 2; 2; 2; 2	4; 3; 3; 4; 2; 2; 2; 2; 2	2	By MS/MS; By MS/MS; By MS/MS; By MS/MS; By MS/MS; By MS/MS; By MS/MS; By MS/MS; By MS/MS	46.4; 38.2; 31.8; 46.4; 23.6; 23.6; 23.6; 23.6; 23.6	22868; 18734; 33629; 63470; 5427.5; 51827; 44113; 0; 31413	25575; 0; 18932; 35839; 0; 0; 39957; 0; 18713	11; 5; 6; 5; 3; 4; 1; 5; 2
alr4548; alr4290	0.680965	1	FALSE	TRUTH	1.09908	0.692801	0.439976	0.104817	0.745269	1.71027	3; 4; 3; 3; 4; 6; 5; 3; 3	3; 4; 3; 3; 4; 6; 5; 3; 3	3; 4; 3; 3; 4; 6; 5; 3; 3	3	By MS/MS; By MS/MS; By MS/MS; By MS/MS; By MS/MS; By MS/MS; By MS/MS; By MS/MS; By MS/MS	10.5; 14.2; 11.7; 11.1; 13.4; 20.2; 16.5; 10.5; 8.5	284870; 243380; 202940; 355130; 281460; 306230; 298950; 299730; 296360	263260; 208340; 215510; 290270; 66318; 118470; 144260; 172570; 182560	5; 9; 6; 4; 4; 8; 8; 6; 6	5; 5; 5; 4; 2; 1; 1; 2; 3	5; 5; 5; 4; 2; 1; 1; 2; 3	5; 5; 5; 4; 2; 1; 1; 2; 3	3	By MS/MS; By MS/MS; By MS/MS; By MS/MS; By MS/MS; By MS/MS; By MS/MS; By MS/MS; By MS/MS	17.4; 17.4; 17.1; 12.3; 5.4; 2.8; 2.8; 5.4; 8.3	303010; 288770; 465540; 320760; 258150; 245600; 131250; 211570; 177790	208560; 161130; 337480; 95592; 135090; 0; 0; 134310; 95711	9; 6; 11; 3; 5; 4; 1; 4; 3
alr4550; all7614	0.724736	1	FALSE	TRUTH	1.16284	0.938344	0.921758	0.341485	0.479829	3.05187	2; 4; 1; 3; 5; 2; 2; 2; 3	2; 4; 1; 3; 5; 2; 2; 2; 3	2; 4; 1; 1; 3; 2; 1; 0; 2	2	By MS/MS; By MS/MS; By MS/MS; By matching; By MS/MS; By MS/MS; By MS/MS; By matching; By MS/MS	5; 11; 2.6; 7.8; 12.7; 5.2; 4.9; 4.5; 7.1	2354.1; 23586; 0; 10872; 25131; 13749; 10583; 9554.4; 11055	0; 20112; 0; 6281.1; 6332; 0; 13825; 18809; 0	1; 3; 1; 0; 1; 1; 1; 0; 1	2; 2; 3; 1; 3; 2; 4; 2; 3	2; 2; 3; 1; 3; 2; 4; 2; 3	1; 2; 3; 1; 2; 1; 1; 2; 2	2	By matching; By MS/MS; By MS/MS; By MS/MS; By MS/MS; By MS/MS; By matching; By matching; By matching	4.7; 6.1; 8.5; 3.1; 8.3; 4.3; 8.9; 3.8; 8.3	39171; 0; 7302; 0; 11022; 46237; 34319; 4706.4; 18437	0; 0; 0; 0; 8988.5; 0; 9067; 0; 14277	0; 2; 1; 1; 2; 1; 0; 0; 0
alr4552	0.263881	1	FALSE	TRUTH	0.803676	0.457234	0.27234	0.0387596	0.556422	1.11574	6; 5; 5; 6; 5; 6; 3; 4; 4	6; 5; 5; 6; 5; 6; 3; 4; 4	6; 5; 5; 6; 5; 6; 3; 4; 4	5	By MS/MS; By MS/MS; By MS/MS; By MS/MS; By MS/MS; By MS/MS; By MS/MS; By MS/MS; By MS/MS	31.2; 24.1; 24.1; 29.4; 22.5; 31.2; 12.5; 16.6; 16.6	33324; 26445; 38892; 48350; 54144; 55036; 19276; 94958; 61931	24569; 29315; 28677; 37208; 30816; 24381; 29738; 73814; 40590	5; 3; 3; 5; 3; 5; 4; 3; 4	6; 6; 5; 6; 4; 5; 6; 2; 3	6; 6; 5; 6; 4; 5; 6; 2; 3	6; 6; 5; 6; 4; 5; 6; 2; 3	5	By MS/MS; By MS/MS; By MS/MS; By MS/MS; By MS/MS; By MS/MS; By MS/MS; By MS/MS; By MS/MS	30.6; 30.9; 25; 28.4; 19.1; 22.5; 28.8; 9.7; 12.2	74783; 42820; 42042; 95279; 51824; 44351; 108090; 21990; 32264	24196; 29613; 31488; 65554; 53661; 41951; 68629; 0; 42450	5; 6; 4; 6; 4; 8; 2; 2; 2
alr4566	0.0552897	1	FALSE	TRUTH	1.36858	0.517746	0.383098	0.0645244	1.05579	1.87016	2; 4; 2; 4; 2; 6; 4; 5; 5	2; 4; 2; 4; 2; 6; 4; 5; 5	2; 4; 2; 4; 2; 6; 4; 5; 5	4	By MS/MS; By MS/MS; By matching; By MS/MS; By MS/MS; By MS/MS; By MS/MS; By MS/MS; By MS/MS	7.8; 13.8; 5.2; 13; 7.8; 24.5; 14.8; 19.5; 19.5	2339.4; 33548; 11711; 4289.8; 10124; 26764; 35481; 31753; 30369	0; 19016; 0; 0; 22470; 16851; 17347; 19067; 13850	1; 4; 0; 3; 2; 4; 3; 2; 6	4; 3; 5; 4; 4; 7; 0; 1; 1	4; 3; 5; 4; 4; 7; 0; 1; 1	4; 3; 5; 4; 4; 7; 0; 1; 1	4	By MS/MS; By MS/MS; By MS/MS; By MS/MS; By MS/MS; By MS/MS; By matching; By matching; By MS/MS	16.7; 10.7; 20.3; 15.4; 15.9; 24.5; 0; 5.2; 4.7	36071; 9673; 34189; 44791; 9029.4; 50595; 0; 2511; 0	10113; 12268; 15017; 20561; 6649.7; 15285; 0; 0; 0	5; 2; 4; 4; 1; 4; 0; 0; 1
alr4596	0.171394	1	FALSE	TRUTH	1.51462	0.988672	0.723881	0.0996078	0.901124	2.46324	3; 5; 2; 3; 3; 5; 3; 1; 3	3; 5; 2; 3; 3; 5; 3; 1; 3	3; 5; 2; 3; 3; 5; 3; 1; 3	3	By MS/MS; By MS/MS; By MS/MS; By MS/MS; By MS/MS; By MS/MS; By MS/MS; By MS/MS; By MS/MS	9.3; 20.7; 8.6; 8.6; 9.3; 17.5; 11; 3.2; 10.8	23695; 52506; 2667.6; 21667; 40130; 33229; 8285.2; 0; 9262.3	12473; 36319; 0; 22031; 24359; 19845; 13054; 0; 11330	2; 3; 1; 2; 3; 6; 2; 0; 2	5; 3; 4; 4; 3; 0; 1; 3; 3	5; 3; 4; 4; 3; 0; 1; 3; 3	5; 3; 4; 4; 3; 0; 1; 3; 3	3	By MS/MS; By MS/MS; By MS/MS; By MS/MS; By MS/MS; By matching; By MS/MS; By matching; By MS/MS	19.9; 11; 14; 13.2; 11; 0; 5.4; 8.6; 11.7	36446; 0; 21432; 37575; 7341.5; 0; 10825; 10353; 10174	17767; 0; 10270; 19697; 0; 0; 0; 10572; 5799	4; 2; 1; 3; 2; 0; 1; 0; 2
alr4641	0.00157668	1	FALSE	TRUTH	0.495857	0.200256	0.116541	0.0372353	0.394723	0.635346	3; 6; 6; 5; 6; 9; 9; 5; 9	3; 6; 6; 5; 6; 9; 9; 5; 9	3; 6; 6; 5; 6; 9; 9; 5; 9	6	By MS/MS; By MS/MS; By MS/MS; By MS/MS; By MS/MS; By MS/MS; By MS/MS; By MS/MS; By MS/MS	22.2; 37.9; 43.3; 43.8; 49.8; 43.8; 52.7; 32; 43.8	317330; 300060; 242320; 491000; 425480; 772400; 304810; 310850; 314860	312000; 211830; 160880; 309450; 252840; 329340; 211820; 257160; 231100	9; 18; 9; 15; 10; 22; 20; 11; 19	9; 9; 8; 7; 7; 6; 5; 6; 8	9; 9; 8; 7; 7; 6; 5; 6; 8	9; 9; 8; 7; 7; 6; 5; 6; 8	7	By MS/MS; By MS/MS; By MS/MS; By MS/MS; By MS/MS; By MS/MS; By MS/MS; By MS/MS; By MS/MS	55.7; 67.5; 52.2; 55.7; 52.2; 32.5; 43.8; 36.5; 59.6	793150; 797680; 652890; 742810; 751170; 959090; 844800; 495230; 403330	372300; 353480; 329220; 512150; 463030; 500000; 833350; 536020; 640340	33; 32; 60; 31; 13; 22; 13; 15; 14
alr4745	0.240101	1	FALSE	TRUTH	0.784741	0.388289	0.249116	0.0737342	0.580936	1.11348	5; 4; 3; 6; 4; 6; 4; 5; 5	5; 4; 3; 6; 4; 6; 4; 5; 5	5; 4; 3; 6; 4; 6; 4; 5; 5	5	By MS/MS; By MS/MS; By MS/MS; By MS/MS; By MS/MS; By MS/MS; By MS/MS; By MS/MS; By MS/MS	18.3; 13.7; 10.5; 21.5; 14.9; 21.5; 12.8; 13.5; 16.6	12515; 37304; 51792; 86716; 61613; 111540; 24599; 37193; 22726	11204; 22959; 38274; 31418; 34922; 23084; 30032; 22164; 29905	4; 3; 5; 8; 3; 7; 7; 3; 6	7; 7; 5; 6; 3; 6; 2; 2; 3	7; 7; 5; 6; 3; 6; 2; 2; 3	7; 7; 5; 6; 3; 6; 2; 2; 3	5	By MS/MS; By MS/MS; By MS/MS; By MS/MS; By MS/MS; By MS/MS; By MS/MS; By MS/MS; By MS/MS	21.5; 27.6; 21.5; 21.1; 12.4; 20.8; 7.4; 9.3; 10.9	102560; 89938; 48861; 56304; 34042; 97972; 24790; 8323.8; 17717	29214; 37432; 24799; 22791; 21130; 47927; 62887; 0; 0	4; 6; 6; 8; 4; 4; 2; 3; 1
alr4784	0.44537	1	FALSE	TRUTH	0.813158	0.510068	0.343603	0.154157	0.559434	1.36328	5; 6; 7; 5; 3; 6; 6; 4; 6	5; 6; 7; 5; 3; 6; 6; 4; 6	5; 6; 7; 5; 3; 6; 6; 4; 6	6	By MS/MS; By MS/MS; By MS/MS; By MS/MS; By MS/MS; By MS/MS; By MS/MS; By MS/MS; By MS/MS	17.2; 22; 25.5; 20.8; 12.9; 22.2; 22.2; 15.5; 20	38689; 26673; 34881; 20356; 37798; 45945; 14296; 19462; 17760	27785; 21728; 19382; 23094; 0; 25253; 0; 14286; 21901	3; 3; 3; 2; 2; 6; 3; 2; 2	5; 6; 7; 2; 5; 7; 4; 5; 3	5; 6; 7; 2; 5; 7; 4; 5; 3	5; 6; 7; 2; 5; 7; 4; 5; 3	5	By MS/MS; By MS/MS; By MS/MS; By MS/MS; By MS/MS; By MS/MS; By MS/MS; By MS/MS; By MS/MS	19.1; 22.2; 27; 7.9; 17.9; 25.5; 16; 20; 12.9	46081; 74582; 38875; 27037; 55616; 27210; 36778; 21157; 5057.4	25737; 26159; 18126; 0; 36043; 14595; 68739; 14275; 0	3; 5; 5; 0; 3; 3; 2; 1; 1
alr4785	0.266121	1	FALSE	TRUTH	0.77375	0.440344	0.296618	0.0734241	0.520876	1.14925	4; 4; 5; 5; 5; 5; 3; 1; 3	4; 4; 5; 5; 5; 5; 3; 1; 3	4; 4; 5; 5; 5; 5; 3; 1; 3	4	By MS/MS; By MS/MS; By MS/MS; By MS/MS; By MS/MS; By MS/MS; By MS/MS; By matching; By MS/MS	54.5; 51.5; 65.7; 51.5; 64.6; 51.5; 41.4; 13.1; 39.4	38782; 19087; 42206; 151050; 149930; 63136; 28683; 8764.1; 12974	29902; 16808; 15382; 58846; 65333; 32587; 36524; 0; 18353	3; 1; 1; 7; 4; 7; 2; 0; 2	4; 3; 6; 4; 3; 4; 2; 3; 1	4; 3; 6; 4; 3; 4; 2; 3; 1	4; 3; 6; 4; 3; 4; 2; 3; 1	3	By MS/MS; By MS/MS; By MS/MS; By MS/MS; By MS/MS; By MS/MS; By MS/MS; By MS/MS; By MS/MS	51.5; 41.4; 65.7; 51.5; 41.4; 50.5; 29.3; 41.4; 16.2	43802; 38340; 62551; 103300; 24931; 67475; 30528; 33872; 13797	32138; 25196; 27427; 71101; 0; 45462; 0; 51952; 0	8; 3; 7; 6; 1; 4; 2; 2; 1
alr4787	0.0209524	1	FALSE	TRUTH	1.87968	0.91782	0.790183	0.117939	1.25292	3.0091	3; 1; 2; 3; 2; 1; 2; 1; 1	3; 1; 2; 3; 2; 1; 2; 1; 1	3; 1; 2; 3; 2; 1; 2; 1; 1	2	By MS/MS; By MS/MS; By MS/MS; By MS/MS; By MS/MS; By MS/MS; By MS/MS; By matching; By MS/MS	9; 3.5; 6.5; 9.4; 6.5; 3.5; 6.5; 2.9; 3.5	20726; 8844.2; 26807; 25618; 15709; 0; 14025; 2369.2; 0	11583; 14644; 17695; 17379; 16771; 0; 6105.6; 0; 0	1; 2; 2; 3; 3; 1; 2; 0; 2	3; 4; 1; 3; 2; 3; 0; 1; 1	3; 4; 1; 3; 2; 3; 0; 1; 1	3; 4; 1; 3; 2; 3; 0; 1; 1	2	By MS/MS; By MS/MS; By matching; By MS/MS; By MS/MS; By MS/MS; By matching; By MS/MS; By matching	9.4; 14.5; 2.9; 8.8; 6.5; 9.4; 0; 2.9; 3.5	9515; 8662.6; 1775.8; 15552; 3754.7; 22428; 0; 0; 1378.9	9320.4; 3674.1; 0; 6686; 0; 9907.9; 0; 0; 0	3; 2; 0; 1; 2; 3; 0; 1; 0
alr4798	0.234853	1	FALSE	TRUTH	0.862497	0.311564	0.187406	0.0100478	0.682693	1.05981	6; 8; 3; 6; 6; 7; 8; 4; 4	6; 8; 3; 6; 6; 7; 8; 4; 4	6; 8; 3; 6; 6; 7; 8; 4; 4	6	By MS/MS; By MS/MS; By MS/MS; By MS/MS; By MS/MS; By MS/MS; By MS/MS; By MS/MS; By MS/MS	20.2; 33.5; 12; 28.8; 25; 27.5; 26; 14; 15.8	41498; 62061; 53518; 86007; 63063; 42308; 61371; 13946; 17297	21743; 23909; 50221; 47182; 32956; 27030; 31216; 26620; 19184	3; 5; 2; 6; 5; 8; 4; 3; 2	6; 5; 6; 6; 5; 7; 1; 5; 2	6; 5; 6; 6; 5; 7; 1; 5; 2	6; 5; 6; 6; 5; 7; 1; 5; 2	5	By MS/MS; By MS/MS; By MS/MS; By MS/MS; By MS/MS; By MS/MS; By MS/MS; By MS/MS; By MS/MS	21.5; 16; 24.8; 20; 19.2; 25; 5; 19.5; 8	20798; 66915; 75400; 47536; 52377; 56673; 21732; 67489; 5035.5	38379; 33907; 31343; 35314; 37621; 30544; 0; 45253; 0	4; 2; 6; 3; 4; 6; 1; 4; 2
alr4806	0.673796	1	FALSE	TRUTH	1.09709	0.667874	0.415218	0.0697461	0.741054	1.61763	4; 6; 4; 6; 7; 7; 3; 6; 5	4; 6; 4; 6; 7; 7; 3; 6; 5	4; 6; 4; 6; 7; 7; 3; 6; 5	6	By MS/MS; By MS/MS; By MS/MS; By MS/MS; By MS/MS; By MS/MS; By MS/MS; By MS/MS; By MS/MS	15.5; 25.1; 17.8; 20.8; 24.4; 28.3; 10.8; 19.2; 18.7	28868; 26840; 25118; 74697; 84801; 81887; 81040; 84416; 75531	29111; 7895.9; 25492; 55581; 61037; 32983; 58075; 52570; 76414	2; 2; 2; 5; 6; 7; 4; 3; 7	5; 7; 4; 6; 8; 4; 3; 2; 3	5; 7; 4; 6; 8; 4; 3; 2; 3	5; 7; 4; 6; 8; 4; 3; 2; 3	4	By MS/MS; By MS/MS; By MS/MS; By MS/MS; By MS/MS; By MS/MS; By MS/MS; By MS/MS; By MS/MS	16.4; 28.1; 17.8; 20.6; 27.6; 11.2; 12.2; 7; 11	44234; 68153; 491.57; 62318; 144650; 101140; 30816; 0; 15585	17694; 33839; 0; 51615; 48487; 65850; 24822; 0; 31973	1; 5; 3; 6; 5; 3; 2; 2; 2
alr4831	0.692407	1	FALSE	TRUTH	0.918069	0.467301	0.350272	0.0616328	0.611783	1.34495	4; 0; 1; 2; 5; 4; 4; 2; 1	4; 0; 1; 2; 5; 4; 4; 2; 1	4; 0; 1; 2; 5; 4; 4; 2; 1	2	By MS/MS; By matching; By matching; By MS/MS; By MS/MS; By MS/MS; By MS/MS; By matching; By matching	19.6; 0; 3.9; 8.7; 26; 21.2; 19.9; 8.7; 4.8	16810; 0; 32412; 30340; 13067; 15303; 36540; 27354; 23658	5640.2; 0; 0; 0; 10181; 15694; 14389; 8629; 0	1; 0; 0; 1; 3; 4; 1; 0; 0	4; 4; 3; 4; 5; 5; 3; 2; 1	4; 4; 3; 4; 5; 5; 3; 2; 1	4; 4; 3; 4; 5; 5; 3; 2; 1	4	By MS/MS; By MS/MS; By MS/MS; By MS/MS; By MS/MS; By MS/MS; By MS/MS; By matching; By matching	17.7; 19.9; 12.9; 20.9; 21.5; 26.4; 11.9; 8.7; 2.9	15549; 19466; 12180; 32673; 30006; 23069; 8758.4; 20079; 3328.3	9786.1; 14552; 6011.1; 8726.3; 19431; 13994; 0; 10126; 0	4; 3; 1; 2; 3; 3; 1; 0; 0
alr4839	0.643707	1	FALSE	TRUTH	1.12219	0.566312	0.635076	0.258439	0.678515	2.34804	4; 2; 3; 1; 1; 1; 2; 2; 1	4; 2; 3; 1; 1; 1; 2; 2; 1	4; 2; 3; 1; 1; 1; 2; 2; 1	2	By MS/MS; By MS/MS; By matching; By MS/MS; By MS/MS; By MS/MS; By matching; By MS/MS; By MS/MS	29.3; 14.6; 21.7; 7.6; 7.6; 9.6; 16.6; 14.6; 7.6	20153; 15159; 6362; 22149; 0; 6536.3; 4570.1; 22430; 0	0; 15228; 0; 0; 0; 0; 0; 20826; 0	3; 2; 0; 1; 1; 1; 0; 1; 1	3; 2; 2; 3; 1; 3; 1; 2; 2	3; 2; 2; 3; 1; 3; 1; 2; 2	3; 2; 2; 3; 1; 3; 1; 2; 2	2	By MS/MS; By MS/MS; By matching; By MS/MS; By MS/MS; By MS/MS; By matching; By MS/MS; By MS/MS	22.3; 17.2; 17.2; 19.7; 7.6; 24.2; 7; 14.6; 12.7	78467; 91645; 13376; 25379; 33793; 7205.3; 2967.6; 33213; 1836.7	13390; 26323; 9347.9; 19978; 0; 0; 0; 0; 0	4; 2; 0; 1; 2; 6; 0; 2; 1
alr4840	0.0642407	1	FALSE	TRUTH	1.80281	0.638278	0.785607	0.102168	1.15386	2.86207	1; 2; 1; 7; 5; 6; 2; 1; 1	1; 2; 1; 7; 5; 6; 2; 1; 1	1; 2; 1; 7; 5; 6; 2; 1; 1	2	By MS/MS; By MS/MS; By matching; By MS/MS; By MS/MS; By MS/MS; By matching; By matching; By MS/MS	2.8; 4.9; 2.4; 18.6; 14.7; 14.9; 5.6; 4; 3	5659.9; 3341.9; 8499.5; 48073; 26532; 34506; 6336.8; 1083.6; 0	0; 0; 0; 20023; 12487; 16147; 0; 0; 0	1; 2; 0; 5; 2; 4; 0; 0; 1	2; 0; 6; 1; 3; 5; 1; 2; 1	2; 0; 6; 1; 3; 5; 1; 2; 1	2; 0; 6; 1; 3; 5; 1; 2; 1	2	By matching; By matching; By MS/MS; By matching; By MS/MS; By MS/MS; By MS/MS; By MS/MS; By matching	4.1; 0; 15.1; 2.3; 6.6; 13.9; 2.8; 6.6; 3.2	18377; 0; 16458; 4906.9; 15372; 8856.9; 0; 0; 506.48	0; 0; 5934; 0; 11039; 8013.5; 0; 0; 0	0; 0; 5; 0; 1; 3; 1; 2; 0
alr4851	0.146343	1	FALSE	TRUTH	1.40604	0.930669	0.564747	0.10553	0.952184	2.19168	6; 8; 6; 9; 9; 10; 9; 7; 7	6; 8; 6; 9; 9; 10; 9; 7; 7	6; 8; 6; 9; 9; 10; 9; 7; 7	8	By MS/MS; By MS/MS; By MS/MS; By MS/MS; By MS/MS; By MS/MS; By MS/MS; By MS/MS; By MS/MS	8.6; 11.5; 8.9; 12.6; 13.7; 13.3; 12.4; 9.1; 10.9	49947; 75815; 66977; 80749; 83712; 67995; 57892; 39813; 36794	57257; 67394; 50013; 31068; 38114; 31562; 45348; 31146; 35162	8; 10; 1; 8; 6; 7; 6; 1; 4	9; 10; 9; 7; 6; 12; 6; 3; 10	9; 10; 9; 7; 6; 12; 6; 3; 10	9; 10; 9; 7; 6; 12; 6; 3; 10	9	By MS/MS; By MS/MS; By MS/MS; By MS/MS; By MS/MS; By MS/MS; By MS/MS; By MS/MS; By MS/MS	13.7; 14.4; 13.4; 9.7; 9; 17.2; 8.3; 3.4; 14.5	43976; 116160; 135570; 22723; 18959; 118060; 20526; 18165; 50751	43317; 52231; 42126; 17162; 16513; 25580; 14805; 0; 29719	10; 8; 11; 4; 3; 7; 1; 3; 3
alr4853	0.469044	1	FALSE	TRUTH	0.866703	0.442837	0.28811	0.0652785	0.623145	1.23132	4; 4; 3; 2; 3; 4; 2; 2; 5	4; 4; 3; 2; 3; 4; 2; 2; 5	4; 4; 3; 2; 3; 4; 2; 2; 5	3	By MS/MS; By MS/MS; By MS/MS; By MS/MS; By MS/MS; By MS/MS; By MS/MS; By MS/MS; By MS/MS	13.1; 13.4; 9.3; 8; 11.3; 17.3; 7.2; 7.2; 18.8	26617; 39720; 31121; 11853; 28622; 18921; 26916; 14176; 21564	14250; 19677; 22707; 9541.1; 31827; 0; 30634; 15402; 26395	4; 5; 2; 2; 3; 4; 3; 1; 4	3; 7; 2; 3; 4; 4; 2; 0; 2	3; 7; 2; 3; 4; 4; 2; 0; 2	3; 7; 2; 3; 4; 4; 2; 0; 2	3	By MS/MS; By MS/MS; By MS/MS; By MS/MS; By MS/MS; By MS/MS; By MS/MS; By matching; By MS/MS	13.4; 26.8; 9.5; 11.6; 17.3; 17.5; 8; 0; 9.5	32682; 29058; 18540; 17436; 29146; 23224; 29174; 0; 0	24528; 11133; 29314; 19818; 28628; 19880; 46983; 0; 0	3; 2; 2; 2; 4; 3; 1; 0; 2
alr4866; alr4592; alr3727; all3572; alr3742	0.717606	1	FALSE	TRUTH	1.10128	0.637656	0.540956	0.159842	0.684538	1.93707	3; 5; 3; 5; 4; 4; 3; 3; 2	3; 5; 3; 5; 4; 4; 3; 3; 2	3; 5; 3; 5; 4; 4; 3; 3; 2	3	By MS/MS; By MS/MS; By MS/MS; By MS/MS; By MS/MS; By MS/MS; By MS/MS; By MS/MS; By MS/MS	11.4; 18.3; 12.2; 17.8; 14.7; 14.7; 9.7; 11.4; 6.1	20535; 18927; 7226; 68249; 59680; 84030; 69823; 66320; 71599	0; 0; 0; 32198; 54115; 33975; 0; 0; 0	2; 4; 3; 7; 3; 4; 3; 3; 2	5; 3; 5; 3; 2; 3; 2; 4; 4	5; 3; 5; 3; 2; 3; 2; 4; 4	5; 3; 5; 3; 2; 3; 2; 4; 4	3	By MS/MS; By MS/MS; By MS/MS; By MS/MS; By MS/MS; By MS/MS; By MS/MS; By MS/MS; By MS/MS	18.3; 11.7; 18.3; 11.4; 6.1; 11.4; 6.1; 14.4; 14.7	14821; 10377; 27859; 53319; 30430; 36896; 18836; 24486; 43906	57232; 9144.7; 23363; 28925; 0; 36635; 0; 0; 26691	5; 3; 3; 3; 2; 2; 1; 2; 1
alr4958	0.895161	1	FALSE	TRUTH	1.04266	0.633314	0.581193	0.29425	0.660313	2.29445	5; 4; 3; 7; 5; 6; 5; 2; 1	5; 4; 3; 7; 5; 6; 5; 2; 1	5; 4; 3; 7; 5; 6; 5; 2; 1	5	By MS/MS; By MS/MS; By matching; By MS/MS; By MS/MS; By MS/MS; By MS/MS; By matching; By matching	9.3; 6.4; 4.9; 12.1; 7.3; 9.1; 9.3; 3.3; 1.6	38760; 20789; 6697.7; 30869; 28689; 25889; 17296; 4082.2; 1381.8	12638; 0; 9895.1; 17978; 20914; 17963; 16939; 0; 0	2; 2; 0; 4; 3; 5; 6; 0; 0	2; 5; 3; 6; 3; 1; 3; 4; 1	2; 5; 3; 6; 3; 1; 3; 4; 1	2; 5; 3; 6; 3; 1; 3; 4; 1	3	By MS/MS; By matching; By matching; By MS/MS; By MS/MS; By matching; By matching; By MS/MS; By matching	2.8; 9.6; 5.8; 9.5; 4.6; 2.1; 4.1; 7.9; 1.4	6313.9; 27295; 9029.1; 20915; 9279.9; 6038.9; 11594; 19259; 3128.3	0; 13371; 6087.8; 12182; 0; 0; 0; 26290; 0	2; 0; 0; 3; 1; 0; 0; 3; 0
alr4979	0.404265	1	FALSE	TRUTH	1.23289	0.531684	0.516579	0.0490593	0.762951	1.83003	3; 1; 2; 2; 3; 3; 1; 2; 2	3; 1; 2; 2; 3; 3; 1; 2; 2	3; 1; 2; 2; 3; 3; 1; 2; 2	2	By MS/MS; By matching; By matching; By MS/MS; By MS/MS; By MS/MS; By MS/MS; By MS/MS; By MS/MS	24.9; 5.5; 13.4; 13.4; 19.4; 18.9; 5.5; 11.1; 13.4	26399; 1661.4; 8396.8; 24744; 28024; 22311; 0; 12699; 15292	17194; 0; 0; 0; 13563; 20446; 0; 8929.7; 0	1; 0; 0; 1; 1; 4; 1; 1; 2	4; 2; 2; 2; 3; 3; 1; 0; 2	4; 2; 2; 2; 3; 3; 1; 0; 2	4; 2; 2; 2; 3; 3; 1; 0; 2	2	By MS/MS; By MS/MS; By MS/MS; By MS/MS; By MS/MS; By MS/MS; By matching; By matching; By matching	26.7; 11.5; 9.7; 13.4; 18.9; 18.9; 5.5; 0; 13.4	46197; 0; 10623; 0; 21072; 27412; 2772.5; 0; 3667.3	9809.2; 0; 9612.7; 0; 16426; 14889; 0; 0; 0	1; 2; 2; 1; 0; 2; 0; 0; 0
alr4995	0.943688	1	FALSE	TRUTH	0.983796	0.624483	0.392485	0.0912352	0.659167	1.50596	5; 7; 5; 7; 9; 9; 8; 4; 6	5; 7; 5; 7; 9; 9; 8; 4; 6	5; 7; 5; 7; 9; 9; 8; 4; 6	7	By MS/MS; By MS/MS; By matching; By MS/MS; By MS/MS; By MS/MS; By MS/MS; By MS/MS; By MS/MS	11.7; 16.6; 11.9; 17.9; 21.8; 21.3; 19.1; 7.3; 13.5	38223; 38740; 33187; 62972; 159240; 56535; 51639; 24447; 18668	26762; 20836; 12776; 34015; 74357; 20024; 30671; 30427; 28174	7; 6; 0; 14; 9; 15; 7; 3; 5	4; 5; 6; 5; 7; 7; 3; 2; 2	4; 5; 6; 5; 7; 7; 3; 2; 2	4; 5; 6; 5; 7; 7; 3; 2; 2	5	By MS/MS; By MS/MS; By MS/MS; By MS/MS; By MS/MS; By MS/MS; By matching; By MS/MS; By MS/MS	10; 11.9; 12.9; 12.1; 16.4; 14.9; 5.5; 4.8; 4.7	38528; 13341; 48159; 39942; 118220; 53987; 34724; 18059; 6620.9	26768; 10400; 22849; 40052; 61598; 27431; 34222; 0; 0	3; 3; 6; 7; 6; 13; 0; 2; 1
alr5027	0.579944	1	FALSE	TRUTH	1.27414	0.818001	0.91943	0.111415	0.445535	2.42227	2; 0; 0; 2; 1; 1; 2; 1; 1	2; 0; 0; 2; 1; 1; 2; 1; 1	2; 0; 0; 2; 1; 1; 2; 1; 1	1	By matching; By matching; By matching; By MS/MS; By MS/MS; By MS/MS; By MS/MS; By MS/MS; By MS/MS	16.4; 0; 0; 12.7; 10.9; 5.5; 12.7; 5.5; 5.5	23916; 0; 0; 6589.9; 7180.5; 0; 17157; 9575.3; 11531	13635; 0; 0; 5104; 0; 0; 15024; 0; 0	0; 0; 0; 1; 1; 1; 2; 1; 1	2; 3; 2; 2; 1; 2; 1; 1; 0	2; 3; 2; 2; 1; 2; 1; 1; 0	2; 3; 2; 2; 1; 2; 1; 1; 0	2	By MS/MS; By MS/MS; By MS/MS; By MS/MS; By MS/MS; By MS/MS; By matching; By MS/MS; By matching	18.2; 23.6; 18.2; 16.4; 5.5; 16.4; 5.5; 5.5; 0	21724; 25680; 15287; 9786.2; 14602; 7330.2; 2693.2; 4991.9; 0	11501; 10087; 7766.4; 5812.8; 0; 0; 0; 0; 0	1; 2; 1; 2; 1; 1; 0; 1; 0
alr5053	0.612313	1	FALSE	TRUTH	0.88948	0.449138	0.37351	0.055316	0.55376	1.32937	7; 2; 1; 6; 5; 5; 4; 2; 3	7; 2; 1; 6; 5; 5; 4; 2; 3	7; 2; 1; 6; 5; 5; 4; 2; 3	4	By MS/MS; By MS/MS; By MS/MS; By MS/MS; By MS/MS; By MS/MS; By MS/MS; By matching; By matching	15.2; 5.5; 2.8; 13.7; 14.4; 13.1; 10.9; 4.6; 8.3	6659; 6231.3; 6262.2; 89615; 38503; 11050; 25467; 15563; 51511	10762; 0; 0; 29883; 0; 8909.4; 14370; 0; 12501	3; 1; 1; 5; 3; 2; 1; 0; 0	5; 4; 4; 4; 3; 3; 2; 1; 3	5; 4; 4; 4; 3; 3; 2; 1; 3	5; 4; 4; 4; 3; 3; 2; 1; 3	3	By MS/MS; By MS/MS; By MS/MS; By MS/MS; By MS/MS; By MS/MS; By MS/MS; By matching; By MS/MS	13.1; 10.3; 9.9; 12.3; 7.8; 7.9; 5; 1.8; 8.3	27584; 16074; 11990; 68151; 19208; 1143.8; 6432; 0; 13059	9258.2; 20186; 16511; 16157; 0; 0; 0; 0; 13922	1; 3; 3; 1; 1; 1; 1; 0; 1
alr5055	0.857987	1	FALSE	TRUTH	1.06525	0.557065	#N/A	#N/A	#N/A	#N/A	3; 2; 1; 2; 0; 2; 2; 2; 0	3; 2; 1; 2; 0; 2; 2; 2; 0	3; 2; 1; 2; 0; 2; 2; 2; 0	2	By MS/MS; By MS/MS; By matching; By matching; By matching; By MS/MS; By MS/MS; By MS/MS; By matching	30.9; 17.6; 7.8; 19.1; 0; 17.6; 17.6; 17.6; 0	34502; 29806; 1981.7; 8154.8; 0; 25725; 25091; 23360; 0	19931; 19552; 0; 8347.5; 0; 0; 0; 0; 0	1; 1; 0; 0; 0; 2; 1; 0; 0	1; 1; 2; 0; 3; 1; 1; 0; 1	1; 1; 2; 0; 3; 1; 1; 0; 1	1; 1; 2; 0; 3; 1; 1; 0; 1	1	By MS/MS; By MS/MS; By MS/MS; By matching; By MS/MS; By MS/MS; By matching; By matching; By matching	7.8; 7.8; 17.6; 0; 19.1; 9.8; 7.8; 0; 11.3	17991; 21410; 28708; 0; 60917; 7964.4; 6209.1; 0; 2515.9	0; 0; 0; 0; 18093; 0; 0; 0; 0	1; 1; 0; 0; 1; 1; 0; 0; 0
alr5059	0.205802	1	FALSE	TRUTH	0.792309	0.426077	0.24796	0.0379148	0.568813	1.07825	8; 8; 7; 4; 7; 10; 7; 5; 6	8; 8; 7; 4; 7; 10; 7; 5; 6	8; 8; 7; 4; 7; 10; 7; 5; 6	7	By MS/MS; By MS/MS; By MS/MS; By MS/MS; By MS/MS; By MS/MS; By MS/MS; By MS/MS; By MS/MS	29.1; 35.1; 33.7; 17.7; 34; 41; 28; 24.7; 26.9	106630; 50149; 28503; 9136.7; 91185; 90680; 52342; 18415; 35288	35772; 28563; 20104; 11168; 30053; 37802; 39300; 21917; 12942	7; 8; 6; 0; 3; 15; 8; 3; 7	6; 8; 7; 5; 8; 7; 4; 3; 3	6; 8; 7; 5; 8; 7; 4; 3; 3	6; 8; 7; 5; 8; 7; 4; 3; 3	6	By MS/MS; By MS/MS; By MS/MS; By MS/MS; By MS/MS; By MS/MS; By MS/MS; By MS/MS; By MS/MS	28.3; 32.6; 33.4; 23.9; 35.6; 31; 18.8; 10.6; 11.1	52980; 149720; 53678; 40432; 78155; 35369; 34796; 23128; 10092	25727; 39857; 21391; 29899; 29486; 28636; 57776; 50384; 22347	5; 11; 9; 6; 5; 7; 3; 2; 0
alr5084	0.660213	1	FALSE	TRUTH	0.948439	0.306826	0.345053	0.0789483	0.661122	1.39835	4; 4; 2; 5; 3; 4; 3; 3; 3	4; 4; 2; 5; 3; 3; 3; 3; 3	4; 4; 2; 5; 3; 3; 3; 3; 3	3	By MS/MS; By MS/MS; By MS/MS; By MS/MS; By matching; By MS/MS; By MS/MS; By matching; By MS/MS	6; 8.4; 5; 9.7; 5.9; 7.8; 5.6; 5.1; 6.2	10275; 40916; 1826.2; 7072.9; 127660; 17239; 12046; 10674; 16305	0; 21639; 0; 0; 19549; 19764; 14115; 0; 14454	2; 1; 1; 3; 0; 1; 2; 0; 2	6; 2; 3; 5; 2; 2; 2; 0; 1	6; 2; 3; 5; 2; 2; 2; 0; 1	6; 2; 3; 5; 2; 2; 2; 0; 1	2	By MS/MS; By MS/MS; By matching; By MS/MS; By MS/MS; By matching; By matching; By matching; By matching	11.4; 4.4; 6.1; 9.9; 4.4; 3.2; 3.7; 0; 2.8	30808; 9709; 24597; 22731; 14448; 10758; 9617; 0; 3382.4	15589; 0; 21460; 0; 0; 0; 0; 0; 0	3; 2; 0; 2; 1; 0; 0; 0; 0
alr5103	0.166892	1	FALSE	TRUTH	1.36745	0.74488	0.45504	0.0260187	0.941455	1.8665	3; 5; 3; 5; 6; 3; 6; 6; 5	3; 5; 3; 5; 6; 3; 6; 6; 5	3; 5; 3; 5; 6; 3; 6; 6; 5	5	By matching; By MS/MS; By matching; By MS/MS; By MS/MS; By MS/MS; By MS/MS; By MS/MS; By MS/MS	9.5; 11.9; 9.7; 13.9; 16.3; 9.2; 16.5; 18.2; 12.4	42418; 67057; 91960; 16431; 26261; 14793; 25320; 59551; 43331	22096; 35173; 0; 19201; 12274; 23735; 50593; 44196; 34409	0; 3; 0; 2; 2; 2; 5; 3; 2	4; 3; 3; 8; 5; 3; 2; 3; 3	4; 3; 3; 8; 5; 3; 2; 3; 3	4; 3; 3; 8; 5; 3; 2; 3; 3	3	By MS/MS; By matching; By MS/MS; By MS/MS; By MS/MS; By MS/MS; By matching; By MS/MS; By MS/MS	11.7; 6.8; 8.3; 25.5; 15.1; 9.2; 5.1; 9.7; 9.7	47730; 36146; 42506; 27082; 30944; 36243; 41067; 11782; 16174	26192; 18829; 31582; 18823; 19144; 16916; 17508; 27124; 22796	1; 0; 2; 2; 2; 2; 0; 1; 1
alr5154	0.0109871	1	FALSE	TRUTH	2.66137	2.45869	#N/A	2.32727	#N/A	#N/A	2; 1; 1; 2; 1; 3; 5; 1; 5	2; 1; 1; 2; 1; 3; 5; 1; 5	2; 1; 1; 2; 1; 3; 5; 1; 5	2	By MS/MS; By matching; By matching; By matching; By matching; By MS/MS; By MS/MS; By matching; By matching	3.1; 1.1; 1.9; 3.1; 1.9; 3.3; 6.2; 1.1; 6.2	4888.5; 142.78; 7954.8; 2234.5; 7171; 5455.8; 6849.2; 1080.3; 11699	0; 0; 0; 0; 0; 78050; 96349; 0; 92431	1; 0; 0; 0; 0; 1; 5; 0; 0	1; 2; 5; 0; 0; 1; 0; 1; 2	1; 2; 5; 0; 0; 1; 0; 1; 2	1; 2; 5; 0; 0; 1; 0; 1; 2	1	By MS/MS; By MS/MS; By MS/MS; By matching; By matching; By matching; By matching; By matching; By matching	1.9; 3.1; 6.5; 0; 0; 1.1; 0; 1.3; 3.2	10917; 927.09; 97554; 0; 0; 196.23; 0; 1011.5; 5142.1	0; 0; 54761; 0; 0; 0; 0; 0; 8957.9	1; 1; 5; 0; 0; 0; 0; 0; 0
alr5155	0.0827558	1	FALSE	TRUTH	3.87814	4.0893	4.13853	0.747817	1.23013	29.5264	2; 3; 1; 1; 1; 2; 3; 2; 2	2; 3; 1; 1; 1; 2; 3; 2; 2	1; 3; 1; 1; 1; 2; 3; 2; 2	2	By MS/MS; By MS/MS; By MS/MS; By MS/MS; By matching; By MS/MS; By MS/MS; By MS/MS; By MS/MS	2.8; 4.6; 1.8; 1.8; 1.6; 3; 4.6; 3.4; 3.4	3708; 293340; 259990; 0; 2539.4; 122990; 78645; 54722; 40135	0; 224120; 0; 0; 0; 23450; 116180; 108690; 87255	2; 6; 3; 1; 0; 3; 3; 3; 2	2; 4; 2; 1; 1; 2; 2; 1; 2	2; 4; 2; 1; 1; 2; 2; 1; 2	2; 3; 1; 0; 1; 2; 2; 1; 1	1	By MS/MS; By MS/MS; By MS/MS; By matching; By matching; By MS/MS; By matching; By matching; By matching	3; 5.7; 2.8; 1.1; 1.6; 3; 2.8; 1.2; 2.7	2590.1; 32528; 312130; 1506; 1842.7; 29351; 4125.9; 1398.2; 3310.1	0; 52587; 0; 0; 0; 22357; 14727; 0; 0	1; 2; 6; 0; 0; 1; 0; 0; 0
alr5168	0.572592	1	FALSE	TRUTH	1.2519	0.908253	0.830649	0.128307	0.527598	2.34473	2; 2; 2; 3; 2; 3; 1; 2; 2	2; 2; 2; 3; 2; 3; 1; 2; 2	2; 2; 2; 3; 2; 3; 1; 2; 2	2	By MS/MS; By MS/MS; By MS/MS; By MS/MS; By MS/MS; By MS/MS; By matching; By MS/MS; By MS/MS	7.5; 7.5; 7.8; 11.9; 7.5; 11; 4.4; 10.7; 11.6	3775.7; 0; 17476; 31225; 12493; 18703; 3548; 6071.7; 8549.2	0; 0; 14779; 37066; 16609; 0; 0; 0; 7115.6	3; 3; 3; 2; 2; 3; 0; 2; 1	4; 4; 3; 1; 3; 2; 3; 3; 1	4; 4; 3; 1; 3; 2; 3; 3; 1	4; 4; 3; 1; 3; 2; 3; 3; 1	3	By MS/MS; By MS/MS; By MS/MS; By MS/MS; By MS/MS; By MS/MS; By MS/MS; By MS/MS; By MS/MS	15.4; 16.6; 16; 7.2; 12.2; 7.5; 11.9; 15.4; 7.5	47728; 48633; 27035; 6839.6; 42974; 0; 24027; 12519; 0	9383.2; 11475; 8283.8; 0; 15418; 0; 25731; 0; 0	3; 3; 5; 1; 2; 3; 5; 3; 1
alr5249	0.641805	1	FALSE	TRUTH	0.740334	1.05937	0.827947	0.623711	0.143298	3.79163	2; 1; 2; 2; 2; 2; 1; 1; 3	2; 1; 2; 2; 2; 2; 1; 1; 3	2; 1; 2; 2; 2; 2; 1; 1; 3	2	By matching; By MS/MS; By MS/MS; By MS/MS; By MS/MS; By MS/MS; By MS/MS; By matching; By MS/MS	3.2; 1.8; 3.2; 3.8; 4; 4; 1.8; 1.8; 4.7	1779700; 1624300; 1363500; 2183600; 2426300; 2176200; 1833200; 31144; 27221	425270; 0; 769460; 0; 0; 1228800; 2575800; 98575; 65093	0; 2; 1; 1; 1; 4; 5; 0; 2	1; 1; 2; 1; 2; 2; 0; 1; 1	1; 1; 2; 1; 2; 2; 0; 1; 1	1; 1; 2; 1; 2; 2; 0; 1; 1	1	By matching; By matching; By MS/MS; By MS/MS; By MS/MS; By MS/MS; By matching; By MS/MS; By matching	1.8; 1.8; 3.2; 1.8; 4.7; 3.3; 0; 1.8; 1.4	1702500; 2054700; 1682100; 27895; 3392600; 2384300; 0; 507980; 67.728	391010; 0; 915850; 40686; 3196500; 1666100; 0; 0; 0	0; 0; 1; 1; 4; 3; 0; 1; 0
alr5259	0.463516	1	FALSE	FALSE	0.842557	0.334607	0.351993	0.116797	0.563211	1.34475	1; 2; 0; 1; 0; 2; 2; 1; 1	1; 2; 0; 1; 0; 2; 2; 1; 1	1; 2; 0; 1; 0; 2; 2; 1; 1	1	By matching; By MS/MS; By matching; By matching; By matching; By MS/MS; By MS/MS; By MS/MS; By MS/MS	6.7; 12.7; 0; 6.7; 0; 19.4; 12.7; 6.1; 6.7	11118; 9504.5; 0; 1883.5; 0; 5104.1; 10324; 5049; 5412.4	0; 5588.4; 0; 0; 0; 4562.2; 4836.4; 0; 0	0; 1; 0; 0; 0; 2; 1; 1; 1	4; 2; 0; 1; 2; 2; 0; 0; 0	4; 2; 0; 1; 2; 2; 0; 0; 0	4; 2; 0; 1; 2; 2; 0; 0; 0	1	By MS/MS; By MS/MS; By matching; By matching; By MS/MS; By MS/MS; By matching; By matching; By matching	33.3; 13.9; 0; 6.7; 12.7; 12.7; 0; 0; 0	18283; 15754; 0; 6986.2; 8147; 9283.2; 0; 0; 0	5699.9; 8332.2; 0; 0; 4760.4; 5542; 0; 0; 0	2; 1; 0; 0; 1; 1; 0; 0; 0
alr5275	0.0518132	1	FALSE	TRUTH	1.48323	0.817722	0.475883	0.0562246	1.07384	2.06935	7; 7; 8; 10; 6; 7; 9; 4; 9	7; 7; 8; 10; 6; 7; 9; 4; 9	7; 7; 8; 10; 6; 7; 9; 4; 9	7	By MS/MS; By MS/MS; By MS/MS; By MS/MS; By MS/MS; By MS/MS; By MS/MS; By MS/MS; By MS/MS	22.9; 25.2; 28.8; 34.7; 22.7; 23.1; 25; 12.2; 25.8	216270; 168460; 128910; 88382; 104320; 106320; 113570; 79162; 121690	111650; 91082; 75765; 52681; 61991; 46995; 66801; 72367; 83846	23; 22; 14; 14; 12; 7; 18; 6; 11	8; 6; 7; 6; 4; 6; 4; 3; 3	8; 6; 7; 6; 4; 6; 4; 3; 3	8; 6; 7; 6; 4; 6; 4; 3; 3	6	By MS/MS; By MS/MS; By MS/MS; By MS/MS; By MS/MS; By MS/MS; By MS/MS; By MS/MS; By MS/MS	26.1; 21.2; 21.4; 18.9; 15.3; 20.6; 15.3; 10.3; 10.1	135790; 202990; 97356; 94926; 93650; 106930; 36676; 22732; 14021	69311; 68156; 57079; 62457; 69653; 58469; 45227; 22511; 11966	25; 15; 20; 10; 8; 13; 6; 9; 4
alr5279	0.91623	1	FALSE	FALSE	0.916045	1.35404	#N/A	1.23629	#N/A	#N/A	2; 2; 2; 1; 2; 1; 0; 1; 1	2; 2; 2; 1; 2; 1; 0; 1; 1	2; 2; 2; 1; 2; 1; 0; 1; 1	1	By MS/MS; By MS/MS; By matching; By MS/MS; By MS/MS; By matching; By matching; By matching; By matching	9.9; 9.9; 9.9; 6.1; 12.8; 6.1; 0; 6.1; 6.7	124720; 116340; 391280; 79799; 76814; 63284; 0; 15520; 510.58	0; 44605; 204760; 0; 46040; 0; 0; 0; 0	2; 2; 0; 1; 1; 0; 0; 0; 0	2; 1; 2; 1; 1; 1; 2; 2; 0	2; 1; 2; 1; 1; 1; 2; 2; 0	2; 1; 2; 1; 1; 1; 2; 2; 0	1	By MS/MS; By MS/MS; By MS/MS; By MS/MS; By MS/MS; By matching; By matching; By matching; By matching	9.9; 6.1; 9.9; 6.1; 6.1; 6.1; 9.9; 12.8; 0	177990; 406020; 599470; 78276; 144410; 60748; 24410; 65830; 0	64059; 0; 299710; 0; 0; 0; 38091; 52663; 0	1; 1; 4; 1; 1; 0; 0; 0; 0
alr5297	0.533075	1	FALSE	TRUTH	0.856744	0.548113	0.375042	0.0709836	0.527632	1.31678	3; 3; 3; 2; 1; 2; 3; 2; 2	3; 3; 3; 2; 1; 2; 3; 2; 2	3; 3; 3; 2; 1; 2; 3; 2; 2	2	By MS/MS; By MS/MS; By MS/MS; By MS/MS; By MS/MS; By MS/MS; By MS/MS; By MS/MS; By MS/MS	26.9; 26.9; 26.9; 18.5; 10; 18.5; 26.9; 18.5; 18.5	90824; 79433; 79866; 150450; 112410; 99331; 16830; 37218; 41514	74704; 57864; 49180; 77898; 0; 48311; 8578.5; 38389; 15061	4; 3; 2; 3; 1; 3; 2; 2; 2	3; 3; 3; 2; 2; 2; 2; 2; 1	3; 3; 3; 2; 2; 2; 2; 2; 1	3; 3; 3; 2; 2; 2; 2; 2; 1	2	By MS/MS; By MS/MS; By MS/MS; By MS/MS; By MS/MS; By MS/MS; By MS/MS; By MS/MS; By MS/MS	26.9; 26.9; 26.9; 18.5; 18.5; 18.5; 18.5; 18.5; 10	141420; 114110; 92730; 82953; 68974; 7129.1; 20183; 5446.3; 0	66888; 67979; 60799; 46434; 33426; 0; 0; 0; 0	3; 3; 5; 2; 1; 2; 1; 1; 1
alr5299	0.123121	1	FALSE	TRUTH	0.505494	0.496894	0.347804	0.197475	0.222196	1.03756	3; 4; 4; 3; 2; 5; 3; 2; 2	3; 4; 4; 3; 2; 5; 3; 2; 2	3; 4; 4; 3; 2; 5; 3; 2; 2	3	By MS/MS; By MS/MS; By MS/MS; By MS/MS; By MS/MS; By MS/MS; By MS/MS; By MS/MS; By matching	22.9; 20.5; 30.5; 18.1; 12.4; 24.3; 16.7; 10.5; 10	55304; 30714; 939250; 36797; 33499; 48951; 29124; 23035; 9367.8	37119; 30766; 170160; 72346; 0; 43825; 62462; 41950; 0	1; 3; 3; 1; 1; 5; 6; 1; 0	1; 3; 6; 1; 4; 7; 1; 2; 4	1; 3; 6; 1; 4; 7; 1; 2; 4	1; 3; 6; 1; 4; 7; 1; 2; 4	3	By matching; By MS/MS; By MS/MS; By matching; By MS/MS; By MS/MS; By matching; By MS/MS; By MS/MS	3.8; 18.6; 30.5; 6.2; 21.9; 30.5; 5.7; 12.4; 24.8	3157.1; 19412; 914150; 5900.2; 248020; 128130; 3975.6; 29081; 92303	0; 50318; 105440; 0; 280680; 76418; 0; 96924; 162780	0; 3; 4; 0; 3; 7; 0; 1; 1
alr5300	0.676413	1	FALSE	TRUTH	1.31823	1.78468	1.49845	0.584787	0.199148	6.1505	3; 4; 3; 3; 3; 4; 3; 3; 3	3; 4; 3; 3; 3; 4; 3; 3; 3	3; 4; 3; 3; 3; 4; 3; 3; 3	3	By MS/MS; By MS/MS; By MS/MS; By MS/MS; By MS/MS; By MS/MS; By MS/MS; By MS/MS; By MS/MS	22; 35.5; 28.4; 25.5; 25.5; 35.5; 28.4; 28.4; 28.4	20121; 893.23; 10266; 27151; 55086; 40771; 25100; 31719; 23939	8367.4; 0; 0; 7325.2; 17680; 42950; 0; 0; 0	1; 1; 0; 0; 0; 2; 1; 1; 0	3; 2; 4; 3; 3; 4; 3; 3; 3	3; 2; 4; 3; 3; 4; 3; 3; 3	3; 2; 4; 3; 3; 4; 3; 3; 3	3	By MS/MS; By MS/MS; By MS/MS; By MS/MS; By MS/MS; By MS/MS; By matching; By MS/MS; By matching	30.5; 23.4; 35.5; 25.5; 28.4; 35.5; 25.5; 25.5; 25.5	0; 0; 10643; 50405; 34234; 36849; 2214.7; 25342; 13366	0; 0; 4590.1; 15324; 0; 41134; 765.16; 11133; 8900.3	1; 0; 0; 1; 0; 2; 0; 1; 0
alr5301	0.144098	1	FALSE	TRUTH	1.21639	0.451528	0.272634	0.0286616	0.973339	1.53123	6; 7; 5; 8; 6; 8; 7; 6; 6	6; 7; 5; 8; 6; 8; 7; 6; 6	6; 7; 5; 8; 6; 8; 7; 6; 6	6	By MS/MS; By MS/MS; By MS/MS; By MS/MS; By MS/MS; By MS/MS; By MS/MS; By MS/MS; By MS/MS	35.3; 40.8; 29.8; 43.7; 35.3; 46.2; 40.8; 36.6; 34	189760; 113310; 138460; 302450; 334920; 253910; 105910; 125840; 108050	98510; 99695; 76146; 131220; 154530; 113590; 58494; 73153; 70954	11; 11; 5; 9; 8; 11; 9; 7; 6	7; 6; 7; 7; 5; 7; 4; 4; 4	7; 6; 7; 7; 5; 7; 4; 4; 4	7; 6; 7; 7; 5; 7; 4; 4; 4	6	By MS/MS; By MS/MS; By MS/MS; By MS/MS; By MS/MS; By MS/MS; By MS/MS; By MS/MS; By MS/MS	40.8; 35.3; 40.8; 40.8; 29.8; 36.6; 20.2; 22.7; 20.2	234600; 237770; 168000; 202060; 202940; 164540; 108730; 31493; 22683	96224; 98388; 61663; 92936; 89809; 91728; 64253; 47599; 0	15; 16; 16; 8; 9; 11; 2; 4; 1
alr5302	0.550418	1	FALSE	TRUTH	1.12192	0.477425	0.378744	0.0792101	0.812106	1.62476	3; 3; 3; 3; 3; 5; 2; 4; 4	3; 3; 3; 3; 3; 5; 2; 4; 4	3; 3; 3; 3; 3; 5; 2; 4; 4	3	By MS/MS; By MS/MS; By MS/MS; By MS/MS; By MS/MS; By MS/MS; By MS/MS; By MS/MS; By MS/MS	22.1; 22.1; 24.3; 22.1; 22.1; 36.5; 12.7; 29.3; 29.3	110780; 70012; 64063; 136350; 225400; 225160; 119480; 115950; 129460	63585; 37595; 0; 112760; 157230; 117050; 95690; 75437; 105530	4; 1; 1; 3; 4; 3; 2; 2; 3	3; 5; 4; 4; 3; 4; 3; 2; 2	3; 5; 4; 4; 3; 4; 3; 2; 2	3; 5; 4; 4; 3; 4; 3; 2; 2	3	By MS/MS; By MS/MS; By MS/MS; By MS/MS; By MS/MS; By MS/MS; By MS/MS; By MS/MS; By MS/MS	21.5; 34.3; 29.3; 29.3; 24.3; 29.3; 24.3; 14.9; 16.6	17654; 146200; 102810; 155390; 138890; 135910; 42775; 47470; 0	0; 71137; 53404; 122330; 0; 83251; 0; 0; 0	1; 4; 2; 3; 3; 3; 1; 0; 0
alr5303	0.0945993	1	FALSE	TRUTH	1.49524	0.58792	0.604205	0.116329	1.01986	2.36428	1; 2; 2; 1; 1; 2; 2; 2; 2	1; 2; 2; 1; 1; 2; 2; 2; 2	1; 2; 2; 1; 1; 2; 2; 2; 2	2	By MS/MS; By MS/MS; By MS/MS; By MS/MS; By MS/MS; By MS/MS; By MS/MS; By MS/MS; By MS/MS	9.2; 18.5; 18.5; 9.2; 9.2; 18.5; 18.5; 18.5; 18.5	413690; 432090; 439860; 614790; 659050; 844980; 444920; 408690; 304760	0; 276420; 269720; 0; 0; 494310; 284460; 290930; 0	7; 10; 10; 10; 8; 11; 14; 7; 9	1; 1; 2; 1; 1; 2; 1; 1; 1	1; 1; 2; 1; 1; 2; 1; 1; 1	1; 1; 2; 1; 1; 2; 1; 1; 1	1	By MS/MS; By MS/MS; By MS/MS; By MS/MS; By MS/MS; By MS/MS; By MS/MS; By MS/MS; By MS/MS	9.2; 9.2; 18.5; 9.2; 9.2; 18.5; 9.2; 9.2; 9.2	33344; 586750; 512420; 604650; 448760; 315690; 302550; 267140; 231600	0; 235080; 271000; 0; 0; 150590; 0; 0; 0	9; 10; 12; 7; 7; 10; 4; 4; 4
alr7074	0.0245181	1	FALSE	TRUTH	1.89951	1.02586	0.597009	0.00971391	1.31792	2.51836	6; 6; 4; 4; 4; 6; 6; 3; 7	6; 6; 4; 4; 4; 6; 6; 3; 7	6; 6; 4; 4; 4; 6; 6; 3; 7	6	By MS/MS; By MS/MS; By MS/MS; By MS/MS; By MS/MS; By MS/MS; By MS/MS; By MS/MS; By MS/MS	70.3; 70.3; 46.9; 46.9; 46.9; 55.5; 55.5; 33.6; 75.8	479350; 826760; 910730; 316620; 283100; 1341700; 909850; 953800; 629490	239010; 532810; 449100; 169280; 147550; 710160; 545340; 750380; 528240	17; 12; 7; 9; 5; 16; 15; 6; 12	4; 5; 4; 5; 6; 5; 6; 6; 5	4; 5; 4; 5; 6; 5; 6; 6; 5	4; 5; 4; 5; 6; 5; 6; 6; 5	5	By MS/MS; By MS/MS; By MS/MS; By MS/MS; By MS/MS; By MS/MS; By MS/MS; By MS/MS; By MS/MS	46.9; 59.4; 46.9; 50; 50; 50; 70.3; 70.3; 33.6	378370; 336370; 647410; 304350; 424380; 531490; 234670; 238160; 196350	209860; 237950; 218440; 204310; 252290; 278430; 238960; 304860; 235410	8; 10; 27; 14; 8; 13; 8; 14; 5
alr7075	0.53352	1	FALSE	TRUTH	1.19473	0.898264	0.548775	0.0493614	0.690516	1.82302	4; 5; 4; 2; 3; 4; 6; 6; 5	4; 5; 4; 2; 3; 4; 6; 6; 5	4; 5; 4; 2; 3; 4; 6; 6; 5	4	By MS/MS; By MS/MS; By MS/MS; By MS/MS; By MS/MS; By MS/MS; By MS/MS; By MS/MS; By MS/MS	38; 39.4; 38; 24.8; 29.2; 38; 52.6; 43.8; 47.4	244800; 128170; 86680; 6551.8; 65753; 67292; 113190; 100250; 85340	145960; 150130; 42257; 0; 30123; 40380; 83249; 69794; 83727	6; 4; 2; 1; 1; 4; 4; 5; 5	5; 3; 4; 5; 4; 4; 2; 3; 3	5; 3; 4; 5; 4; 4; 2; 3; 3	5; 3; 4; 5; 4; 4; 2; 3; 3	4	By MS/MS; By MS/MS; By MS/MS; By MS/MS; By MS/MS; By MS/MS; By MS/MS; By MS/MS; By MS/MS	47.4; 29.2; 38; 43.8; 43.1; 46; 29.2; 29.9; 31.4	82131; 169410; 200390; 122890; 12351; 69686; 76367; 127200; 97944	47419; 102600; 86501; 57116; 41671; 52669; 68311; 96295; 79581	4; 4; 11; 6; 5; 3; 1; 3; 2
alr7083	0.59739	1	FALSE	TRUTH	1.15206	0.659783	0.540713	0.13203	0.721039	1.93356	3; 2; 4; 3; 4; 4; 4; 4; 3	3; 2; 4; 3; 4; 4; 4; 4; 3	3; 2; 4; 3; 4; 4; 4; 4; 3	4	By MS/MS; By MS/MS; By MS/MS; By MS/MS; By MS/MS; By MS/MS; By MS/MS; By MS/MS; By MS/MS	10.8; 8.1; 13.7; 10.2; 12.9; 16.4; 14.2; 14.5; 10.8	4679.7; 17167; 14153; 6329.7; 23553; 27651; 13023; 6043.3; 14044	0; 7578.2; 8047; 7536.8; 9891.7; 19483; 7591; 7347.6; 16538	1; 1; 1; 1; 1; 5; 2; 1; 2	4; 2; 4; 2; 2; 3; 1; 2; 2	4; 2; 4; 2; 2; 3; 1; 2; 2	4; 2; 4; 2; 2; 3; 1; 2; 2	2	By MS/MS; By matching; By MS/MS; By matching; By MS/MS; By MS/MS; By matching; By MS/MS; By matching	15.6; 8.6; 14.8; 8.6; 7; 10.8; 3.8; 7.3; 5.9	27957; 963.55; 17525; 1962.4; 5503.8; 4121.5; 0; 8968; 22489	11615; 0; 9145.6; 0; 0; 0; 0; 5857.8; 0	1; 0; 2; 0; 1; 2; 0; 1; 0
alr7092	0.460249	1	FALSE	FALSE	1.15326	0.292755	#N/A	#N/A	#N/A	#N/A	3; 1; 1; 1; 0; 1; 1; 2; 1	3; 1; 1; 1; 0; 1; 1; 2; 1	3; 1; 1; 1; 0; 1; 1; 2; 1	1	By MS/MS; By MS/MS; By matching; By MS/MS; By matching; By MS/MS; By MS/MS; By matching; By MS/MS	43.9; 8.4; 19.6; 19.6; 0; 8.4; 8.4; 28; 8.4	9044.9; 17483; 20685; 20878; 0; 0; 16952; 19878; 11180	8151.2; 0; 0; 11205; 0; 0; 0; 13232; 0	2; 1; 0; 1; 0; 1; 2; 0; 1	1; 1; 1; 2; 2; 1; 1; 2; 1	1; 1; 1; 2; 2; 1; 1; 2; 1	1; 1; 1; 2; 2; 1; 1; 2; 1	1	By MS/MS; By MS/MS; By MS/MS; By MS/MS; By MS/MS; By MS/MS; By matching; By MS/MS; By matching	8.4; 8.4; 8.4; 28; 24.3; 8.4; 15.9; 28; 19.6	10821; 12651; 12247; 12040; 1144.5; 11388; 2344.9; 7694.7; 5474.5	0; 0; 0; 10071; 0; 0; 0; 0; 0	2; 1; 1; 0; 1; 1; 0; 2; 0
alr7102	0.462009	1	FALSE	TRUTH	0.82311	0.527616	0.409733	0.0329709	0.43357	1.26878	3; 3; 0; 3; 1; 2; 3; 3; 3	3; 3; 0; 3; 1; 2; 3; 3; 3	3; 3; 0; 3; 1; 2; 3; 3; 3	3	By MS/MS; By matching; By matching; By MS/MS; By MS/MS; By MS/MS; By MS/MS; By MS/MS; By MS/MS	23.3; 17.6; 0; 22.3; 10.9; 11.4; 21.2; 25.4; 21.2	18112; 15093; 0; 6884.1; 0; 9454.3; 45265; 21130; 22743	0; 5712.4; 0; 9534.7; 0; 9074.7; 30589; 15291; 16313	1; 0; 0; 1; 1; 3; 4; 3; 3	4; 4; 1; 2; 3; 1; 1; 1; 1	4; 4; 1; 2; 3; 1; 1; 1; 1	4; 4; 1; 2; 3; 1; 1; 1; 1	1	By MS/MS; By MS/MS; By MS/MS; By matching; By MS/MS; By MS/MS; By MS/MS; By MS/MS; By MS/MS	30.6; 27.5; 10.9; 11.4; 21.2; 4.1; 7.3; 7.3; 7.3	34138; 44545; 12761; 24705; 28581; 15146; 7610.7; 5195; 4101	18423; 13826; 0; 22764; 15492; 0; 0; 0; 0	5; 4; 3; 0; 2; 2; 1; 2; 1
alr7208	0.530382	1	FALSE	TRUTH	0.631215	0.658243	#N/A	1.50569	#N/A	#N/A	1; 1; 1; 2; 1; 1; 1; 0; 1	1; 1; 1; 2; 1; 1; 1; 0; 1	1; 1; 1; 2; 1; 1; 1; 0; 1	1	By matching; By matching; By matching; By MS/MS; By matching; By matching; By matching; By matching; By matching	5.9; 5.9; 5.9; 8.1; 5.9; 5.9; 2.2; 0; 5.9	6998.4; 1795.9; 6579; 10920; 11792; 3379; 511.26; 0; 1143.5	0; 0; 0; 7873.5; 0; 0; 0; 0; 0	0; 0; 0; 1; 0; 0; 0; 0; 0	2; 3; 1; 2; 1; 1; 0; 2; 2	2; 3; 1; 2; 1; 1; 0; 2; 2	2; 3; 1; 2; 1; 1; 0; 2; 2	2	By MS/MS; By MS/MS; By matching; By MS/MS; By matching; By MS/MS; By matching; By matching; By MS/MS	8.1; 12.4; 5.9; 8.1; 2.2; 4.3; 0; 8.1; 10.3	27278; 15621; 14683; 7245.4; 1189.4; 2937; 0; 2709.9; 21116	25505; 5200.8; 0; 6523.5; 0; 0; 0; 3106; 0	3; 2; 0; 1; 0; 1; 0; 0; 1
alr7502	0.246302	1	FALSE	TRUTH	0.27077	0.256893	0.31619	0.931918	0.0776964	7.87652	0; 2; 1; 0; 0; 0; 0; 2; 2	0; 2; 1; 0; 0; 0; 0; 2; 2	0; 2; 1; 0; 0; 0; 0; 2; 2	0	By matching; By matching; By matching; By matching; By matching; By matching; By matching; By matching; By matching	0; 17.4; 11.3; 0; 0; 0; 0; 14.9; 17.4	0; 9564.4; 3700.4; 0; 0; 0; 0; 3793.6; 5149.8	0; 6589.5; 0; 0; 0; 0; 0; 12513; 4405.6	0; 0; 0; 0; 0; 0; 0; 0; 0	3; 2; 3; 1; 1; 1; 3; 2; 2	3; 2; 3; 1; 1; 1; 3; 2; 2	3; 2; 3; 1; 1; 1; 3; 2; 2	2	By MS/MS; By MS/MS; By MS/MS; By MS/MS; By matching; By MS/MS; By MS/MS; By MS/MS; By MS/MS	21.5; 15.4; 21.5; 6.2; 6.2; 6.2; 28.2; 18.5; 22.1	32873; 45776; 34899; 0; 2096.9; 11143; 62209; 0; 3873.4	16791; 54054; 0; 0; 0; 0; 19009; 0; 0	2; 2; 5; 1; 0; 1; 2; 2; 1
alr7524	0.284841	1	FALSE	FALSE	1.36305	0.44398	0.609533	0.0123202	0.766493	1.99361	1; 1; 3; 1; 3; 1; 1; 0; 0	1; 1; 3; 1; 3; 1; 1; 0; 0	1; 1; 3; 1; 3; 1; 1; 0; 0	1	By MS/MS; By matching; By matching; By MS/MS; By MS/MS; By MS/MS; By matching; By matching; By matching	6.7; 9.3; 26.9; 10.9; 26.9; 10.9; 10.9; 0; 0	21935; 2537.7; 10235; 7413.2; 27349; 0; 609.62; 0; 0	0; 0; 5677.5; 10771; 14311; 0; 0; 0; 0	1; 0; 0; 3; 3; 1; 0; 0; 0	0; 1; 2; 2; 2; 0; 1; 2; 0	0; 1; 2; 2; 2; 0; 1; 2; 0	0; 1; 2; 2; 2; 0; 1; 2; 0	1	By matching; By matching; By MS/MS; By MS/MS; By MS/MS; By matching; By matching; By MS/MS; By matching	0; 9.3; 20.2; 23.3; 17.6; 0; 9.3; 17.6; 0	0; 3185.4; 3068.8; 11036; 12714; 0; 2870.8; 8132; 0	0; 0; 0; 0; 6904.8; 0; 0; 6887.2; 0	0; 0; 1; 2; 3; 0; 0; 0; 0
asl0846	0.70837	1	FALSE	FALSE	1.21753	0.873855	#N/A	#N/A	#N/A	#N/A	1; 1; 1; 0; 0; 1; 0; 1; 2	1; 1; 1; 0; 0; 1; 0; 1; 2	1; 1; 1; 0; 0; 1; 0; 1; 2	1	By matching; By MS/MS; By MS/MS; By matching; By matching; By MS/MS; By matching; By matching; By matching	22.6; 22.6; 22.6; 0; 0; 22.6; 0; 22.6; 35.5	5249.1; 54788; 88880; 0; 0; 296460; 0; 8012.7; 10387	0; 0; 59328; 0; 0; 108370; 0; 0; 16667	0; 4; 6; 0; 0; 2; 0; 0; 0	1; 1; 2; 1; 0; 1; 0; 0; 0	1; 1; 2; 1; 0; 1; 0; 0; 0	1; 1; 2; 1; 0; 1; 0; 0; 0	1	By matching; By matching; By MS/MS; By matching; By matching; By matching; By matching; By matching; By matching	12.9; 22.6; 35.5; 22.6; 0; 22.6; 0; 0; 0	3137.5; 5526; 92670; 8095; 0; 5249.1; 0; 0; 0	0; 0; 51363; 0; 0; 0; 0; 0; 0	0; 0; 14; 0; 0; 0; 0; 0; 0
asl2850	0.866534	1	FALSE	FALSE	1.04252	0.494389	0.480344	0.168268	0.686074	1.82079	1; 1; 1; 0; 0; 1; 0; 1; 1	1; 1; 1; 0; 0; 1; 0; 1; 1	1; 1; 1; 0; 0; 1; 0; 1; 1	1	By MS/MS; By MS/MS; By MS/MS; By matching; By matching; By MS/MS; By matching; By MS/MS; By MS/MS	17.9; 17.9; 17.9; 0; 0; 17.9; 0; 17.9; 17.9	87870; 93134; 99453; 0; 0; 106570; 0; 18394; 38814	54470; 0; 54644; 0; 0; 62182; 0; 0; 36954	2; 1; 1; 0; 0; 2; 0; 1; 1	1; 1; 1; 1; 1; 1; 1; 2; 0	1; 1; 1; 1; 1; 1; 1; 2; 0	1; 1; 1; 1; 1; 1; 1; 2; 0	1	By MS/MS; By MS/MS; By MS/MS; By MS/MS; By matching; By MS/MS; By matching; By MS/MS; By matching	17.9; 17.9; 17.9; 17.9; 17.9; 17.9; 17.9; 57.7; 0	127810; 150900; 114570; 118720; 54284; 61668; 11071; 28349; 0	62033; 69796; 0; 0; 0; 43292; 0; 27319; 0	2; 1; 3; 1; 0; 1; 0; 1; 0
asl3595	0.142028	1	FALSE	TRUTH	0.790174	0.361116	0.210155	0.031911	0.601048	1.03139	3; 3; 3; 3; 3; 2; 3; 3; 3	3; 3; 3; 3; 3; 2; 3; 3; 3	3; 3; 3; 3; 3; 2; 3; 3; 3	3	By MS/MS; By MS/MS; By MS/MS; By MS/MS; By MS/MS; By MS/MS; By MS/MS; By MS/MS; By MS/MS	58.3; 58.3; 58.3; 58.3; 58.3; 58.3; 58.3; 58.3; 58.3	24675; 27449; 35798; 32087; 17617; 17349; 28981; 34648; 26082	22951; 16189; 20764; 27966; 14756; 6903.9; 20601; 24621; 26506	3; 6; 5; 7; 2; 6; 8; 6; 6	3; 3; 3; 2; 2; 3; 2; 3; 3	3; 3; 3; 2; 2; 3; 2; 3; 3	3; 3; 3; 2; 2; 3; 2; 3; 3	3	By MS/MS; By MS/MS; By MS/MS; By MS/MS; By MS/MS; By MS/MS; By MS/MS; By MS/MS; By MS/MS	58.3; 58.3; 58.3; 31.7; 31.7; 58.3; 56.7; 58.3; 58.3	54899; 38626; 41224; 49043; 38908; 32424; 24210; 42711; 13522	21076; 23338; 23484; 29821; 27886; 13084; 22781; 34301; 30669	11; 7; 9; 8; 3; 6; 2; 6; 4
asl3860	0.159245	1	FALSE	TRUTH	1.50546	0.691405	0.75548	0.150879	0.910569	2.63536	1; 3; 1; 0; 1; 2; 3; 3; 1	1; 3; 1; 0; 1; 2; 3; 3; 1	1; 3; 1; 0; 1; 2; 3; 3; 1	1	By MS/MS; By MS/MS; By matching; By matching; By matching; By MS/MS; By MS/MS; By MS/MS; By MS/MS	11.1; 40; 11.1; 0; 11.1; 22.2; 42.2; 37.8; 11.1	11349; 28344; 8288.2; 0; 18075; 31262; 36614; 28488; 0	0; 17490; 0; 0; 0; 25171; 30844; 12818; 0	1; 2; 0; 0; 0; 2; 1; 1; 1	2; 2; 3; 3; 2; 2; 2; 1; 1	2; 2; 3; 3; 2; 2; 2; 1; 1	2; 2; 3; 3; 2; 2; 2; 1; 1	2	By MS/MS; By MS/MS; By MS/MS; By MS/MS; By MS/MS; By MS/MS; By matching; By matching; By matching	26.7; 26.7; 44.4; 40; 22.2; 26.7; 26.7; 20; 11.1	16633; 22840; 11792; 28199; 2723; 2545.1; 9482.7; 1383.3; 2427.1	18819; 13691; 0; 0; 0; 0; 10876; 0; 0	2; 1; 3; 2; 1; 1; 0; 0; 0
asl4022	0.258364	1	FALSE	TRUTH	0.666084	0.567142	#N/A	#N/A	#N/A	#N/A	2; 2; 2; 0; 0; 2; 2; 2; 1	2; 2; 2; 0; 0; 2; 2; 2; 1	2; 2; 2; 0; 0; 2; 2; 2; 1	2	By MS/MS; By MS/MS; By matching; By matching; By matching; By MS/MS; By MS/MS; By matching; By MS/MS	21.3; 21.3; 21.3; 0; 0; 21.3; 21.3; 21.3; 10.6	69609; 65721; 33501; 0; 0; 16732; 35341; 41409; 0	58383; 56512; 12822; 0; 0; 6675.7; 0; 18325; 0	3; 2; 0; 0; 0; 1; 2; 0; 1	1; 1; 2; 1; 1; 1; 0; 1; 0	1; 1; 2; 1; 1; 1; 0; 1; 0	1; 1; 2; 1; 1; 1; 0; 1; 0	1	By MS/MS; By MS/MS; By MS/MS; By MS/MS; By MS/MS; By MS/MS; By matching; By MS/MS; By matching	10.6; 10.6; 21.3; 10.6; 10.6; 10.6; 0; 10.6; 0	49879; 45340; 68624; 13434; 15679; 11285; 0; 9608.1; 0	0; 0; 51961; 0; 0; 0; 0; 0; 0	2; 3; 3; 1; 1; 1; 0; 1; 0
asl4204	0.0143554	1	FALSE	TRUTH	0.396625	0.325748	#N/A	#N/A	#N/A	#N/A	2; 3; 1; 2; 2; 2; 2; 0; 2	2; 3; 1; 2; 2; 2; 2; 0; 2	2; 3; 1; 2; 2; 2; 2; 0; 2	2	By MS/MS; By MS/MS; By matching; By MS/MS; By matching; By MS/MS; By MS/MS; By matching; By MS/MS	17.9; 34.2; 16.2; 17.9; 17.9; 25.6; 17.9; 0; 17.9	27263; 10444; 0; 6017.1; 12516; 7304.1; 20462; 0; 18098	22387; 3151.9; 0; 0; 4122.1; 0; 22553; 0; 8918.2	3; 2; 0; 2; 0; 1; 2; 0; 2	1; 2; 3; 1; 2; 2; 1; 0; 1	1; 2; 3; 1; 2; 2; 1; 0; 1	1; 2; 3; 1; 2; 2; 1; 0; 1	1	By MS/MS; By MS/MS; By MS/MS; By MS/MS; By matching; By MS/MS; By matching; By matching; By matching	9.4; 25.6; 34.2; 8.5; 25.6; 25.6; 16.2; 0; 8.5	13850; 10694; 38500; 0; 3363.1; 4632.4; 0; 0; 3058.2	0; 0; 32349; 0; 0; 0; 0; 0; 0	3; 0; 3; 1; 0; 1; 0; 0; 0
asl4206	0.565354	1	FALSE	TRUTH	0.896099	0.42276	0.301757	0.0374652	0.621433	1.24052	3; 1; 1; 3; 2; 3; 3; 2; 2	3; 1; 1; 3; 2; 3; 3; 2; 2	3; 1; 1; 3; 2; 3; 3; 2; 2	2	By MS/MS; By matching; By MS/MS; By MS/MS; By MS/MS; By MS/MS; By MS/MS; By MS/MS; By MS/MS	33.3; 9.9; 11.1; 33.3; 21; 33.3; 33.3; 21; 21	52721; 5676.2; 18221; 44486; 26167; 92567; 46362; 40117; 47617	29659; 0; 0; 32300; 19210; 54739; 0; 29539; 36979	2; 0; 0; 3; 2; 5; 4; 1; 1	3; 3; 3; 2; 3; 2; 1; 2; 2	3; 3; 3; 2; 3; 2; 1; 2; 2	3; 3; 3; 2; 3; 2; 1; 2; 2	2	By MS/MS; By MS/MS; By MS/MS; By MS/MS; By MS/MS; By MS/MS; By matching; By MS/MS; By MS/MS	33.3; 33.3; 33.3; 23.5; 33.3; 23.5; 11.1; 23.5; 23.5	89782; 95812; 23794; 55472; 72914; 61794; 6144.4; 9247; 25611	43856; 35452; 15841; 43042; 50194; 43143; 0; 0; 23931	4; 2; 3; 2; 2; 3; 0; 1; 1
asl4207	0.993305	1	FALSE	TRUTH	1.00394	0.964558	0.859058	0.384543	0.369244	2.89317	2; 2; 1; 2; 2; 2; 1; 1; 1	2; 2; 1; 2; 2; 2; 1; 1; 1	2; 2; 1; 2; 2; 2; 1; 1; 1	2	By MS/MS; By MS/MS; By MS/MS; By MS/MS; By MS/MS; By MS/MS; By MS/MS; By MS/MS; By MS/MS	27; 27; 14.9; 27; 27; 27; 12.2; 12.2; 12.2	62995; 23964; 44594; 23239; 45426; 111370; 11806; 13620; 16358	46292; 0; 0; 8798.9; 31646; 38431; 0; 0; 0	2; 4; 1; 1; 2; 1; 1; 1; 1	2; 2; 2; 2; 1; 2; 0; 0; 2	2; 2; 2; 2; 1; 2; 0; 0; 2	2; 2; 2; 2; 1; 2; 0; 0; 2	2	By MS/MS; By MS/MS; By MS/MS; By MS/MS; By matching; By MS/MS; By matching; By matching; By matching	27; 27; 27; 27; 12.2; 27; 0; 0; 27	83245; 90467; 30153; 35586; 15655; 42275; 0; 0; 12186	48356; 54046; 0; 17796; 0; 21698; 0; 0; 5531.4	3; 3; 3; 1; 0; 1; 0; 0; 0
asl4369	0.000551136	1	FALSE	TRUTH	Infinity	#N/A	#N/A	#N/A	#N/A	#N/A	2; 1; 1; 2; 2; 1; 2; 2; 2	2; 1; 1; 2; 2; 1; 2; 2; 2	2; 1; 1; 2; 2; 1; 2; 2; 2	2	By MS/MS; By MS/MS; By MS/MS; By MS/MS; By MS/MS; By MS/MS; By MS/MS; By MS/MS; By MS/MS	35.1; 11.7; 23.4; 35.1; 35.1; 11.7; 35.1; 35.1; 35.1	6556; 3173.8; 10285; 25384; 21163; 30092; 33061; 33279; 30926	8672.8; 0; 0; 17007; 10895; 0; 20171; 15368; 19423	4; 8; 1; 2; 3; 3; 3; 2; 4	1; 1; 1; 1; 1; 1; 0; 1; 0	1; 1; 1; 1; 1; 1; 0; 1; 0	1; 1; 1; 1; 1; 1; 0; 1; 0	1	By MS/MS; By MS/MS; By matching; By MS/MS; By MS/MS; By MS/MS; By matching; By MS/MS; By matching	11.7; 11.7; 23.4; 11.7; 11.7; 11.7; 0; 11.7; 0	0; 4647.8; 8676.7; 10905; 14163; 21137; 0; 0; 0	0; 0; 0; 0; 0; 0; 0; 0; 0	3; 0; 0; 2; 2; 3; 0; 1; 0
asl4451	0.358012	1	FALSE	TRUTH	0.888412	0.263542	0.206483	0.00991004	0.689599	1.10501	3; 3; 0; 3; 2; 2; 2; 2; 2	3; 3; 0; 3; 2; 2; 2; 2; 2	3; 3; 0; 3; 2; 2; 2; 2; 2	2	By MS/MS; By MS/MS; By matching; By MS/MS; By MS/MS; By MS/MS; By MS/MS; By MS/MS; By MS/MS	53.5; 53.5; 0; 53.5; 26.8; 26.8; 26.8; 43.7; 43.7	32935; 53497; 0; 34601; 32778; 14182; 20179; 27138; 33553	18250; 19835; 0; 21356; 27925; 0; 0; 33071; 32916	3; 3; 0; 3; 1; 4; 3; 2; 2	3; 3; 1; 3; 3; 1; 0; 0; 1	3; 3; 1; 3; 3; 1; 0; 0; 1	3; 3; 1; 3; 3; 1; 0; 0; 1	1	By MS/MS; By MS/MS; By MS/MS; By MS/MS; By MS/MS; By MS/MS; By matching; By matching; By matching	53.5; 53.5; 16.9; 53.5; 53.5; 16.9; 0; 0; 16.9	60715; 60019; 26742; 43677; 49522; 30864; 0; 0; 791.02	24554; 26186; 0; 34855; 30702; 0; 0; 0; 0	2; 3; 1; 3; 3; 3; 0; 0; 0
asl4482	0.227781	1	FALSE	TRUTH	1.42465	1.02338	0.689391	0.120833	0.859586	2.38132	3; 3; 2; 2; 2; 3; 3; 3; 3	3; 3; 2; 2; 2; 3; 3; 3; 3	3; 3; 2; 2; 2; 3; 3; 3; 3	3	By MS/MS; By MS/MS; By MS/MS; By MS/MS; By MS/MS; By MS/MS; By MS/MS; By MS/MS; By MS/MS	64.1; 64.1; 59.4; 46.9; 46.9; 64.1; 64.1; 64.1; 64.1	74452; 55867; 16193; 27218; 110350; 168320; 121640; 109660; 115360	36632; 24151; 0; 0; 59218; 117740; 107030; 107300; 125630	1; 2; 2; 3; 2; 5; 7; 4; 7	4; 3; 4; 1; 3; 1; 2; 2; 3	4; 3; 4; 1; 3; 1; 2; 2; 3	4; 3; 4; 1; 3; 1; 2; 2; 3	3	By MS/MS; By MS/MS; By MS/MS; By MS/MS; By MS/MS; By MS/MS; By MS/MS; By MS/MS; By matching	65.6; 64.1; 65.6; 18.8; 46.9; 18.8; 46.9; 46.9; 65.6	74717; 74998; 26396; 71244; 73017; 58293; 72110; 61258; 53182	63218; 103670; 17697; 0; 44641; 0; 50338; 59067; 50687	4; 2; 5; 3; 4; 3; 1; 2; 0
asl4547	0.0188191	1	FALSE	TRUTH	0.58114	0.260511	0.151607	0.0618635	0.458313	0.780611	5; 5; 4; 5; 6; 6; 5; 6; 6	5; 5; 4; 5; 6; 6; 5; 6; 6	5; 5; 4; 5; 6; 6; 5; 6; 6	5	By MS/MS; By MS/MS; By MS/MS; By MS/MS; By MS/MS; By MS/MS; By MS/MS; By MS/MS; By MS/MS	54.4; 54.4; 53.3; 43.3; 54.4; 54.4; 53.3; 54.4; 54.4	71377; 45289; 70063; 76925; 93381; 40688; 62463; 76734; 61928	36860; 26864; 37946; 44046; 43157; 28843; 31397; 36339; 34055	15; 12; 11; 11; 5; 13; 12; 6; 10	5; 4; 5; 5; 6; 6; 3; 4; 3	5; 4; 5; 5; 6; 6; 3; 4; 3	5; 4; 5; 5; 6; 6; 3; 4; 3	5	By MS/MS; By MS/MS; By MS/MS; By MS/MS; By MS/MS; By MS/MS; By MS/MS; By MS/MS; By MS/MS	54.4; 44.4; 54.4; 41.1; 54.4; 54.4; 33.3; 43.3; 33.3	81324; 122950; 44019; 82505; 63410; 74489; 177410; 57657; 79788	40071; 51879; 27237; 64875; 49350; 45345; 124500; 74881; 67146	13; 13; 25; 15; 9; 15; 4; 11; 8
asr0023	0.338999	1	FALSE	TRUTH	1.36838	0.922482	0.76715	0.159804	0.752177	2.50511	1; 2; 1; 1; 2; 4; 2; 2; 3	1; 2; 1; 1; 2; 4; 2; 2; 3	1; 2; 1; 1; 2; 4; 2; 2; 3	2	By MS/MS; By MS/MS; By matching; By MS/MS; By MS/MS; By MS/MS; By MS/MS; By MS/MS; By MS/MS	13.2; 27.9; 14.7; 13.2; 27.9; 48.5; 27.9; 27.9; 35.3	47441; 54673; 6642.1; 35063; 179670; 174980; 262200; 217100; 240860	0; 0; 0; 0; 29899; 101900; 146020; 145330; 128680	3; 4; 0; 2; 3; 7; 5; 4; 5	2; 2; 3; 1; 2; 2; 0; 2; 1	2; 2; 3; 1; 2; 2; 0; 2; 1	2; 2; 3; 1; 2; 2; 0; 2; 1	2	By MS/MS; By MS/MS; By MS/MS; By MS/MS; By MS/MS; By MS/MS; By matching; By MS/MS; By MS/MS	27.9; 27.9; 41.2; 13.2; 35.3; 27.9; 0; 35.3; 13.2	108020; 100670; 147550; 3944.7; 206900; 199110; 0; 7730.3; 148560	29208; 62007; 137650; 0; 101810; 78067; 0; 0; 0	4; 4; 8; 1; 2; 3; 0; 3; 1
asr0531	0.225138	1	FALSE	TRUTH	1.54769	1.4095	0.913439	0.185487	0.828413	2.97187	5; 5; 4; 1; 4; 5; 4; 3; 3	5; 5; 4; 1; 4; 5; 4; 3; 3	5; 5; 4; 1; 4; 5; 4; 3; 3	4	By MS/MS; By MS/MS; By MS/MS; By MS/MS; By MS/MS; By MS/MS; By MS/MS; By MS/MS; By MS/MS	58.8; 58.8; 50; 22.5; 50; 58.8; 58.8; 50; 38.8	299080; 130830; 226600; 0; 89075; 84638; 169470; 180860; 195130	209200; 76891; 175660; 0; 30852; 36685; 131030; 83733; 104410	7; 5; 4; 0; 3; 5; 6; 3; 6	4; 4; 4; 3; 3; 5; 4; 2; 2	4; 4; 4; 3; 3; 5; 4; 2; 2	4; 4; 4; 3; 3; 5; 4; 2; 2	4	By MS/MS; By MS/MS; By MS/MS; By MS/MS; By MS/MS; By MS/MS; By MS/MS; By MS/MS; By MS/MS	50; 50; 50; 47.5; 38.8; 58.8; 50; 38.8; 38.8	178500; 263400; 96463; 107330; 249840; 176900; 24869; 177240; 198020	80481; 144920; 28343; 62694; 114120; 41577; 40711; 0; 0	8; 6; 8; 2; 4; 6; 2; 2; 2
asr1156	0.139044	1	FALSE	FALSE	0.70051	0.151812	#N/A	0.133482	#N/A	#N/A	2; 1; 1; 0; 1; 1; 2; 0; 1	2; 1; 1; 0; 1; 1; 2; 0; 1	2; 1; 1; 0; 1; 1; 2; 0; 1	1	By matching; By MS/MS; By matching; By matching; By matching; By MS/MS; By MS/MS; By matching; By matching	45.7; 22.9; 22.9; 0; 22.9; 22.9; 45.7; 0; 22.9	10896; 0; 1868.4; 0; 4051.4; 5570.6; 3175; 0; 2978.8	9282.5; 0; 0; 0; 0; 0; 0; 0; 0	0; 1; 0; 0; 0; 1; 1; 0; 0	1; 2; 1; 1; 2; 0; 0; 1; 2	1; 2; 1; 1; 2; 0; 0; 1; 2	1; 2; 1; 1; 2; 0; 0; 1; 2	1	By MS/MS; By MS/MS; By MS/MS; By matching; By MS/MS; By matching; By matching; By MS/MS; By matching	22.9; 45.7; 22.9; 22.9; 45.7; 0; 0; 22.9; 45.7	7505.7; 9305; 0; 2042.1; 5636.8; 0; 0; 1419.8; 6381	11559; 16823; 0; 0; 0; 0; 0; 0; 11658	1; 2; 1; 0; 2; 0; 0; 1; 0
asr3168	0.287908	1	FALSE	TRUTH	1.18606	0.438865	0.326132	0.0397499	0.898739	1.57157	2; 2; 3; 2; 3; 3; 2; 3; 2	2; 2; 3; 2; 3; 3; 2; 3; 2	2; 2; 3; 2; 3; 3; 2; 3; 2	2	By matching; By matching; By matching; By MS/MS; By MS/MS; By MS/MS; By MS/MS; By MS/MS; By MS/MS	25.6; 29.5; 42.3; 25.6; 47.4; 47.4; 30.8; 47.4; 29.5	1098; 6060.4; 18984; 38050; 40649; 59107; 17123; 16643; 17348	0; 0; 16985; 31524; 18553; 17960; 18213; 9166.6; 17069	0; 0; 0; 2; 2; 4; 3; 1; 1	2; 2; 3; 2; 2; 3; 3; 2; 2	2; 2; 3; 2; 2; 3; 3; 2; 2	2; 2; 3; 2; 2; 3; 3; 2; 2	2	By MS/MS; By MS/MS; By MS/MS; By matching; By MS/MS; By MS/MS; By MS/MS; By MS/MS; By MS/MS	29.5; 34.6; 42.3; 29.5; 29.5; 47.4; 47.4; 29.5; 34.6	16359; 13140; 24809; 12476; 7457.7; 15772; 40951; 26697; 11564	0; 0; 14777; 9866.3; 0; 15185; 17323; 19482; 0	1; 2; 2; 0; 1; 1; 1; 1; 1
asr3294	0.0735761	1	FALSE	TRUTH	0.632939	0.35506	0.221102	0.0888172	0.454932	0.934338	3; 3; 3; 3; 2; 3; 3; 3; 3	3; 3; 3; 3; 2; 3; 3; 3; 3	3; 3; 3; 3; 2; 3; 3; 3; 3	3	By MS/MS; By MS/MS; By MS/MS; By MS/MS; By MS/MS; By MS/MS; By MS/MS; By MS/MS; By MS/MS	75.8; 75.8; 75.8; 75.8; 39.6; 75.8; 75.8; 75.8; 75.8	181510; 138460; 106390; 95558; 58718; 94752; 35948; 61111; 77721	86256; 77159; 69866; 84595; 0; 51004; 42131; 95556; 68764	7; 6; 15; 4; 3; 7; 5; 5; 7	3; 3; 3; 2; 3; 3; 2; 1; 2	3; 3; 3; 2; 3; 3; 2; 1; 2	3; 3; 3; 2; 3; 3; 2; 1; 2	3	By MS/MS; By MS/MS; By MS/MS; By MS/MS; By MS/MS; By MS/MS; By MS/MS; By MS/MS; By MS/MS	75.8; 75.8; 75.8; 49.5; 75.8; 75.8; 62.6; 13.2; 62.6	181070; 198240; 192020; 94622; 129660; 108840; 231530; 0; 87723	104970; 105130; 102300; 84235; 84810; 75255; 159120; 0; 188650	12; 8; 14; 4; 6; 4; 6; 2; 3
asr3342	0.279048	1	FALSE	FALSE	0.633139	0.488488	0.377346	0.2655	0.365777	1.35822	1; 1; 1; 1; 1; 1; 1; 1; 1	1; 1; 1; 1; 1; 1; 1; 1; 1	1; 1; 1; 1; 1; 1; 1; 1; 1	1	By MS/MS; By MS/MS; By MS/MS; By MS/MS; By MS/MS; By MS/MS; By MS/MS; By matching; By MS/MS	22.6; 22.6; 22.6; 22.6; 22.6; 22.6; 22.6; 22.6; 22.6	12966; 30290; 42888; 26492; 31781; 48254; 18555; 6793.3; 13941	6845.8; 0; 25782; 20397; 16888; 26577; 12906; 0; 12729	5; 4; 4; 4; 3; 4; 5; 0; 2	1; 1; 1; 1; 1; 1; 0; 1; 1	1; 1; 1; 1; 1; 1; 0; 1; 1	1; 1; 1; 1; 1; 1; 0; 1; 1	1	By MS/MS; By MS/MS; By MS/MS; By MS/MS; By MS/MS; By MS/MS; By matching; By MS/MS; By matching	22.6; 22.6; 22.6; 22.6; 22.6; 22.6; 0; 22.6; 22.6	57045; 0; 78768; 0; 35829; 32431; 0; 13319; 6931.9	35770; 0; 51044; 0; 20569; 17930; 0; 0; 7078.4	3; 3; 8; 4; 3; 2; 0; 3; 0
asr3463	0.725753	1	FALSE	TRUTH	1.13777	1.15593	0.713448	0.168398	0.552596	2.18375	4; 6; 4; 4; 5; 5; 4; 4; 5	4; 6; 4; 4; 5; 5; 4; 4; 5	4; 6; 4; 4; 5; 5; 4; 4; 5	4	By MS/MS; By MS/MS; By MS/MS; By MS/MS; By MS/MS; By MS/MS; By MS/MS; By MS/MS; By MS/MS	63; 75.3; 63; 58; 59.3; 64.2; 63; 63; 74.1	205690; 337110; 337180; 14121; 12521; 125260; 133040; 121440; 37469	140520; 178070; 178680; 13718; 7201.8; 52909; 108710; 89664; 27898	10; 10; 5; 3; 0; 6; 7; 5; 3	4; 4; 4; 3; 4; 5; 5; 2; 4	4; 4; 4; 3; 4; 5; 5; 2; 4	4; 4; 4; 3; 4; 5; 5; 2; 4	4	By MS/MS; By MS/MS; By MS/MS; By MS/MS; By MS/MS; By MS/MS; By MS/MS; By MS/MS; By MS/MS	63; 58; 63; 46.9; 64.2; 59.3; 64.2; 30.9; 58	166160; 163680; 284410; 5659.9; 24500; 133700; 47563; 18491; 39696	95627; 157450; 109470; 0; 30178; 87424; 25539; 0; 54368	9; 5; 10; 2; 1; 7; 1; 1; 1
[truncated: 1,078 more rows]
